# Supplementary material for: The androgen receptor is a therapeutic target in desmoplastic small round cell sarcoma
Source: Nat Commun. 2022 Jun 1;13:3057. doi: 10.1038/s41467-022-30710-z (PMC9160255; doi:10.1038/s41467-022-30710-z)
Supplement: Supplementary file 4 — Supplementary Data 1 [file 41467_2022_30710_MOESM4_ESM.xlsx]

## Sheet: Description
	Supplemental Table 1: AR specific binding sites and motif enrichment
	Table name	Description
	AR specific binding sites	AR binding sites unique to DHT treatment, lost upon treatment with AR ASO
	Motif enrichment	Motif enrichement for AR binding sites unique to DHT treatment, lost upon treatment with AR ASO
	AR specific regulated genes with high expression	AR binding sites unique to DHT treatment, lost upon treatment with AR ASO interacted genes with high expression in DSRCT (FC > 1.5, adjusted p-value < 0.05 in comparison to rest of the sarcomas)

## Sheet: AR specific binding sites
chr1	810586	811377	MACS_peak_1	156.91
chr8	131503406	131504327	MACS_peak_11538	70.01
chr1	205416495	205417619	MACS_peak_975	70.03
chr1	185452043	185453196	MACS_peak_830	70.04
chr12	132221791	132222477	MACS_peak_2921	70.04
chr2	191813399	191813989	MACS_peak_6044	70.04
chr7	44925098	44925784	MACS_peak_10442	70.04
chr22	47340999	47341642	MACS_peak_7092	70.05
chr8	101874535	101875976	MACS_peak_11324	70.05
chr1	228905525	228906453	MACS_peak_1156	70.06
chr17	46484068	46484903	MACS_peak_4577	70.06
chr4	74944067	74944620	MACS_peak_8133	70.06
chr20	20275492	20276074	MACS_peak_6403	70.07
chr5	61215543	61216280	MACS_peak_8855	70.08
chr6	17488491	17489210	MACS_peak_9579	70.08
chr3	45673622	45674127	MACS_peak_7311	70.1
chr13	76957992	76958760	MACS_peak_3160	70.12
chr7	140030347	140030838	MACS_peak_10773	70.12
chr1	171711152	171711986	MACS_peak_709	70.14
chr1	184636531	184637418	MACS_peak_820	70.14
chr12	2047061	2047662	MACS_peak_2404	70.14
chr2	159986783	159987476	MACS_peak_5950	70.15
chr7	50291679	50292372	MACS_peak_10472	70.15
chr7	109641431	109642124	MACS_peak_10654	70.15
chr10	11753314	11754250	MACS_peak_1480	70.16
chr22	27075984	27076871	MACS_peak_6955	70.16
chr22	27666158	27667401	MACS_peak_6968	70.19
chr8	141932616	141933240	MACS_peak_11586	70.19
chr10	82079300	82079967	MACS_peak_1755	70.2
chr12	108932339	108933014	MACS_peak_2801	70.2
chr2	223104674	223105257	MACS_peak_6194	70.2
chr5	94618878	94619328	MACS_peak_9079	70.2
chr7	542873	543637	MACS_peak_10266	70.2
chr10	53478554	53479246	MACS_peak_1631	70.23
chr6	14273465	14274183	MACS_peak_9557	70.23
chr6	81677645	81678233	MACS_peak_9827	70.23
chr9	130211843	130212484	MACS_peak_11994	70.23
chr8	129075922	129077126	MACS_peak_11527	70.24
chr1	218216561	218217237	MACS_peak_1061	70.29
chr15	49342052	49342718	MACS_peak_3795	70.29
chr17	77538914	77539469	MACS_peak_4726	70.29
chr1	29740452	29741401	MACS_peak_154	70.3
chr5	38335391	38336251	MACS_peak_8743	70.3
chr16	84650988	84651873	MACS_peak_4352	70.31
chr18	32317973	32318951	MACS_peak_4890	70.31
chr19	44315051	44315588	MACS_peak_5268	70.31
chrX	125714958	125715649	MACS_peak_12141	70.31
chr7	127480666	127481359	MACS_peak_10696	70.33
chr10	72568528	72569340	MACS_peak_1703	70.34
chr3	86097468	86098260	MACS_peak_7499	70.35
chr1	226821584	226822753	MACS_peak_1146	70.36
chr5	31470665	31471548	MACS_peak_8706	70.36
chr2	235859709	235860331	MACS_peak_6258	70.39
chr18	46567838	46568804	MACS_peak_4953	70.4
chr1	178710026	178710795	MACS_peak_766	70.42
chr1	232929072	232930190	MACS_peak_1220	70.42
chr2	102671148	102671741	MACS_peak_5788	70.42
chr22	36765968	36766932	MACS_peak_7026	70.42
chr7	35366825	35367448	MACS_peak_10399	70.43
chr7	80014630	80015253	MACS_peak_10541	70.43
chr9	128227784	128228539	MACS_peak_11981	70.43
chr20	36387426	36388265	MACS_peak_6486	70.44
chr5	138567920	138568469	MACS_peak_9289	70.44
chr6	131268323	131268872	MACS_peak_10049	70.44
chr1	212739696	212740864	MACS_peak_1015	70.45
chr2	47044371	47045303	MACS_peak_5576	70.46
chr2	191397103	191398020	MACS_peak_6039	70.46
chr5	120324499	120325738	MACS_peak_9213	70.47
chr7	138145410	138146074	MACS_peak_10756	70.47
chr4	119825158	119826054	MACS_peak_8313	70.49
chr8	118836974	118837886	MACS_peak_11426	70.49
chr9	38258526	38259422	MACS_peak_11738	70.49
chr9	98279546	98280047	MACS_peak_11863	70.49
chr1	230521135	230522240	MACS_peak_1180	70.5
chr2	221699162	221699754	MACS_peak_6185	70.51
chr2	242498538	242499473	MACS_peak_6296	70.51
chr4	163390132	163390823	MACS_peak_8478	70.52
chr3	177849023	177849954	MACS_peak_7799	70.53
chr3	188382554	188382969	MACS_peak_7864	70.53
chr3	126397368	126398197	MACS_peak_7601	70.54
chr5	39079781	39080670	MACS_peak_8748	70.54
chr7	85491082	85491911	MACS_peak_10560	70.54
chr9	126324948	126325496	MACS_peak_11960	70.54
chr15	86454055	86454542	MACS_peak_3976	70.55
chr17	1782500	1783188	MACS_peak_4406	70.55
chr8	119462037	119463093	MACS_peak_11435	70.55
chr1	202857364	202858580	MACS_peak_946	70.57
chr16	66292578	66293041	MACS_peak_4252	70.59
chr13	99483256	99483847	MACS_peak_3220	70.6
chr2	205124906	205125527	MACS_peak_6103	70.61
chr20	24969493	24970114	MACS_peak_6428	70.61
chr20	13134900	13135728	MACS_peak_6352	70.62
chr10	102046498	102047007	MACS_peak_1822	70.63
chr6	5449957	5450745	MACS_peak_9522	70.64
chr19	57244392	57244891	MACS_peak_5326	70.68
chr1	14500046	14500939	MACS_peak_60	70.69
chr1	44979061	44979888	MACS_peak_228	70.69
chr5	148160908	148161370	MACS_peak_9338	70.7
chr10	2962868	2963655	MACS_peak_1413	70.72
chr20	41212642	41213320	MACS_peak_6530	70.72
chr1	208583321	208584182	MACS_peak_993	70.73
chr7	138570805	138571440	MACS_peak_10761	70.74
chrY	13447899	13448560	MACS_peak_12170	70.74
chr1	247840562	247841970	MACS_peak_1380	70.76
chr7	2626798	2627711	MACS_peak_10283	70.76
chr12	40610059	40610787	MACS_peak_2553	70.78
chr2	191976431	191977050	MACS_peak_6047	70.78
chr3	45922929	45923715	MACS_peak_7315	70.79
chr5	105863570	105864102	MACS_peak_9131	70.79
chr14	74817485	74818119	MACS_peak_3557	70.82
chr20	47988549	47989960	MACS_peak_6589	70.82
chr3	134630659	134631026	MACS_peak_7644	70.83
chr20	38833176	38834101	MACS_peak_6507	70.84
chr4	190595084	190597025	MACS_peak_8537	70.86
chr18	53366649	53367434	MACS_peak_4979	70.87
chr5	124160264	124160948	MACS_peak_9225	70.87
chr13	34176604	34177101	MACS_peak_3016	70.88
chr7	34393494	34393991	MACS_peak_10397	70.88
chr6	128465067	128465868	MACS_peak_10034	70.89
chr5	35414593	35415285	MACS_peak_8728	70.9
chr5	73801991	73802732	MACS_peak_8920	70.9
chr1	241357872	241358465	MACS_peak_1306	70.91
chr12	5537531	5537891	MACS_peak_2425	70.91
chr20	50161220	50161550	MACS_peak_6616	70.91
chr3	41228659	41228979	MACS_peak_7297	70.91
chr8	48963207	48963667	MACS_peak_11006	70.91
chr1	216237129	216237918	MACS_peak_1044	70.92
chr15	30216825	30217807	MACS_peak_3717	70.92
chr15	97600630	97601345	MACS_peak_4030	70.92
chr19	1009558	1010171	MACS_peak_5078	70.92
chr19	32209583	32210407	MACS_peak_5209	70.92
chr20	9178542	9179316	MACS_peak_6335	70.92
chr5	111055149	111055917	MACS_peak_9164	70.92
chr1	230557728	230558906	MACS_peak_1182	70.93
chr3	100929915	100930699	MACS_peak_7520	70.94
chr13	84671087	84671674	MACS_peak_3182	70.95
chr12	48571386	48572514	MACS_peak_2574	70.96
chr16	6265298	6266156	MACS_peak_4099	70.96
chr11	78303625	78304612	MACS_peak_2323	70.97
chr14	26486538	26486906	MACS_peak_3340	70.97
chr6	2199535	2199946	MACS_peak_9493	70.98
chr20	56234714	56235591	MACS_peak_6669	70.99
chr18	42518959	42519717	MACS_peak_4936	71.01
chr5	124749481	124750146	MACS_peak_9232	71.02
chr18	29523341	29523965	MACS_peak_4882	71.03
chr3	124041471	124042444	MACS_peak_7590	71.04
chr16	69430413	69430987	MACS_peak_4268	71.05
chr10	54073486	54073841	MACS_peak_1633	71.06
chr5	82130876	82131381	MACS_peak_9004	71.06
chr3	50518139	50519122	MACS_peak_7339	71.07
chr15	82033207	82033702	MACS_peak_3960	71.08
chr1	37131703	37132525	MACS_peak_197	71.09
chr4	155759015	155759837	MACS_peak_8455	71.09
chr5	75621317	75622397	MACS_peak_8932	71.09
chr8	71522321	71523060	MACS_peak_11130	71.1
chr16	7067455	7068112	MACS_peak_4103	71.11
chr18	70446666	70447347	MACS_peak_5028	71.11
chr5	113304135	113304816	MACS_peak_9180	71.11
chr1	27384765	27385223	MACS_peak_135	71.12
chr22	48211786	48212371	MACS_peak_7105	71.13
chr6	11810137	11811030	MACS_peak_9538	71.13
chr7	401734	402342	MACS_peak_10263	71.14
chr3	32022492	32023122	MACS_peak_7256	71.17
chr8	68125590	68126388	MACS_peak_11106	71.18
chr10	35127098	35127859	MACS_peak_1585	71.19
chr4	172770618	172771298	MACS_peak_8511	71.19
chr14	61190290	61191090	MACS_peak_3478	71.2
chr20	51924323	51925229	MACS_peak_6634	71.21
chr1	30997611	30998195	MACS_peak_158	71.22
chr2	106755236	106755820	MACS_peak_5801	71.22
chr15	99911122	99911959	MACS_peak_4042	71.23
chr3	124629308	124629991	MACS_peak_7593	71.23
chr4	163853952	163854732	MACS_peak_8479	71.23
chr5	6669825	6670282	MACS_peak_8603	71.23
chr1	25246793	25247274	MACS_peak_121	71.24
chr15	90514561	90515203	MACS_peak_3995	71.24
chr1	92077621	92078190	MACS_peak_425	71.25
chr4	154165725	154166545	MACS_peak_8449	71.25
chr22	40833609	40834385	MACS_peak_7050	71.26
chr10	128192872	128193551	MACS_peak_1931	71.27
chr3	184971321	184972000	MACS_peak_7841	71.27
chr6	110942592	110943271	MACS_peak_9955	71.27
chr8	74711720	74712399	MACS_peak_11150	71.27
chr20	19453194	19454078	MACS_peak_6390	71.3
chr14	42074274	42074857	MACS_peak_3410	71.31
chr17	54471993	54472576	MACS_peak_4610	71.31
chr4	143833312	143834091	MACS_peak_8392	71.31
chr8	101340138	101342323	MACS_peak_11318	71.32
chr8	141084602	141085346	MACS_peak_11579	71.32
chr2	49356186	49356864	MACS_peak_5587	71.36
chr9	34517915	34518544	MACS_peak_11716	71.37
chr15	89674362	89674854	MACS_peak_3991	71.38
chr17	20965472	20966048	MACS_peak_4473	71.42
chr3	11721920	11722758	MACS_peak_7157	71.42
chr16	87650035	87650602	MACS_peak_4383	71.43
chr12	32764582	32765259	MACS_peak_2533	71.44
chr3	76313722	76314703	MACS_peak_7477	71.44
chr6	97638941	97639618	MACS_peak_9893	71.44
chr9	96122216	96122893	MACS_peak_11851	71.44
chr14	90756909	90757466	MACS_peak_3620	71.47
chr5	56790399	56791152	MACS_peak_8831	71.47
chr15	30069141	30069898	MACS_peak_3715	71.49
chr1	110502181	110503492	MACS_peak_477	71.51
chr5	141980225	141980870	MACS_peak_9312	71.51
chr20	22503692	22504368	MACS_peak_6419	71.52
chr20	25230723	25231322	MACS_peak_6431	71.52
chr20	41299139	41299708	MACS_peak_6532	71.53
chr1	52989048	52989454	MACS_peak_265	71.54
chr2	99658416	99658822	MACS_peak_5769	71.54
chr1	230708108	230709317	MACS_peak_1184	71.55
chr1	236541232	236541850	MACS_peak_1264	71.57
chr2	239109889	239110379	MACS_peak_6274	71.58
chr16	86150828	86151868	MACS_peak_4368	71.59
chr8	97744772	97745295	MACS_peak_11282	71.59
chr9	36566553	36567228	MACS_peak_11733	71.6
chr1	3051550	3052325	MACS_peak_14	71.61
chr19	14648099	14648724	MACS_peak_5158	71.61
chr7	40174184	40174684	MACS_peak_10416	71.61
chr7	61084871	61085646	MACS_peak_10490	71.61
chr8	51578552	51579327	MACS_peak_11022	71.61
chr3	123585490	123586956	MACS_peak_7585	71.62
chr5	82939373	82940644	MACS_peak_9007	71.63
chr9	112122299	112123178	MACS_peak_11911	71.65
chr2	48669055	48669870	MACS_peak_5582	71.66
chr4	10104193	10105064	MACS_peak_7970	71.66
chr5	73920834	73921997	MACS_peak_8921	71.66
chr6	157175690	157176407	MACS_peak_10168	71.66
chr21	35267074	35267789	MACS_peak_6775	71.67
chr1	237747849	237749237	MACS_peak_1276	71.68
chr11	24589221	24589895	MACS_peak_2084	71.68
chr14	26531367	26531856	MACS_peak_3341	71.68
chr10	11021088	11021811	MACS_peak_1473	71.69
chr5	9570906	9571442	MACS_peak_8619	71.69
chr22	44462971	44463702	MACS_peak_7072	71.71
chr5	52327366	52328120	MACS_peak_8795	71.71
chr20	49406570	49407612	MACS_peak_6611	71.74
chr1	204245889	204247177	MACS_peak_956	71.76
chr7	35468131	35468804	MACS_peak_10400	71.76
chr1	230360758	230361793	MACS_peak_1172	71.82
chr8	105332152	105333726	MACS_peak_11361	71.82
chr21	46274743	46275492	MACS_peak_6848	71.83
chr8	71528718	71530160	MACS_peak_11131	71.84
chr1	159582022	159582694	MACS_peak_624	71.85
chr1	209405911	209407224	MACS_peak_998	71.85
chr10	119311994	119312666	MACS_peak_1880	71.85
chr2	119463738	119464315	MACS_peak_5833	71.85
chr3	67757253	67757958	MACS_peak_7431	71.85
chr2	237516516	237517192	MACS_peak_6266	71.86
chr14	57381420	57382726	MACS_peak_3465	71.87
chr10	63866726	63867348	MACS_peak_1668	71.88
chr2	230271764	230272344	MACS_peak_6216	71.9
chr3	31840116	31840887	MACS_peak_7254	71.91
chr8	100574456	100575766	MACS_peak_11312	71.91
chr12	32523377	32524252	MACS_peak_2530	71.92
chr18	2099903	2100778	MACS_peak_4765	71.92
chr3	195460897	195461799	MACS_peak_7895	71.92
chr2	239992104	239992775	MACS_peak_6277	71.93
chr3	69100765	69101436	MACS_peak_7436	71.93
chr4	74636681	74637352	MACS_peak_8130	71.93
chr1	175834543	175835143	MACS_peak_739	71.95
chr8	121786219	121786954	MACS_peak_11453	71.95
chr18	20035142	20035763	MACS_peak_4827	71.96
chr9	82382909	82383772	MACS_peak_11792	71.96
chr20	22558958	22559769	MACS_peak_6420	71.98
chr5	111365226	111365939	MACS_peak_9171	71.99
chr7	91091851	91092183	MACS_peak_10582	71.99
chr1	110175214	110175772	MACS_peak_474	72.01
chr6	161400409	161401079	MACS_peak_10196	72.01
chr1	248511933	248512657	MACS_peak_1390	72.02
chr1	86530160	86530928	MACS_peak_406	72.03
chr3	128996649	128997499	MACS_peak_7624	72.03
chr10	105822630	105823114	MACS_peak_1844	72.04
chr7	26667392	26668087	MACS_peak_10378	72.04
chr9	113801483	113802379	MACS_peak_11916	72.04
chr19	31767428	31768048	MACS_peak_5204	72.05
chr2	169320045	169320506	MACS_peak_5962	72.05
chr5	3886184	3886680	MACS_peak_8577	72.05
chr6	97095705	97096201	MACS_peak_9891	72.05
chr8	70281810	70282118	MACS_peak_11117	72.05
chr8	80567923	80568907	MACS_peak_11182	72.06
chr8	99369498	99370651	MACS_peak_11298	72.06
chr7	16211215	16212253	MACS_peak_10340	72.07
chr8	104289271	104290868	MACS_peak_11357	72.07
chr14	53514092	53514577	MACS_peak_3442	72.08
chr6	47094249	47094734	MACS_peak_9741	72.08
chr2	100906895	100907589	MACS_peak_5776	72.12
chr17	55358229	55359201	MACS_peak_4613	72.13
chr7	47108024	47108833	MACS_peak_10458	72.14
chr8	74053494	74054327	MACS_peak_11142	72.15
chr1	182239854	182240434	MACS_peak_796	72.19
chr14	56547643	56548430	MACS_peak_3457	72.2
chr15	32948099	32948886	MACS_peak_3730	72.2
chr10	74002058	74003029	MACS_peak_1711	72.21
chr15	69318174	69319156	MACS_peak_3901	72.21
chr2	208309072	208310054	MACS_peak_6128	72.21
chr6	15035912	15036485	MACS_peak_9562	72.21
chr6	164350903	164351351	MACS_peak_10219	72.21
chr9	79336482	79337055	MACS_peak_11776	72.21
chr1	115626324	115626686	MACS_peak_501	72.23
chr10	25739001	25739358	MACS_peak_1540	72.23
chr10	131010134	131010495	MACS_peak_1942	72.23
chr11	48810126	48810512	MACS_peak_2197	72.23
chr11	80460114	80460475	MACS_peak_2326	72.23
chr11	123732293	123732645	MACS_peak_2374	72.23
chr13	19572888	19573227	MACS_peak_2930	72.23
chr13	26808305	26808640	MACS_peak_2966	72.23
chr14	35873054	35874155	MACS_peak_3394	72.23
chr15	51902997	51903353	MACS_peak_3803	72.23
chr17	49605519	49605913	MACS_peak_4597	72.23
chr19	35332472	35332823	MACS_peak_5228	72.23
chr4	143063456	143063808	MACS_peak_8390	72.23
chr4	175177043	175177384	MACS_peak_8518	72.23
chr5	7200577	7200948	MACS_peak_8609	72.23
chr5	128749767	128750120	MACS_peak_9252	72.23
chr6	4118729	4119091	MACS_peak_9514	72.23
chr6	82781633	82782025	MACS_peak_9831	72.23
chr7	7222505	7222851	MACS_peak_10314	72.23
chr7	96693297	96693634	MACS_peak_10601	72.23
chr7	137967869	137968253	MACS_peak_10754	72.23
chrX	70142749	70143126	MACS_peak_12108	72.23
chrY	13137656	13138042	MACS_peak_12169	72.23
chr11	995043	995640	MACS_peak_1977	72.25
chr20	47179196	47180002	MACS_peak_6583	72.25
chr8	75896730	75897860	MACS_peak_11158	72.26
chr8	123794410	123795704	MACS_peak_11468	72.26
chr1	10826229	10826787	MACS_peak_38	72.27
chr1	160635607	160636540	MACS_peak_632	72.27
chr10	64653917	64654400	MACS_peak_1673	72.29
chrX	9653180	9653663	MACS_peak_12067	72.29
chr18	77498085	77498657	MACS_peak_5071	72.3
chr12	21591018	21591579	MACS_peak_2484	72.31
chr5	58100482	58100996	MACS_peak_8838	72.34
chr7	42274067	42274936	MACS_peak_10426	72.34
chr12	48214017	48214574	MACS_peak_2571	72.36
chr2	204924672	204925437	MACS_peak_6101	72.36
chr5	110062483	110063070	MACS_peak_9160	72.38
chr8	99580308	99581285	MACS_peak_11303	72.38
chr3	168235218	168235700	MACS_peak_7767	72.39
chr2	201565090	201565798	MACS_peak_6079	72.4
chr3	106353094	106353802	MACS_peak_7530	72.4
chr11	15948774	15949439	MACS_peak_2066	72.42
chr1	81813534	81813980	MACS_peak_380	72.43
chr17	39676976	39677970	MACS_peak_4545	72.43
chr22	43358916	43359680	MACS_peak_7065	72.43
chr7	126634036	126634800	MACS_peak_10692	72.43
chr13	48668608	48669334	MACS_peak_3065	72.45
chr13	49218438	49218919	MACS_peak_3067	72.49
chr4	154042464	154042945	MACS_peak_8445	72.49
chr18	22001107	22001922	MACS_peak_4843	72.5
chr12	82568779	82569542	MACS_peak_2699	72.51
chr8	42764468	42765110	MACS_peak_10980	72.51
chr1	223894066	223894620	MACS_peak_1105	72.52
chr5	76010376	76011673	MACS_peak_8940	72.53
chr5	118416510	118417264	MACS_peak_9203	72.53
chr1	178995395	178995996	MACS_peak_770	72.55
chr17	60004306	60005110	MACS_peak_4639	72.55
chr3	141835031	141835645	MACS_peak_7676	72.55
chr14	32920274	32920980	MACS_peak_3369	72.56
chr3	177177821	177178527	MACS_peak_7790	72.56
chr20	38630504	38631434	MACS_peak_6505	72.57
chr20	44563897	44564832	MACS_peak_6568	72.59
chr5	128101295	128101775	MACS_peak_9251	72.59
chr6	27808178	27808940	MACS_peak_9630	72.59
chr14	50779050	50780016	MACS_peak_3429	72.6
chr14	50468323	50468964	MACS_peak_3428	72.61
chr1	233579177	233580169	MACS_peak_1232	72.63
chr1	23345711	23346675	MACS_peak_103	72.64
chr12	32245627	32246603	MACS_peak_2529	72.64
chr16	75117216	75118161	MACS_peak_4300	72.64
chr20	9315087	9315641	MACS_peak_6337	72.64
chr3	25613841	25615358	MACS_peak_7217	72.64
chr18	77497486	77497930	MACS_peak_5070	72.65
chr12	119064219	119064787	MACS_peak_2852	72.67
chr2	50877588	50878250	MACS_peak_5594	72.67
chr3	145577560	145578222	MACS_peak_7688	72.67
chr5	17762941	17763603	MACS_peak_8669	72.67
chr1	30215698	30216369	MACS_peak_155	72.68
chr16	46823153	46823766	MACS_peak_4223	72.68
chr13	100232377	100233177	MACS_peak_3227	72.7
chr11	63468641	63469084	MACS_peak_2238	72.76
chr2	206135210	206135777	MACS_peak_6109	72.76
chr20	45502762	45503423	MACS_peak_6573	72.76
chr6	81043059	81043626	MACS_peak_9820	72.76
chr8	67874242	67875419	MACS_peak_11102	72.76
chr1	94782925	94783686	MACS_peak_441	72.77
chr20	33167730	33168503	MACS_peak_6471	72.79
chr11	75450720	75451345	MACS_peak_2309	72.8
chr17	14276486	14277146	MACS_peak_4445	72.84
chr7	12769305	12770427	MACS_peak_10329	72.84
chr4	90820108	90820719	MACS_peak_8202	72.86
chr1	189305221	189305745	MACS_peak_848	72.87
chr8	118622400	118623195	MACS_peak_11424	72.87
chr1	86660097	86660949	MACS_peak_407	72.88
chr1	168435093	168436186	MACS_peak_696	72.88
chr17	14609106	14609916	MACS_peak_4448	72.88
chr18	61527802	61528518	MACS_peak_5019	72.88
chr2	233305421	233305986	MACS_peak_6235	72.88
chr5	112658368	112658903	MACS_peak_9177	72.88
chr6	42408451	42409328	MACS_peak_9710	72.88
chr6	108395165	108396065	MACS_peak_9936	72.88
chr6	110986680	110987259	MACS_peak_9957	72.88
chr6	166500732	166501246	MACS_peak_10229	72.88
chr6	168938227	168938931	MACS_peak_10247	72.88
chr9	104088500	104089263	MACS_peak_11885	72.88
chr20	43485567	43486602	MACS_peak_6557	72.89
chrX	129689628	129690386	MACS_peak_12144	72.89
chr17	47468144	47468621	MACS_peak_4588	72.9
chr2	11562501	11562932	MACS_peak_5422	72.9
chr7	41008826	41009279	MACS_peak_10417	72.91
chr8	108670924	108671856	MACS_peak_11379	72.91
chr2	83292955	83293614	MACS_peak_5723	72.92
chr7	71274810	71275469	MACS_peak_10514	72.92
chr5	10352912	10353812	MACS_peak_8624	72.93
chr1	2725572	2726182	MACS_peak_12	72.95
chr17	46594556	46595106	MACS_peak_4581	72.95
chr3	185415409	185415974	MACS_peak_7842	72.95
chr7	69743534	69744099	MACS_peak_10507	72.95
chr7	1098339	1099189	MACS_peak_10271	72.97
chr7	67715498	67716255	MACS_peak_10497	72.97
chr13	50699256	50700430	MACS_peak_3079	72.98
chr8	117526103	117527407	MACS_peak_11418	72.98
chr3	13741908	13742328	MACS_peak_7170	72.99
chr5	94206058	94206949	MACS_peak_9074	73
chr18	20706418	20707076	MACS_peak_4833	73.01
chr2	8551416	8552074	MACS_peak_5393	73.01
chr6	116820980	116821638	MACS_peak_9999	73.01
chr9	6603934	6604592	MACS_peak_11631	73.01
chr6	22764595	22765479	MACS_peak_9609	73.02
chr12	27455952	27456516	MACS_peak_2507	73.04
chr20	11872406	11873015	MACS_peak_6345	73.04
chr3	65216395	65216959	MACS_peak_7409	73.04
chr17	37859574	37860251	MACS_peak_4532	73.05
chr4	169234150	169234945	MACS_peak_8491	73.08
chr21	45893945	45894602	MACS_peak_6844	73.09
chr12	53853415	53853924	MACS_peak_2601	73.1
chr17	61063470	61064353	MACS_peak_4645	73.1
chr19	1568435	1568743	MACS_peak_5088	73.1
chr6	158313090	158313483	MACS_peak_10179	73.1
chr9	114286397	114287291	MACS_peak_11917	73.1
chr1	233249203	233250920	MACS_peak_1224	73.11
chr14	105899508	105899983	MACS_peak_3691	73.11
chr7	155000434	155001149	MACS_peak_10831	73.12
chr1	170125671	170126468	MACS_peak_703	73.13
chr6	138994609	138995172	MACS_peak_10086	73.13
chr7	37478380	37478943	MACS_peak_10412	73.13
chr7	153996636	153997433	MACS_peak_10818	73.13
chr8	69198162	69198755	MACS_peak_11109	73.15
chr1	23888355	23889005	MACS_peak_107	73.16
chr11	46493444	46494100	MACS_peak_2183	73.18
chr17	55333172	55333837	MACS_peak_4612	73.2
chr10	62712429	62712868	MACS_peak_1658	73.21
chr1	228632623	228633751	MACS_peak_1155	73.22
chr11	78128911	78129518	MACS_peak_2321	73.22
chr13	113471335	113472227	MACS_peak_3286	73.24
chr16	67142965	67143857	MACS_peak_4259	73.24
chr9	128347862	128348655	MACS_peak_11983	73.24
chr10	106921773	106922428	MACS_peak_1849	73.26
chr8	140718540	140719656	MACS_peak_11572	73.27
chr22	49372120	49373011	MACS_peak_7113	73.31
chr5	109227809	109228335	MACS_peak_9158	73.31
chr19	28242525	28243086	MACS_peak_5191	73.32
chr6	160789343	160790198	MACS_peak_10193	73.33
chr18	1304596	1305250	MACS_peak_4761	73.35
chr7	139694834	139695917	MACS_peak_10771	73.35
chr12	27284748	27285539	MACS_peak_2506	73.39
chr19	46999106	46999711	MACS_peak_5282	73.41
chr2	2878164	2878732	MACS_peak_5358	73.41
chr4	109511167	109511727	MACS_peak_8273	73.41
chr12	2346666	2347527	MACS_peak_2410	73.42
chr2	16088418	16088890	MACS_peak_5430	73.42
chr8	101320942	101323385	MACS_peak_11317	73.42
chr12	65713299	65713952	MACS_peak_2637	73.43
chr15	68334758	68335542	MACS_peak_3891	73.43
chr5	81651	82835	MACS_peak_8543	73.45
chr6	160808069	160808472	MACS_peak_10194	73.45
chr9	126207327	126208040	MACS_peak_11957	73.46
chr19	14874872	14875567	MACS_peak_5159	73.47
chr1	151097362	151098174	MACS_peak_559	73.48
chr15	75746547	75747040	MACS_peak_3936	73.51
chr2	35448532	35449282	MACS_peak_5523	73.51
chr22	49085105	49085664	MACS_peak_7108	73.51
chr10	17320733	17321385	MACS_peak_1512	73.52
chr14	68864657	68865309	MACS_peak_3505	73.52
chr1	231178086	231180085	MACS_peak_1192	73.55
chr18	33365118	33365635	MACS_peak_4894	73.58
chr6	121173146	121174104	MACS_peak_10015	73.58
chr5	23412815	23413564	MACS_peak_8679	73.59
chr5	128796179	128796737	MACS_peak_9253	73.6
chr8	143206775	143207305	MACS_peak_11595	73.6
chr4	169604368	169605245	MACS_peak_8495	73.61
chr11	27800848	27801636	MACS_peak_2097	73.63
chr16	87862450	87863502	MACS_peak_4385	73.63
chr20	49262307	49262879	MACS_peak_6608	73.63
chr12	27688313	27689063	MACS_peak_2512	73.66
chr5	14281524	14282446	MACS_peak_8649	73.66
chr1	176866956	176867464	MACS_peak_751	73.67
chr6	22657758	22658506	MACS_peak_9608	73.67
chr11	28997594	28998244	MACS_peak_2104	73.69
chr13	97996948	97997598	MACS_peak_3208	73.69
chr4	64034489	64035139	MACS_peak_8110	73.69
chr20	18201433	18202165	MACS_peak_6382	73.71
chr17	60137057	60137674	MACS_peak_4640	73.72
chr1	231810006	231811044	MACS_peak_1203	73.73
chr15	59203086	59203555	MACS_peak_3834	73.74
chr6	164572523	164572992	MACS_peak_10221	73.74
chr8	91109248	91110166	MACS_peak_11239	73.76
chr8	117544790	117546239	MACS_peak_11419	73.77
chr8	100318423	100319443	MACS_peak_11309	73.8
chr13	51142588	51143152	MACS_peak_3086	73.82
chr3	43418557	43419303	MACS_peak_7303	73.82
chr5	127173688	127174434	MACS_peak_9246	73.82
chr10	91728000	91728632	MACS_peak_1788	73.83
chr17	17450145	17451002	MACS_peak_4458	73.84
chr2	131129428	131130477	MACS_peak_5898	73.84
chr11	73336768	73337236	MACS_peak_2299	73.85
chr1	63370719	63371319	MACS_peak_315	73.87
chr14	28158023	28158407	MACS_peak_3345	73.87
chr2	197876589	197877357	MACS_peak_6065	73.87
chr4	6728699	6729437	MACS_peak_7954	73.87
chr5	14816725	14817107	MACS_peak_8654	73.87
chr11	58396894	58397452	MACS_peak_2213	73.88
chr15	96727134	96728153	MACS_peak_4026	73.88
chr15	102094300	102094858	MACS_peak_4056	73.88
chr3	27085162	27085717	MACS_peak_7221	73.89
chr6	117890708	117891263	MACS_peak_10005	73.89
chr15	96100006	96100965	MACS_peak_4021	73.9
chr6	72103094	72104535	MACS_peak_9793	73.9
chr3	49508307	49508852	MACS_peak_7332	73.91
chr3	187807004	187807661	MACS_peak_7859	73.91
chr6	42897283	42897956	MACS_peak_9715	73.91
chr12	66356371	66357018	MACS_peak_2642	73.94
chr21	43947882	43948529	MACS_peak_6828	73.94
chr4	92439641	92440240	MACS_peak_8208	73.96
chr3	171921454	171922412	MACS_peak_7779	73.97
chr18	52512835	52513389	MACS_peak_4975	73.98
chr7	10305418	10306107	MACS_peak_10323	73.98
chr7	72936700	72937254	MACS_peak_10518	73.98
chr22	24407512	24408650	MACS_peak_6929	74.01
chr15	24006739	24007765	MACS_peak_3698	74.02
chr1	234115078	234116631	MACS_peak_1238	74.04
chr22	19419130	19420290	MACS_peak_6891	74.04
chr4	53712220	53712948	MACS_peak_8070	74.04
chr19	50740840	50741626	MACS_peak_5304	74.06
chr5	150004402	150005147	MACS_peak_9352	74.07
chr12	79942226	79942738	MACS_peak_2685	74.09
chr2	2605215	2605870	MACS_peak_5356	74.09
chr20	30769048	30769699	MACS_peak_6449	74.15
chr11	117015228	117015693	MACS_peak_2370	74.16
chr14	28568890	28569343	MACS_peak_3346	74.2
chr4	99181535	99182179	MACS_peak_8239	74.2
chr9	116217569	116218213	MACS_peak_11924	74.2
chr10	71207942	71208552	MACS_peak_1696	74.21
chr16	72817659	72818136	MACS_peak_4284	74.21
chr7	43447753	43448439	MACS_peak_10435	74.23
chr3	12101981	12102311	MACS_peak_7159	74.24
chr9	140119142	140120752	MACS_peak_12055	74.24
chr21	40451087	40451711	MACS_peak_6805	74.25
chr19	48035079	48036102	MACS_peak_5291	74.26
chr2	37677425	37678094	MACS_peak_5533	74.26
chr1	68667989	68668900	MACS_peak_335	74.27
chr10	89903371	89903922	MACS_peak_1779	74.27
chr5	164754556	164755020	MACS_peak_9397	74.27
chr8	88894590	88895675	MACS_peak_11231	74.27
chr8	126400152	126402003	MACS_peak_11501	74.28
chr10	61388911	61389651	MACS_peak_1647	74.29
chr13	27863197	27863937	MACS_peak_2970	74.29
chr4	160590869	160591512	MACS_peak_8471	74.29
chr14	71198833	71199750	MACS_peak_3527	74.3
chr8	103700027	103701515	MACS_peak_11349	74.31
chr3	119421019	119421567	MACS_peak_7563	74.32
chr9	96721520	96722205	MACS_peak_11853	74.32
chr20	56929993	56930701	MACS_peak_6675	74.34
chr22	35976206	35976829	MACS_peak_7019	74.34
chr4	73593795	73594592	MACS_peak_8126	74.34
chr17	77431675	77432622	MACS_peak_4724	74.36
chr2	118791699	118792438	MACS_peak_5831	74.37
chr3	120514664	120515403	MACS_peak_7567	74.37
chr7	26061915	26062654	MACS_peak_10374	74.37
chr3	34436860	34437323	MACS_peak_7267	74.38
chr17	32988414	32989280	MACS_peak_4510	74.39
chr6	168626713	168627479	MACS_peak_10241	74.39
chr6	26384632	26385373	MACS_peak_9625	74.4
chr10	45177999	45178607	MACS_peak_1615	74.41
chr17	31186181	31187216	MACS_peak_4502	74.41
chr13	99154728	99156091	MACS_peak_3216	74.42
chr8	126010608	126011928	MACS_peak_11496	74.43
chr12	89746404	89747080	MACS_peak_2725	74.45
chr19	1723453	1724094	MACS_peak_5090	74.46
chr2	101499829	101500470	MACS_peak_5780	74.46
chr4	146857548	146858189	MACS_peak_8403	74.46
chr5	56470290	56471027	MACS_peak_8828	74.46
chr9	15836565	15837206	MACS_peak_11663	74.46
chr12	80327911	80328776	MACS_peak_2688	74.47
chr6	44767926	44768365	MACS_peak_9731	74.47
chr1	224032441	224033208	MACS_peak_1117	74.49
chr1	226630651	226631957	MACS_peak_1145	74.49
chr11	42005646	42006108	MACS_peak_2165	74.49
chr20	16331924	16332386	MACS_peak_6371	74.49
chrX	85948837	85949299	MACS_peak_12114	74.49
chr17	63624148	63624961	MACS_peak_4663	74.52
chr2	159949596	159950540	MACS_peak_5949	74.52
chr14	35848422	35849159	MACS_peak_3392	74.53
chr15	30180799	30181536	MACS_peak_3716	74.53
chr4	31795098	31795835	MACS_peak_8033	74.53
chr5	155815639	155816376	MACS_peak_9375	74.53
chr16	79196229	79196850	MACS_peak_4326	74.54
chr14	87722417	87723057	MACS_peak_3607	74.55
chr5	165551792	165552432	MACS_peak_9400	74.55
chr15	69144415	69145424	MACS_peak_3900	74.56
chr2	180098040	180098878	MACS_peak_6012	74.56
chr5	84545601	84546439	MACS_peak_9021	74.56
chr10	119013621	119014378	MACS_peak_1878	74.57
chr15	41576207	41576946	MACS_peak_3764	74.57
chr19	2543212	2543940	MACS_peak_5096	74.57
chr5	117865261	117865863	MACS_peak_9199	74.62
chr2	31221531	31222170	MACS_peak_5509	74.63
chr5	61728344	61728964	MACS_peak_8859	74.64
chr10	104535209	104536158	MACS_peak_1834	74.65
chr5	32145455	32146153	MACS_peak_8709	74.65
chr6	57244839	57245618	MACS_peak_9775	74.65
chr8	90319780	90320518	MACS_peak_11236	74.65
chr13	24722613	24723873	MACS_peak_2960	74.67
chr14	95109425	95110160	MACS_peak_3641	74.69
chr4	19444879	19445614	MACS_peak_7995	74.69
chr11	75335338	75335764	MACS_peak_2308	74.7
chr14	34066225	34066873	MACS_peak_3377	74.71
chr14	95758167	95759225	MACS_peak_3644	74.71
chr16	85355557	85356179	MACS_peak_4359	74.72
chr19	23441847	23442469	MACS_peak_5187	74.72
chr6	114179942	114180756	MACS_peak_9986	74.77
chr1	152904925	152906352	MACS_peak_576	74.78
chr5	1193139	1194078	MACS_peak_8551	74.78
chr8	97605438	97606617	MACS_peak_11279	74.79
chr11	45986604	45987194	MACS_peak_2179	74.8
chr10	101118009	101118646	MACS_peak_1816	74.81
chr9	26806895	26807354	MACS_peak_11688	74.81
chr2	40452708	40453441	MACS_peak_5545	74.85
chr3	52063507	52064445	MACS_peak_7345	74.85
chr1	182112750	182113490	MACS_peak_795	74.87
chr20	17642822	17643682	MACS_peak_6376	74.87
chr10	12762182	12763307	MACS_peak_1493	74.89
chr6	78165862	78166451	MACS_peak_9812	74.89
chr14	66237793	66238251	MACS_peak_3489	74.92
chr1	182686649	182687496	MACS_peak_801	74.96
chr1	164821439	164822010	MACS_peak_666	74.97
chr2	202538585	202538925	MACS_peak_6083	74.97
chr15	78730499	78731367	MACS_peak_3945	74.98
chr16	66296177	66296765	MACS_peak_4253	74.99
chr20	48207509	48208415	MACS_peak_6591	75
chr10	7415267	7415998	MACS_peak_1447	75.01
chr13	43644861	43645592	MACS_peak_3045	75.01
chr1	166857244	166857938	MACS_peak_674	75.02
chr8	63212939	63213482	MACS_peak_11079	75.04
chr9	127178367	127178790	MACS_peak_11973	75.05
chr1	245553663	245555287	MACS_peak_1353	75.07
chr14	53130606	53131437	MACS_peak_3440	75.07
chr16	86542869	86543813	MACS_peak_4375	75.07
chr3	53876419	53877324	MACS_peak_7353	75.08
chr8	67984447	67985444	MACS_peak_11104	75.08
chr5	63834534	63835203	MACS_peak_8868	75.09
chr2	129134128	129134887	MACS_peak_5887	75.12
chr6	16128744	16129589	MACS_peak_9572	75.12
chr1	245640022	245641495	MACS_peak_1355	75.13
chr11	35211163	35212029	MACS_peak_2149	75.13
chr3	176769209	176769665	MACS_peak_7787	75.13
chr19	30588608	30589507	MACS_peak_5201	75.15
chr4	157598811	157599444	MACS_peak_8468	75.16
chr20	11826987	11827716	MACS_peak_6344	75.17
chr1	226296869	226299463	MACS_peak_1141	75.18
chr2	200775291	200775836	MACS_peak_6077	75.19
chr4	164562324	164563180	MACS_peak_8481	75.19
chr8	103376315	103377201	MACS_peak_11342	75.21
chr6	161865052	161866587	MACS_peak_10201	75.22
chr1	189991193	189991807	MACS_peak_854	75.24
chr14	36413794	36414426	MACS_peak_3397	75.25
chr16	72341352	72341984	MACS_peak_4281	75.25
chr2	84657383	84658015	MACS_peak_5724	75.25
chr3	136062340	136063112	MACS_peak_7647	75.25
chr15	68902253	68903194	MACS_peak_3895	75.26
chr12	93150129	93150913	MACS_peak_2747	75.27
chr10	101653787	101654554	MACS_peak_1819	75.28
chr6	106442023	106442790	MACS_peak_9920	75.28
chr6	109415580	109416179	MACS_peak_9944	75.28
chr2	234293336	234293757	MACS_peak_6246	75.29
chr8	100119294	100120320	MACS_peak_11308	75.3
chr17	79455552	79456257	MACS_peak_4743	75.31
chr1	226248954	226249909	MACS_peak_1138	75.32
chr14	68600595	68601108	MACS_peak_3502	75.32
chr21	17066236	17066867	MACS_peak_6737	75.33
chr9	85662644	85663371	MACS_peak_11806	75.33
chr11	27222729	27224076	MACS_peak_2092	75.34
chr12	46121091	46121604	MACS_peak_2563	75.34
chr12	56582038	56582401	MACS_peak_2612	75.34
chr13	21200369	21200895	MACS_peak_2939	75.34
chr13	110848243	110849014	MACS_peak_3270	75.34
chr15	52987842	52988185	MACS_peak_3811	75.34
chr2	21185728	21186225	MACS_peak_5457	75.34
chr20	40737577	40738399	MACS_peak_6522	75.34
chr21	43044949	43045420	MACS_peak_6814	75.34
chr3	12334361	12335226	MACS_peak_7160	75.34
chr4	48478689	48479225	MACS_peak_8061	75.34
chr6	4990519	4990869	MACS_peak_9519	75.34
chr20	39820100	39821391	MACS_peak_6513	75.35
chr8	102555289	102555910	MACS_peak_11332	75.39
chr15	69108726	69109452	MACS_peak_3897	75.41
chr19	13841895	13842826	MACS_peak_5154	75.41
chr2	44420448	44420868	MACS_peak_5557	75.41
chr3	186411936	186412592	MACS_peak_7849	75.41
chr5	13702852	13703174	MACS_peak_8636	75.41
chr7	85202247	85202903	MACS_peak_10558	75.41
chr15	29808379	29809687	MACS_peak_3712	75.42
chr3	48513840	48514551	MACS_peak_7324	75.42
chr15	41860302	41861166	MACS_peak_3766	75.43
chr3	162924009	162924779	MACS_peak_7758	75.43
chr4	76277925	76278787	MACS_peak_8139	75.43
chr12	122181208	122182034	MACS_peak_2870	75.44
chr17	76356797	76357935	MACS_peak_4712	75.46
chr21	35162348	35163130	MACS_peak_6773	75.46
chr8	58566442	58567395	MACS_peak_11055	75.46
chr8	69731514	69732299	MACS_peak_11112	75.49
chr6	168366029	168366571	MACS_peak_10239	75.5
chr2	240089991	240090816	MACS_peak_6278	75.51
chr1	22643539	22644203	MACS_peak_97	75.55
chr12	65494317	65495005	MACS_peak_2636	75.55
chr18	39994350	39994932	MACS_peak_4925	75.56
chr4	136981666	136982526	MACS_peak_8364	75.58
chr6	31801922	31802776	MACS_peak_9648	75.58
chr1	76552241	76553004	MACS_peak_358	75.6
chr13	37117377	37118145	MACS_peak_3028	75.6
chr9	34934038	34934801	MACS_peak_11719	75.6
chr11	32361667	32362455	MACS_peak_2130	75.61
chr12	24549308	24549726	MACS_peak_2491	75.64
chr8	74689195	74690131	MACS_peak_11149	75.64
chr2	46119154	46119880	MACS_peak_5572	75.65
chr16	81442119	81442700	MACS_peak_4336	75.66
chr9	110571999	110572580	MACS_peak_11904	75.66
chr1	246919782	246920767	MACS_peak_1374	75.67
chr13	99392214	99393067	MACS_peak_3219	75.67
chr4	18023462	18024386	MACS_peak_7992	75.67
chr2	235621254	235621881	MACS_peak_6256	75.69
chr5	102709191	102709978	MACS_peak_9116	75.7
chr8	87189990	87190687	MACS_peak_11225	75.71
chr1	85686138	85686860	MACS_peak_400	75.73
chr5	77867486	77868088	MACS_peak_8958	75.74
chr5	77906144	77907203	MACS_peak_8960	75.74
chr5	141669819	141670881	MACS_peak_9305	75.75
chr18	27956476	27957102	MACS_peak_4868	75.78
chr1	229714349	229716644	MACS_peak_1162	75.79
chr11	36299978	36300951	MACS_peak_2158	75.79
chr3	11581262	11581938	MACS_peak_7155	75.8
chr11	77380451	77381172	MACS_peak_2316	75.82
chr18	55867464	55867999	MACS_peak_4991	75.82
chr14	34536802	34537713	MACS_peak_3382	75.84
chr6	2632544	2633123	MACS_peak_9496	75.85
chr2	122530669	122531354	MACS_peak_5853	75.86
chr1	198083226	198084159	MACS_peak_896	75.87
chr3	112782586	112783288	MACS_peak_7547	75.89
chr7	69069873	69070575	MACS_peak_10501	75.89
chr6	149563800	149564528	MACS_peak_10131	75.92
chr1	248018357	248019005	MACS_peak_1381	75.94
chr6	134072218	134072788	MACS_peak_10063	75.95
chr8	97975818	97976850	MACS_peak_11286	75.95
chr8	99123655	99124467	MACS_peak_11295	75.95
chr2	148774529	148775153	MACS_peak_5939	75.96
chr6	168547422	168548384	MACS_peak_10240	75.96
chr12	88842521	88843187	MACS_peak_2718	75.97
chr2	208996425	208997164	MACS_peak_6134	76.04
chr5	75792015	75792619	MACS_peak_8936	76.04
chr18	2125230	2125853	MACS_peak_4767	76.05
chr12	122709998	122710716	MACS_peak_2878	76.06
chr3	6944188	6944868	MACS_peak_7139	76.06
chr3	39249689	39250626	MACS_peak_7286	76.06
chr6	107780085	107780837	MACS_peak_9934	76.06
chr6	163620286	163621002	MACS_peak_10213	76.06
chr7	41982020	41982865	MACS_peak_10425	76.09
chr11	68419138	68419836	MACS_peak_2263	76.1
chr17	19856901	19857433	MACS_peak_4470	76.12
chr7	101561484	101562260	MACS_peak_10623	76.12
chr2	2916429	2917204	MACS_peak_5359	76.14
chr3	124846048	124846624	MACS_peak_7595	76.14
chr5	35044599	35045598	MACS_peak_8726	76.14
chr6	21594513	21595135	MACS_peak_9603	76.14
chr21	46711750	46712704	MACS_peak_6862	76.16
chr11	113442012	113442828	MACS_peak_2356	76.19
chr20	14034256	14035072	MACS_peak_6357	76.19
chr15	57834427	57835201	MACS_peak_3828	76.2
chr3	190223037	190223798	MACS_peak_7871	76.21
chr3	16458804	16459335	MACS_peak_7187	76.22
chr7	97002993	97003614	MACS_peak_10602	76.23
chr8	51957376	51957997	MACS_peak_11024	76.23
chrX	54071059	54071680	MACS_peak_12095	76.23
chr3	59471227	59471802	MACS_peak_7389	76.24
chr5	92683902	92684971	MACS_peak_9063	76.24
chr2	27930605	27931207	MACS_peak_5488	76.27
chr1	200569046	200569662	MACS_peak_914	76.28
chr8	43095458	43096304	MACS_peak_10988	76.28
chr11	68502428	68503418	MACS_peak_2266	76.3
chr15	28272449	28272940	MACS_peak_3707	76.3
chr15	40674901	40675661	MACS_peak_3759	76.3
chr13	51204900	51205795	MACS_peak_3087	76.31
chr6	45090851	45091471	MACS_peak_9732	76.32
chr10	25870125	25870805	MACS_peak_1542	76.33
chr15	55880402	55881268	MACS_peak_3819	76.33
chr2	38487673	38488427	MACS_peak_5538	76.33
chr19	41139800	41140930	MACS_peak_5257	76.35
chr1	244079792	244081405	MACS_peak_1326	76.37
chr1	23013299	23014108	MACS_peak_99	76.39
chr5	130857740	130858737	MACS_peak_9260	76.39
chr14	50787659	50788320	MACS_peak_3430	76.41
chr1	94494490	94495169	MACS_peak_439	76.42
chr18	3652577	3653503	MACS_peak_4778	76.42
chr8	119264645	119265825	MACS_peak_11430	76.42
chr3	16413019	16413592	MACS_peak_7184	76.43
chr7	123299922	123300694	MACS_peak_10689	76.43
chr20	57617448	57618506	MACS_peak_6683	76.44
chrX	132803314	132803758	MACS_peak_12147	76.46
chr3	121977413	121977975	MACS_peak_7576	76.47
chr12	122500560	122501318	MACS_peak_2877	76.48
chr13	77948766	77949537	MACS_peak_3162	76.48
chr7	128026257	128026882	MACS_peak_10699	76.49
chr11	20119863	20120481	MACS_peak_2079	76.5
chr22	22281760	22282285	MACS_peak_6911	76.5
chr16	68099928	68100699	MACS_peak_4263	76.51
chr9	112083092	112083798	MACS_peak_11910	76.54
chr15	67999403	68000173	MACS_peak_3887	76.55
chr20	52238443	52239865	MACS_peak_6639	76.55
chr1	203455827	203457785	MACS_peak_950	76.58
chr10	65062665	65063341	MACS_peak_1674	76.58
chr3	10750701	10751144	MACS_peak_7154	76.58
chr16	19897299	19898104	MACS_peak_4152	76.59
chr2	238343054	238344253	MACS_peak_6270	76.59
chr20	61968841	61969992	MACS_peak_6714	76.59
chr21	27497892	27498903	MACS_peak_6749	76.59
chr11	12011407	12012343	MACS_peak_2044	76.6
chr15	63794990	63795447	MACS_peak_3856	76.6
chr1	166894561	166895160	MACS_peak_676	76.62
chr6	156919562	156920273	MACS_peak_10165	76.64
chr1	27463244	27463971	MACS_peak_137	76.65
chr4	22981025	22981948	MACS_peak_8001	76.65
chr1	29106466	29107165	MACS_peak_150	76.66
chr11	62742530	62743284	MACS_peak_2235	76.66
chr12	27277967	27278645	MACS_peak_2505	76.66
chr12	76813949	76814707	MACS_peak_2683	76.66
chr12	77522658	77523250	MACS_peak_2684	76.66
chr12	106695446	106696062	MACS_peak_2794	76.66
chr13	45890429	45890933	MACS_peak_3059	76.66
chr14	37844206	37844776	MACS_peak_3402	76.66
chr15	42090904	42091662	MACS_peak_3769	76.66
chr16	9114529	9115263	MACS_peak_4117	76.66
chr2	172766987	172767778	MACS_peak_5975	76.66
chr2	176867140	176867871	MACS_peak_5998	76.66
chr21	47603922	47604353	MACS_peak_6872	76.66
chr3	143437011	143437773	MACS_peak_7680	76.66
chr4	57594612	57595214	MACS_peak_8090	76.66
chr4	95905648	95906392	MACS_peak_8230	76.66
chr5	14901583	14902118	MACS_peak_8656	76.66
chr6	12024597	12025339	MACS_peak_9541	76.66
chr6	139018028	139018669	MACS_peak_10088	76.66
chr9	28134285	28134876	MACS_peak_11695	76.66
chr1	211431650	211432661	MACS_peak_1009	76.67
chr18	73044134	73044750	MACS_peak_5046	76.68
chr3	55585819	55586941	MACS_peak_7360	76.68
chr4	115279686	115280128	MACS_peak_8299	76.69
chr5	140346741	140347472	MACS_peak_9295	76.71
chr6	21559046	21559891	MACS_peak_9601	76.71
chr14	66854948	66855933	MACS_peak_3496	76.73
chr10	4313460	4314268	MACS_peak_1429	76.8
chr11	48191905	48192430	MACS_peak_2195	76.82
chr5	40552012	40552971	MACS_peak_8750	76.84
chr16	65105398	65106012	MACS_peak_4248	76.86
chr22	26418392	26419032	MACS_peak_6945	76.86
chr7	47783450	47784064	MACS_peak_10467	76.86
chr15	71637257	71638064	MACS_peak_3921	76.87
chr15	100209198	100209906	MACS_peak_4043	76.89
chr2	47987109	47987549	MACS_peak_5580	76.91
chr13	43498260	43498801	MACS_peak_3044	76.92
chr2	136498464	136499435	MACS_peak_5920	76.92
chr1	77482717	77483356	MACS_peak_368	76.95
chr13	59424384	59425039	MACS_peak_3113	76.95
chr3	85802779	85803585	MACS_peak_7496	76.95
chr11	62473305	62473756	MACS_peak_2228	76.97
chr2	131017879	131018625	MACS_peak_5896	76.99
chr4	15485384	15486100	MACS_peak_7987	76.99
chr2	242087651	242088766	MACS_peak_6290	77
chr7	81626	82378	MACS_peak_10261	77.01
chr9	82065911	82066752	MACS_peak_11788	77.01
chr9	1119485	1120290	MACS_peak_11613	77.03
chr13	29328927	29329581	MACS_peak_2991	77.04
chr3	59591771	59592803	MACS_peak_7391	77.05
chr6	132923824	132924512	MACS_peak_10058	77.07
chr1	10929788	10930904	MACS_peak_40	77.08
chr5	61395858	61396695	MACS_peak_8856	77.08
chr12	90989212	90989884	MACS_peak_2731	77.09
chr15	66790108	66790514	MACS_peak_3876	77.1
chr7	83689726	83690337	MACS_peak_10554	77.13
chr3	35379506	35380211	MACS_peak_7268	77.14
chr7	96645948	96646653	MACS_peak_10599	77.14
chr8	140616561	140617305	MACS_peak_11568	77.15
chr5	71518	72200	MACS_peak_8542	77.17
chr6	28944728	28945560	MACS_peak_9639	77.17
chr3	155849846	155850849	MACS_peak_7731	77.18
chr5	134466705	134467708	MACS_peak_9270	77.18
chr1	47038107	47038743	MACS_peak_241	77.23
chr2	44574311	44574921	MACS_peak_5560	77.23
chr22	37644424	37645034	MACS_peak_7033	77.23
chr1	26515804	26516923	MACS_peak_128	77.24
chr12	25205190	25205992	MACS_peak_2492	77.26
chr3	37960127	37960962	MACS_peak_7280	77.26
chr20	37083928	37084760	MACS_peak_6494	77.27
chr5	81569722	81571147	MACS_peak_8997	77.32
chr17	58966052	58966966	MACS_peak_4633	77.36
chr10	72973556	72974304	MACS_peak_1708	77.37
chr16	739952	740801	MACS_peak_4062	77.38
chr20	46686856	46687525	MACS_peak_6580	77.38
chr3	126320826	126321604	MACS_peak_7598	77.39
chr1	60060132	60061008	MACS_peak_301	77.41
chr10	564850	565900	MACS_peak_1397	77.41
chr11	10756905	10757806	MACS_peak_2033	77.41
chr11	26605971	26606933	MACS_peak_2091	77.41
chr12	125669203	125670177	MACS_peak_2900	77.41
chr13	99746052	99746988	MACS_peak_3223	77.41
chr16	13849625	13850748	MACS_peak_4132	77.41
chr3	48848550	48849374	MACS_peak_7328	77.41
chr5	43040435	43041323	MACS_peak_8761	77.41
chr8	58360474	58361188	MACS_peak_11053	77.41
chr8	77669568	77670400	MACS_peak_11173	77.41
chr9	15722712	15723591	MACS_peak_11662	77.41
chr9	89259188	89260043	MACS_peak_11817	77.41
chr9	108663508	108664270	MACS_peak_11899	77.41
chr4	77491936	77492683	MACS_peak_8147	77.46
chr6	21587383	21588603	MACS_peak_9602	77.46
chr11	9297805	9298604	MACS_peak_2025	77.49
chr6	92571972	92572579	MACS_peak_9869	77.5
chr9	100147456	100147974	MACS_peak_11874	77.53
chr13	43885068	43885616	MACS_peak_3047	77.55
chr18	33036213	33036917	MACS_peak_4893	77.55
chr7	1609838	1610542	MACS_peak_10277	77.55
chr20	61865624	61867593	MACS_peak_6713	77.57
chr6	36646808	36647606	MACS_peak_9677	77.57
chr1	219560109	219561135	MACS_peak_1068	77.58
chr12	120154047	120154888	MACS_peak_2856	77.58
chr19	5356652	5357300	MACS_peak_5107	77.58
chr12	131759719	131760325	MACS_peak_2916	77.59
chr1	215011257	215012341	MACS_peak_1035	77.62
chr22	33616438	33616942	MACS_peak_7002	77.63
chr17	36606990	36608353	MACS_peak_4523	77.65
chr17	38978506	38979162	MACS_peak_4542	77.65
chr1	161906618	161907318	MACS_peak_638	77.68
chr11	8738892	8739482	MACS_peak_2021	77.68
chr16	7506270	7506956	MACS_peak_4105	77.7
chr6	101840890	101841788	MACS_peak_9905	77.73
chr14	53042426	53043251	MACS_peak_3439	77.76
chr14	97615911	97616995	MACS_peak_3651	77.76
chr2	35687216	35687881	MACS_peak_5524	77.76
chr11	70502268	70502872	MACS_peak_2283	77.78
chr17	41754850	41755906	MACS_peak_4556	77.78
chr4	151635780	151636611	MACS_peak_8431	77.78
chr4	161052472	161053076	MACS_peak_8473	77.78
chr6	100700631	100701462	MACS_peak_9902	77.78
chr9	83797379	83797983	MACS_peak_11794	77.78
chr16	1395680	1396329	MACS_peak_4067	77.79
chr7	157179671	157180466	MACS_peak_10850	77.8
chr6	32373359	32374256	MACS_peak_9651	77.81
chrX	142998474	142999171	MACS_peak_12153	77.81
chr10	3187212	3187900	MACS_peak_1415	77.82
chr16	15990439	15990772	MACS_peak_4144	77.84
chr22	27852707	27853445	MACS_peak_6974	77.84
chr3	196347181	196347497	MACS_peak_7907	77.84
chr6	146082658	146083053	MACS_peak_10123	77.84
chr9	74173552	74173885	MACS_peak_11762	77.84
chr7	93968080	93968725	MACS_peak_10591	77.85
chr2	195902600	195903430	MACS_peak_6059	77.86
chr3	194208300	194209094	MACS_peak_7881	77.88
chr6	107070263	107071037	MACS_peak_9931	77.88
chr2	226707740	226708436	MACS_peak_6202	77.89
chr5	73362577	73363581	MACS_peak_8915	77.93
chr12	67908930	67909361	MACS_peak_2651	77.95
chr14	23609639	23610226	MACS_peak_3320	77.95
chr12	71691365	71691909	MACS_peak_2674	77.96
chr19	8270901	8271551	MACS_peak_5128	77.96
chr3	128590543	128591563	MACS_peak_7620	77.96
chr11	29795145	29796116	MACS_peak_2108	77.97
chr10	20911296	20911991	MACS_peak_1524	77.98
chr17	35525404	35526099	MACS_peak_4522	77.98
chr5	109079196	109080100	MACS_peak_9155	77.98
chr13	30499491	30500330	MACS_peak_2998	77.99
chr14	24855788	24856627	MACS_peak_3329	78
chr12	110718292	110718879	MACS_peak_2809	78.01
chr5	34510528	34511890	MACS_peak_8723	78.01
chr9	98173388	98174073	MACS_peak_11860	78.02
chr1	77307411	77308054	MACS_peak_365	78.04
chr17	76472980	76473880	MACS_peak_4715	78.04
chr1	160188454	160189230	MACS_peak_628	78.06
chr13	51540597	51541291	MACS_peak_3092	78.06
chr20	44243289	44243985	MACS_peak_6565	78.08
chr22	22571155	22571853	MACS_peak_6917	78.08
chr4	41162073	41162788	MACS_peak_8053	78.08
chr5	78330916	78332576	MACS_peak_8968	78.08
chr20	14308875	14309525	MACS_peak_6360	78.09
chr7	421829	422413	MACS_peak_10264	78.09
chr22	20906664	20907517	MACS_peak_6902	78.1
chr2	13232227	13232959	MACS_peak_5425	78.16
chr9	134819173	134820065	MACS_peak_12018	78.17
chr1	16340098	16341039	MACS_peak_78	78.19
chr8	77827778	77829029	MACS_peak_11176	78.22
chr1	41270052	41270840	MACS_peak_213	78.23
chr5	60123026	60124249	MACS_peak_8850	78.24
chr1	22744755	22745507	MACS_peak_98	78.29
chr20	43355429	43356677	MACS_peak_6555	78.31
chr5	61583928	61584774	MACS_peak_8858	78.31
chr7	44373388	44374636	MACS_peak_10439	78.38
chr6	88136984	88137623	MACS_peak_9841	78.41
chr1	202205441	202206871	MACS_peak_939	78.42
chr4	128338876	128339663	MACS_peak_8343	78.42
chr4	151171462	151172059	MACS_peak_8427	78.43
chr8	117702077	117703111	MACS_peak_11420	78.44
chr1	76512681	76513464	MACS_peak_357	78.48
chr17	19800818	19801507	MACS_peak_4467	78.49
chr3	12402488	12403177	MACS_peak_7162	78.49
chr4	96195007	96195696	MACS_peak_8232	78.49
chr5	143965090	143965779	MACS_peak_9326	78.49
chr6	110338148	110338970	MACS_peak_9948	78.49
chr1	151467030	151468902	MACS_peak_564	78.53
chr14	58122066	58122887	MACS_peak_3470	78.53
chr2	202623285	202624429	MACS_peak_6085	78.54
chr22	42695508	42696713	MACS_peak_7059	78.54
chr10	84214636	84215535	MACS_peak_1760	78.56
chr2	70778398	70779125	MACS_peak_5686	78.58
chr3	58363246	58364215	MACS_peak_7381	78.58
chr1	159306279	159307165	MACS_peak_622	78.61
chr11	61371275	61371567	MACS_peak_2223	78.62
chr8	112369732	112371186	MACS_peak_11396	78.63
chr4	91130914	91131648	MACS_peak_8204	78.64
chr14	33959491	33960536	MACS_peak_3376	78.65
chr20	48548199	48548935	MACS_peak_6597	78.65
chr2	194986606	194987293	MACS_peak_6057	78.66
chr18	24339872	24340703	MACS_peak_4857	78.67
chr4	28258249	28258756	MACS_peak_8021	78.67
chr6	25757482	25757989	MACS_peak_9621	78.67
chr2	26529123	26529954	MACS_peak_5477	78.69
chr1	95833039	95834110	MACS_peak_450	78.7
chr13	107572019	107572848	MACS_peak_3252	78.73
chr16	77045752	77046571	MACS_peak_4307	78.73
chr12	71375510	71376165	MACS_peak_2669	78.75
chr15	42644174	42645046	MACS_peak_3774	78.78
chr1	94050684	94051451	MACS_peak_437	78.79
chr1	184764220	184765210	MACS_peak_821	78.83
chr18	42258888	42259467	MACS_peak_4931	78.86
chr8	124703873	124705653	MACS_peak_11484	78.87
chr9	80471592	80472409	MACS_peak_11783	78.88
chr15	53007207	53007714	MACS_peak_3812	78.89
chr2	177696750	177697528	MACS_peak_6002	78.89
chr5	5573017	5573646	MACS_peak_8595	78.89
chr2	164833944	164834536	MACS_peak_5955	78.91
chr4	148467179	148468168	MACS_peak_8413	78.91
chr10	128842550	128843234	MACS_peak_1934	78.92
chr13	59193421	59194144	MACS_peak_3112	78.92
chr21	44753229	44753711	MACS_peak_6833	78.92
chr3	59331972	59332520	MACS_peak_7388	78.93
chr20	2082290	2082943	MACS_peak_6306	78.94
chr1	201716376	201718015	MACS_peak_933	78.95
chr7	47592388	47592977	MACS_peak_10464	78.95
chr9	126719465	126720141	MACS_peak_11967	78.95
chr4	87516928	87517724	MACS_peak_8184	78.97
chr1	233508500	233509678	MACS_peak_1229	78.98
chr5	106738125	106739244	MACS_peak_9137	78.99
chr13	50432326	50433285	MACS_peak_3076	79
chr4	101854489	101855219	MACS_peak_8248	79.01
chr14	73253518	73254174	MACS_peak_3545	79.04
chr20	5161839	5162862	MACS_peak_6320	79.04
chr9	23717531	23718163	MACS_peak_11679	79.06
chr1	27447479	27448203	MACS_peak_136	79.08
chr17	17714973	17715893	MACS_peak_4460	79.08
chr1	234538283	234541458	MACS_peak_1241	79.12
chr2	236923424	236924335	MACS_peak_6262	79.12
chr6	53492113	53493062	MACS_peak_9762	79.13
chr18	3599062	3599841	MACS_peak_4777	79.15
chr4	167012656	167013287	MACS_peak_8488	79.15
chr5	58501625	58502700	MACS_peak_8842	79.15
chr15	95672462	95673439	MACS_peak_4018	79.16
chr1	230860821	230861910	MACS_peak_1190	79.17
chr3	102269196	102269785	MACS_peak_7522	79.19
chr19	1393621	1394439	MACS_peak_5085	79.25
chr12	110296054	110296641	MACS_peak_2807	79.26
chr3	130415885	130416762	MACS_peak_7627	79.27
chr8	102730357	102731398	MACS_peak_11334	79.28
chr5	72284286	72284874	MACS_peak_8896	79.29
chr8	85805868	85807273	MACS_peak_11221	79.29
chr20	57315426	57316370	MACS_peak_6679	79.35
chr18	22110099	22110825	MACS_peak_4845	79.38
chr17	15009899	15010486	MACS_peak_4450	79.39
chr4	54630192	54630779	MACS_peak_8074	79.39
chr12	116484755	116485255	MACS_peak_2834	79.41
chr18	3702492	3704336	MACS_peak_4780	79.41
chr9	126441393	126442667	MACS_peak_11966	79.41
chr10	9204941	9205484	MACS_peak_1464	79.45
chr8	105760826	105761842	MACS_peak_11364	79.46
chr2	135920749	135921335	MACS_peak_5917	79.48
chr6	156758546	156759132	MACS_peak_10164	79.48
chr21	35366063	35366675	MACS_peak_6777	79.5
chr14	35086210	35086672	MACS_peak_3385	79.53
chr4	165991890	165992567	MACS_peak_8486	79.53
chr9	35945271	35945753	MACS_peak_11726	79.53
chrX	95139032	95139805	MACS_peak_12116	79.54
chr2	236664364	236665193	MACS_peak_6261	79.58
chr10	76878104	76878876	MACS_peak_1734	79.62
chr2	28139144	28139820	MACS_peak_5490	79.62
chr3	21462310	21463192	MACS_peak_7199	79.62
chr1	172744685	172745327	MACS_peak_717	79.63
chr1	194278689	194279335	MACS_peak_876	79.64
chr11	11169438	11170007	MACS_peak_2036	79.7
chr2	59005434	59006059	MACS_peak_5619	79.72
chr12	92424403	92424900	MACS_peak_2737	79.73
chr8	71446642	71448016	MACS_peak_11129	79.77
chr10	127190646	127191320	MACS_peak_1917	79.8
chr2	238769672	238770346	MACS_peak_6272	79.8
chr8	55472761	55473263	MACS_peak_11044	79.8
chr6	139568553	139569193	MACS_peak_10094	79.81
chr9	134211594	134212218	MACS_peak_12013	79.81
chr3	124681493	124681989	MACS_peak_7594	79.84
chr15	70909372	70910093	MACS_peak_3916	79.85
chr19	33305617	33306386	MACS_peak_5216	79.86
chr18	3712919	3713465	MACS_peak_4781	79.88
chr10	993053	993620	MACS_peak_1405	79.9
chr13	28024146	28025284	MACS_peak_2977	79.91
chr1	24369735	24370688	MACS_peak_114	79.92
chr1	79611365	79612102	MACS_peak_374	79.92
chr1	80656777	80657387	MACS_peak_375	79.92
chr1	180257392	180258033	MACS_peak_780	79.92
chr12	102409036	102409849	MACS_peak_2780	79.92
chr18	12420904	12421674	MACS_peak_4804	79.92
chr2	44125398	44126098	MACS_peak_5556	79.92
chr2	202897146	202898095	MACS_peak_6088	79.92
chr3	56892131	56892799	MACS_peak_7368	79.92
chr5	150702856	150703662	MACS_peak_9360	79.92
chr6	103198526	103199401	MACS_peak_9907	79.92
chr17	74169912	74170716	MACS_peak_4699	79.93
chr22	29399690	29400572	MACS_peak_6982	79.93
chr13	98995804	98996356	MACS_peak_3215	79.95
chr4	2167201	2167767	MACS_peak_7928	79.95
chr2	213701698	213702409	MACS_peak_6154	79.96
chr8	11141267	11141978	MACS_peak_10925	79.96
chr1	248509649	248511138	MACS_peak_1389	79.98
chr14	40138213	40139030	MACS_peak_3407	80.04
chr1	220083105	220084835	MACS_peak_1076	80.05
chr8	22775721	22776301	MACS_peak_10951	80.06
chr6	108648013	108648482	MACS_peak_9939	80.08
chr12	96182508	96183374	MACS_peak_2761	80.09
chr3	56915771	56916184	MACS_peak_7369	80.09
chr8	75207057	75208084	MACS_peak_11154	80.09
chr1	235676082	235677147	MACS_peak_1257	80.12
chr5	141970306	141971024	MACS_peak_9311	80.13
chr16	74785818	74786527	MACS_peak_4294	80.14
chr1	208269162	208270356	MACS_peak_992	80.22
chr16	86768064	86768939	MACS_peak_4379	80.24
chr7	109136205	109137069	MACS_peak_10650	80.24
chr13	20701791	20702553	MACS_peak_2932	80.3
chr5	657789	658649	MACS_peak_8547	80.3
chr6	1310638	1311306	MACS_peak_9487	80.33
chr7	80874439	80875107	MACS_peak_10543	80.33
chr15	52567224	52568244	MACS_peak_3806	80.35
chr8	124665686	124668209	MACS_peak_11481	80.35
chr14	47077615	47078716	MACS_peak_3419	80.37
chr4	94271008	94271734	MACS_peak_8219	80.37
chr19	5786768	5787811	MACS_peak_5110	80.38
chr3	120627762	120628283	MACS_peak_7571	80.39
chr1	234713908	234715609	MACS_peak_1244	80.4
chr19	1743156	1743718	MACS_peak_5091	80.4
chr2	62683835	62684604	MACS_peak_5638	80.4
chr20	3244537	3245099	MACS_peak_6311	80.4
chr1	87626865	87627197	MACS_peak_411	80.42
chr7	70299970	70300637	MACS_peak_10512	80.42
chr14	81274522	81275284	MACS_peak_3592	80.43
chr8	128882239	128883978	MACS_peak_11522	80.43
chr2	66782988	66783564	MACS_peak_5654	80.45
chr11	12698574	12699082	MACS_peak_2052	80.46
chr2	64313131	64313925	MACS_peak_5642	80.46
chr2	129200017	129200844	MACS_peak_5888	80.46
chr1	237947217	237948069	MACS_peak_1279	80.48
chr1	83531726	83532586	MACS_peak_389	80.54
chr10	719540	720017	MACS_peak_1401	80.57
chr9	88120076	88120946	MACS_peak_11812	80.57
chr16	66258519	66259223	MACS_peak_4251	80.58
chr2	159580816	159581225	MACS_peak_5947	80.58
chr8	102411351	102413628	MACS_peak_11330	80.58
chr18	36920887	36921647	MACS_peak_4909	80.6
chr19	51463436	51463925	MACS_peak_5308	80.6
chr6	15624038	15624798	MACS_peak_9567	80.6
chr6	20207724	20208484	MACS_peak_9592	80.6
chr2	25457592	25458124	MACS_peak_5472	80.61
chr18	41383503	41384163	MACS_peak_4928	80.63
chr8	114448781	114449842	MACS_peak_11406	80.64
chr18	22004254	22005451	MACS_peak_4844	80.66
chr8	97711852	97713430	MACS_peak_11280	80.67
chr10	69843445	69844109	MACS_peak_1690	80.68
chr18	47287119	47287783	MACS_peak_4957	80.68
chr2	44958411	44959075	MACS_peak_5562	80.68
chr3	153690167	153690782	MACS_peak_7722	80.68
chr7	20009670	20010429	MACS_peak_10353	80.68
chrX	17753356	17754115	MACS_peak_12077	80.68
chr4	91985130	91986004	MACS_peak_8206	80.69
chr9	133963459	133964018	MACS_peak_12012	80.69
chr10	104272216	104272914	MACS_peak_1832	80.71
chr19	5801343	5802498	MACS_peak_5111	80.75
chr2	26947068	26947770	MACS_peak_5479	80.76
chr5	6047426	6048184	MACS_peak_8597	80.76
chr8	129221809	129222946	MACS_peak_11531	80.76
chr2	169489036	169489699	MACS_peak_5964	80.77
chr2	169545248	169545753	MACS_peak_5965	80.79
chr11	35200630	35201420	MACS_peak_2148	80.8
chr4	54542496	54543634	MACS_peak_8073	80.81
chr3	85009916	85010875	MACS_peak_7495	80.85
chr3	173915813	173916385	MACS_peak_7781	80.85
chr8	14875230	14876317	MACS_peak_10939	80.85
chr2	25055703	25056477	MACS_peak_5468	80.86
chr5	91828260	91829250	MACS_peak_9055	80.86
chr4	5013600	5014356	MACS_peak_7948	80.93
chr9	2015360	2016580	MACS_peak_11619	80.93
chr22	41107583	41108234	MACS_peak_7053	80.95
chr8	54806965	54807536	MACS_peak_11036	80.95
chr1	172792552	172793347	MACS_peak_718	80.96
chr3	183354462	183355187	MACS_peak_7832	80.96
chr4	162264047	162265004	MACS_peak_8474	80.99
chr13	21900173	21901536	MACS_peak_2948	81
chr17	75359940	75360659	MACS_peak_4709	81
chr17	79826607	79827700	MACS_peak_4745	81
chr7	123037872	123038914	MACS_peak_10687	81
chr7	157710897	157711708	MACS_peak_10856	81.01
chr20	37622188	37623026	MACS_peak_6501	81.02
chr9	15271867	15273292	MACS_peak_11654	81.02
chr5	180648221	180649161	MACS_peak_9475	81.03
chr9	36207461	36207890	MACS_peak_11730	81.03
chr3	34049787	34050302	MACS_peak_7266	81.05
chr1	112322502	112322907	MACS_peak_485	81.08
chr5	131358185	131358937	MACS_peak_9262	81.1
chr2	25351721	25352181	MACS_peak_5471	81.12
chr1	218207608	218208503	MACS_peak_1060	81.13
chr2	150899579	150900238	MACS_peak_5942	81.13
chr4	134757257	134757916	MACS_peak_8359	81.13
chr4	30719467	30720190	MACS_peak_8026	81.16
chr1	173792924	173793625	MACS_peak_730	81.25
chr1	232174299	232175113	MACS_peak_1208	81.26
chr5	9835494	9836262	MACS_peak_8620	81.3
chr3	128004296	128005293	MACS_peak_7612	81.31
chr10	93788473	93789425	MACS_peak_1790	81.35
chr20	36983984	36984775	MACS_peak_6492	81.35
chr1	237753686	237754349	MACS_peak_1277	81.37
chr22	35461509	35462133	MACS_peak_7013	81.37
chr6	31548698	31549970	MACS_peak_9645	81.37
chr8	43129936	43131285	MACS_peak_10989	81.37
chr4	155961172	155962021	MACS_peak_8459	81.38
chr12	2251204	2251878	MACS_peak_2407	81.4
chrX	143015308	143016156	MACS_peak_12154	81.46
chr16	2438763	2439314	MACS_peak_4076	81.47
chr7	131827079	131827756	MACS_peak_10726	81.47
chr5	73099143	73099684	MACS_peak_8910	81.53
chr13	113841854	113842733	MACS_peak_3293	81.55
chr7	108291355	108291920	MACS_peak_10649	81.55
chr1	240668491	240669756	MACS_peak_1305	81.57
chrX	152627115	152627899	MACS_peak_12159	81.57
chr20	30299365	30301309	MACS_peak_6440	81.59
chr7	98608533	98609641	MACS_peak_10608	81.62
chr12	28017841	28018624	MACS_peak_2514	81.65
chr1	212768246	212770610	MACS_peak_1016	81.67
chr9	132205080	132205843	MACS_peak_12006	81.67
chr1	209701147	209702398	MACS_peak_1000	81.69
chr4	144536013	144536858	MACS_peak_8396	81.69
chr1	114215807	114216188	MACS_peak_495	81.7
chr10	38777938	38778308	MACS_peak_1593	81.7
chr12	13329456	13329819	MACS_peak_2459	81.7
chr19	32114802	32115819	MACS_peak_5207	81.7
chr19	42508021	42508402	MACS_peak_5260	81.7
chr7	85495781	85496169	MACS_peak_10561	81.7
chr9	32558724	32559107	MACS_peak_11705	81.7
chrX	10807098	10807422	MACS_peak_12068	81.7
chr5	108811813	108812612	MACS_peak_9154	81.71
chr13	91128713	91129276	MACS_peak_3193	81.75
chr2	197640774	197641629	MACS_peak_6063	81.75
chr15	64091931	64092677	MACS_peak_3859	81.76
chr19	44616431	44617611	MACS_peak_5270	81.78
chr3	152671341	152672122	MACS_peak_7717	81.82
chr1	243582062	243583796	MACS_peak_1320	81.84
chr6	21479472	21479915	MACS_peak_9598	81.84
chr10	93100658	93101620	MACS_peak_1789	81.86
chr11	72108748	72109474	MACS_peak_2291	81.86
chr5	108083519	108084376	MACS_peak_9149	81.87
chr5	49874104	49874768	MACS_peak_8778	81.89
chr5	58444599	58445182	MACS_peak_8841	81.9
chr2	213317380	213318286	MACS_peak_6151	81.91
chr9	131191334	131192043	MACS_peak_11999	81.91
chr2	58860995	58861837	MACS_peak_5618	81.92
chr10	115439638	115440382	MACS_peak_1869	81.93
chr14	103798097	103799039	MACS_peak_3676	81.93
chr8	140454831	140455481	MACS_peak_11567	81.95
chr10	76868175	76868799	MACS_peak_1733	81.97
chr1	59441672	59442451	MACS_peak_295	81.99
chr17	34128195	34129015	MACS_peak_4517	81.99
chr3	58456680	58457623	MACS_peak_7382	81.99
chr17	46654163	46655401	MACS_peak_4582	82
chr13	24776324	24776843	MACS_peak_2962	82.01
chr6	139206324	139207067	MACS_peak_10090	82.01
chr2	242597829	242598613	MACS_peak_6297	82.02
chr20	24405847	24406535	MACS_peak_6427	82.02
chr1	247347747	247348686	MACS_peak_1377	82.04
chr2	46959000	46959649	MACS_peak_5575	82.05
chr20	22955229	22955789	MACS_peak_6422	82.05
chr6	36317133	36317683	MACS_peak_9675	82.06
chr13	30029001	30029715	MACS_peak_2993	82.08
chr1	233085056	233086873	MACS_peak_1221	82.09
chr19	47901947	47902689	MACS_peak_5289	82.09
chr7	132097969	132098631	MACS_peak_10731	82.09
chr5	180011454	180012400	MACS_peak_9472	82.1
chr10	12263703	12264390	MACS_peak_1486	82.11
chr21	43530415	43531102	MACS_peak_6822	82.11
chr22	24236463	24237835	MACS_peak_6928	82.11
chr14	42105800	42106448	MACS_peak_3411	82.14
chr18	1532998	1533646	MACS_peak_4762	82.14
chr1	1017088	1017647	MACS_peak_4	82.15
chr10	411772	412564	MACS_peak_1395	82.16
chr6	45704354	45705193	MACS_peak_9734	82.16
chr8	81289948	81290503	MACS_peak_11187	82.16
chr18	71128478	71129219	MACS_peak_5031	82.18
chr10	104754222	104754780	MACS_peak_1835	82.25
chr15	72830534	72831274	MACS_peak_3927	82.26
chr2	33435641	33436631	MACS_peak_5517	82.26
chr9	826345	827085	MACS_peak_11610	82.26
chr8	71242841	71243820	MACS_peak_11126	82.27
chr1	119046529	119047452	MACS_peak_520	82.31
chr13	73899666	73900501	MACS_peak_3142	82.31
chr15	52541169	52542340	MACS_peak_3805	82.31
chr15	88589662	88590799	MACS_peak_3982	82.31
chr2	33798691	33799620	MACS_peak_5520	82.31
chr20	48512024	48513002	MACS_peak_6595	82.31
chr3	133102592	133103676	MACS_peak_7633	82.31
chr4	152053183	152054095	MACS_peak_8433	82.31
chr4	3722053	3722834	MACS_peak_7943	82.32
chr5	37248589	37249632	MACS_peak_8736	82.35
chr8	71715692	71716387	MACS_peak_11132	82.35
chr9	21393218	21393775	MACS_peak_11676	82.35
chr13	51971322	51972052	MACS_peak_3094	82.36
chr1	201506808	201508497	MACS_peak_923	82.38
chr16	72711397	72712396	MACS_peak_4283	82.4
chr1	230310297	230311695	MACS_peak_1169	82.41
chr12	120973900	120974768	MACS_peak_2863	82.41
chr15	71071225	71071772	MACS_peak_3918	82.41
chr4	190659447	190661380	MACS_peak_8538	82.41
chr11	127497900	127498837	MACS_peak_2377	82.43
chr2	166825514	166826252	MACS_peak_5957	82.43
chr2	206950316	206951337	MACS_peak_6120	82.44
chr6	131254561	131255655	MACS_peak_10047	82.46
chr1	19362242	19362863	MACS_peak_81	82.47
chr18	39441461	39442296	MACS_peak_4922	82.47
chr1	54665149	54666461	MACS_peak_276	82.5
chr6	37910486	37911277	MACS_peak_9688	82.53
chr10	90301771	90302312	MACS_peak_1782	82.56
chr11	14006455	14007137	MACS_peak_2058	82.57
chr11	35929441	35930123	MACS_peak_2155	82.57
chr11	27955475	27956658	MACS_peak_2099	82.6
chr12	72796490	72797133	MACS_peak_2675	82.6
chr7	44671463	44672128	MACS_peak_10441	82.6
chr7	69325218	69325954	MACS_peak_10504	82.6
chr8	92854861	92855597	MACS_peak_11249	82.6
chr19	38652841	38653709	MACS_peak_5244	82.61
chr8	102618610	102620911	MACS_peak_11333	82.61
chr14	69273700	69274763	MACS_peak_3514	82.63
chr8	85613349	85614030	MACS_peak_11219	82.66
chr1	230514065	230516210	MACS_peak_1179	82.7
chr16	84577776	84578609	MACS_peak_4351	82.7
chr5	54913642	54914459	MACS_peak_8815	82.7
chr14	85868286	85869180	MACS_peak_3601	82.74
chr16	10622400	10622944	MACS_peak_4120	82.75
chr5	90703145	90704149	MACS_peak_9050	82.75
chr15	80352213	80352838	MACS_peak_3949	82.78
chr6	138433423	138434354	MACS_peak_10084	82.82
chr8	87677492	87678534	MACS_peak_11228	82.82
chr1	187327695	187328385	MACS_peak_842	82.85
chr1	245492697	245493679	MACS_peak_1351	82.85
chr11	44265358	44265973	MACS_peak_2171	82.86
chr7	74020613	74021443	MACS_peak_10521	82.86
chr14	91315522	91316384	MACS_peak_3624	82.88
chr3	55662897	55664087	MACS_peak_7362	82.89
chr22	28261877	28262808	MACS_peak_6978	82.9
chr5	52174057	52175033	MACS_peak_8790	82.9
chr13	32751904	32752919	MACS_peak_3010	82.91
chr20	55156060	55157163	MACS_peak_6656	82.93
chr10	105447272	105448904	MACS_peak_1839	82.94
chr13	63570273	63571102	MACS_peak_3122	82.94
chr11	46917895	46918359	MACS_peak_2186	82.96
chr3	122783075	122783883	MACS_peak_7581	82.96
chr18	710281	710832	MACS_peak_4755	82.97
chr18	73493365	73494004	MACS_peak_5049	82.98
chr22	25884142	25885492	MACS_peak_6936	83
chr10	134180000	134180645	MACS_peak_1959	83.01
chr1	156585953	156586871	MACS_peak_613	83.04
chr12	52944751	52945789	MACS_peak_2596	83.05
chr1	218829484	218830402	MACS_peak_1065	83.07
chr16	85707495	85708354	MACS_peak_4365	83.12
chr3	169736627	169737486	MACS_peak_7769	83.12
chr10	43185056	43186122	MACS_peak_1602	83.15
chr14	27542481	27543463	MACS_peak_3344	83.15
chr7	45959837	45960427	MACS_peak_10447	83.16
chr7	130080350	130080899	MACS_peak_10712	83.18
chr5	107819351	107820398	MACS_peak_9147	83.22
chr15	44875786	44876712	MACS_peak_3780	83.24
chr1	201271403	201272514	MACS_peak_918	83.26
chr13	79800824	79801681	MACS_peak_3163	83.28
chr10	31432393	31433172	MACS_peak_1563	83.29
chr1	214723291	214726440	MACS_peak_1032	83.31
chr5	345648	346620	MACS_peak_8545	83.31
chr13	24714552	24715138	MACS_peak_2959	83.32
chr16	49713573	49714576	MACS_peak_4239	83.32
chr6	31706917	31707697	MACS_peak_9647	83.33
chr10	5491884	5492519	MACS_peak_1430	83.35
chr1	219982653	219986221	MACS_peak_1075	83.36
chr10	77991215	77992071	MACS_peak_1742	83.36
chr20	49251512	49252632	MACS_peak_6607	83.38
chr6	144585292	144585627	MACS_peak_10117	83.38
chr6	91979116	91979610	MACS_peak_9867	83.41
chr9	98979687	98980380	MACS_peak_11866	83.41
chr12	5353364	5354143	MACS_peak_2422	83.43
chr1	236677537	236679778	MACS_peak_1265	83.44
chr8	41236296	41236930	MACS_peak_10970	83.45
chr10	53307555	53308101	MACS_peak_1628	83.49
chr17	36859774	36861048	MACS_peak_4527	83.5
chr1	45961963	45962655	MACS_peak_234	83.51
chr19	32157757	32158712	MACS_peak_5208	83.51
chr8	85165993	85166794	MACS_peak_11217	83.53
chr1	220744608	220745720	MACS_peak_1078	83.55
chr18	35066763	35068318	MACS_peak_4900	83.55
chrX	70475213	70475799	MACS_peak_12109	83.56
chr4	81056067	81056978	MACS_peak_8162	83.58
chr11	5301818	5302363	MACS_peak_2002	83.59
chr15	31361508	31362053	MACS_peak_3721	83.59
chr16	5051374	5051982	MACS_peak_4090	83.61
chr1	198489072	198489939	MACS_peak_900	83.63
chr13	106116952	106117584	MACS_peak_3241	83.64
chr4	8129518	8130242	MACS_peak_7965	83.64
chr8	48648382	48649064	MACS_peak_11000	83.64
chr12	46765329	46766466	MACS_peak_2566	83.66
chr11	12518930	12519447	MACS_peak_2049	83.67
chr14	72168751	72169295	MACS_peak_3540	83.69
chr1	232220851	232222461	MACS_peak_1210	83.71
chr1	70718368	70718999	MACS_peak_343	83.73
chr21	28527240	28528160	MACS_peak_6751	83.73
chr2	19497552	19498476	MACS_peak_5444	83.78
chr10	7530871	7531593	MACS_peak_1449	83.81
chr14	70308426	70309262	MACS_peak_3521	83.83
chr1	77013469	77014266	MACS_peak_362	83.86
chr2	30407976	30408856	MACS_peak_5500	83.86
chr18	60168069	60168698	MACS_peak_5017	83.92
chr4	170842547	170843303	MACS_peak_8506	83.94
chr10	57623937	57624753	MACS_peak_1645	83.98
chr11	69458610	69459313	MACS_peak_2272	83.98
chr22	43321728	43322544	MACS_peak_7064	83.98
chr17	76362583	76363794	MACS_peak_4713	84.01
chr9	139022580	139023335	MACS_peak_12047	84.04
chr1	235098926	235100576	MACS_peak_1254	84.05
chr2	163470252	163470971	MACS_peak_5954	84.07
chr8	124424037	124426316	MACS_peak_11477	84.07
chr1	162957676	162958663	MACS_peak_650	84.09
chr1	173064355	173065167	MACS_peak_721	84.09
chr12	125398996	125399810	MACS_peak_2898	84.09
chr14	73604087	73604825	MACS_peak_3547	84.09
chr15	74652047	74652787	MACS_peak_3932	84.09
chr17	37907895	37908783	MACS_peak_4533	84.09
chr2	57986030	57986877	MACS_peak_5615	84.09
chr2	218012568	218013510	MACS_peak_6172	84.09
chr3	179310673	179311344	MACS_peak_7804	84.09
chr5	75494977	75495828	MACS_peak_8929	84.09
chr6	1118144	1119011	MACS_peak_9483	84.09
chr7	45958830	45959773	MACS_peak_10446	84.09
chr9	27468147	27468988	MACS_peak_11692	84.09
chr20	62027368	62028022	MACS_peak_6716	84.1
chr6	1852007	1852905	MACS_peak_9491	84.1
chr5	102827158	102828063	MACS_peak_9117	84.12
chr12	19639480	19639967	MACS_peak_2475	84.13
chr13	93910376	93910910	MACS_peak_3198	84.13
chrX	128567365	128568119	MACS_peak_12142	84.13
chr5	1515443	1516257	MACS_peak_8553	84.14
chr9	134934298	134935104	MACS_peak_12020	84.14
chr7	154395011	154395926	MACS_peak_10822	84.15
chr16	23226589	23227128	MACS_peak_4170	84.23
chr5	88826303	88827134	MACS_peak_9042	84.23
chr7	152597647	152598081	MACS_peak_10811	84.23
chr8	26145109	26145566	MACS_peak_10953	84.24
chr12	116550697	116551542	MACS_peak_2836	84.25
chr5	99780705	99781381	MACS_peak_9111	84.25
chr20	30549663	30550194	MACS_peak_6444	84.27
chr7	6233154	6234066	MACS_peak_10308	84.28
chr21	46908833	46909885	MACS_peak_6863	84.3
chr15	68619168	68620255	MACS_peak_3892	84.31
chr7	12796010	12796950	MACS_peak_10330	84.32
chr9	94828066	94828741	MACS_peak_11845	84.35
chr1	100495605	100496061	MACS_peak_462	84.36
chr18	39294770	39295453	MACS_peak_4919	84.37
chr1	59369032	59370059	MACS_peak_294	84.39
chr13	113757684	113758214	MACS_peak_3289	84.39
chr15	68176309	68177758	MACS_peak_3889	84.41
chr12	131916893	131917608	MACS_peak_2919	84.42
chr22	46805742	46806526	MACS_peak_7088	84.43
chr3	197477376	197478458	MACS_peak_7914	84.45
chr1	44337920	44338588	MACS_peak_225	84.48
chr1	97297260	97298062	MACS_peak_453	84.48
chr14	38057308	38057988	MACS_peak_3403	84.48
chr14	85867438	85868167	MACS_peak_3600	84.48
chr2	179730116	179730844	MACS_peak_6010	84.48
chr2	200670484	200671433	MACS_peak_6075	84.48
chr4	169600716	169601495	MACS_peak_8494	84.48
chr5	4160313	4161019	MACS_peak_8580	84.48
chr1	202522510	202523282	MACS_peak_940	84.51
chr8	74038302	74039323	MACS_peak_11140	84.51
chr1	176903080	176904228	MACS_peak_754	84.53
chr1	181998180	181998841	MACS_peak_793	84.54
chr6	150927920	150928820	MACS_peak_10139	84.57
chr3	25299808	25300649	MACS_peak_7216	84.58
chr14	42566884	42567338	MACS_peak_3412	84.6
chr20	29955779	29956341	MACS_peak_6437	84.6
chr4	61857676	61858389	MACS_peak_8106	84.6
chr1	226373826	226375168	MACS_peak_1142	84.62
chr14	89629897	89630717	MACS_peak_3610	84.62
chr5	2898362	2899393	MACS_peak_8567	84.63
chr13	28881108	28882015	MACS_peak_2987	84.66
chr6	18236843	18237750	MACS_peak_9585	84.66
chr7	22316901	22317613	MACS_peak_10359	84.69
chr5	14142537	14143584	MACS_peak_8642	84.71
chr8	81189790	81191009	MACS_peak_11186	84.71
chr1	198037690	198038544	MACS_peak_895	84.74
chr15	89529988	89530894	MACS_peak_3987	84.74
chr8	43055843	43056370	MACS_peak_10985	84.75
chr17	38983969	38984960	MACS_peak_4543	84.8
chr20	50248170	50248849	MACS_peak_6619	84.8
chr22	42845931	42846464	MACS_peak_7060	84.86
chr1	34457185	34458318	MACS_peak_184	84.88
chr13	68597666	68598471	MACS_peak_3133	84.88
chr4	170176840	170177459	MACS_peak_8504	84.88
chr6	51193989	51194826	MACS_peak_9754	84.9
chr4	92422859	92423546	MACS_peak_8207	84.93
chr18	70014734	70015443	MACS_peak_5027	84.96
chr14	69016741	69017565	MACS_peak_3511	84.98
chr10	12731697	12732353	MACS_peak_1491	85.01
chr2	188589866	188590610	MACS_peak_6034	85.01
chr17	17392136	17392993	MACS_peak_4456	85.02
chr22	21996911	21997805	MACS_peak_6905	85.04
chr7	9994487	9995195	MACS_peak_10322	85.05
chr4	90798655	90799534	MACS_peak_8201	85.07
chr1	162319139	162320171	MACS_peak_643	85.08
chr1	215999032	216000016	MACS_peak_1041	85.09
chr7	128046426	128047477	MACS_peak_10700	85.18
chr1	234859012	234861028	MACS_peak_1249	85.19
chr9	3139988	3140888	MACS_peak_11622	85.19
chr9	140575406	140576306	MACS_peak_12062	85.19
chr12	42537930	42538636	MACS_peak_2557	85.22
chr18	49197591	49198297	MACS_peak_4969	85.22
chr19	50804137	50804843	MACS_peak_5305	85.22
chr2	206140757	206141463	MACS_peak_6110	85.22
chr6	158308582	158309415	MACS_peak_10178	85.23
chr1	12578782	12579397	MACS_peak_57	85.28
chr5	60418788	60419403	MACS_peak_8852	85.28
chr5	112546871	112548613	MACS_peak_9176	85.28
chr14	55188784	55189437	MACS_peak_3451	85.3
chr17	63595872	63596577	MACS_peak_4662	85.31
chr17	56394734	56395493	MACS_peak_4624	85.36
chr13	20844358	20844886	MACS_peak_2934	85.4
chr12	1041514	1042319	MACS_peak_2394	85.41
chr21	18425276	18426173	MACS_peak_6740	85.42
chr12	52550333	52551379	MACS_peak_2593	85.43
chr19	41859951	41860691	MACS_peak_5259	85.47
chr7	55488128	55488792	MACS_peak_10485	85.48
chr1	99962257	99962869	MACS_peak_457	85.57
chr2	77243678	77244573	MACS_peak_5714	85.58
chr5	31273110	31273812	MACS_peak_8705	85.58
chr7	69926291	69926996	MACS_peak_10509	85.62
chr8	40976162	40976688	MACS_peak_10968	85.62
chr2	74006888	74007776	MACS_peak_5697	85.63
chr2	183903337	183903790	MACS_peak_6023	85.64
chr19	11155269	11155835	MACS_peak_5143	85.65
chr2	59811909	59812610	MACS_peak_5622	85.67
chr4	23353881	23354582	MACS_peak_8002	85.67
chr22	33615712	33616307	MACS_peak_7001	85.73
chr9	2177954	2178899	MACS_peak_11620	85.75
chr15	63118108	63118808	MACS_peak_3850	85.76
chr6	68887525	68888225	MACS_peak_9784	85.76
chr9	135229766	135230466	MACS_peak_12026	85.76
chr1	47373505	47374115	MACS_peak_246	85.77
chr8	115066102	115066896	MACS_peak_11413	85.79
chr9	140598631	140599292	MACS_peak_12063	85.8
chr8	54454508	54455301	MACS_peak_11034	85.87
chr3	177320856	177321406	MACS_peak_7794	85.89
chr1	31531761	31532495	MACS_peak_165	85.91
chr3	196796811	196797334	MACS_peak_7911	85.95
chr10	34912809	34914235	MACS_peak_1577	85.98
chr5	111092700	111094155	MACS_peak_9166	85.99
chr6	170189695	170190554	MACS_peak_10254	85.99
chr20	60572709	60573885	MACS_peak_6707	86
chr2	50805896	50807012	MACS_peak_5593	86.04
chr18	56732438	56733379	MACS_peak_5007	86.05
chr9	129523481	129523923	MACS_peak_11991	86.05
chr17	48129333	48130204	MACS_peak_4592	86.06
chr1	240586810	240587871	MACS_peak_1303	86.07
chr9	105416346	105416953	MACS_peak_11893	86.07
chr1	181073507	181074549	MACS_peak_790	86.12
chr7	110725843	110726633	MACS_peak_10660	86.12
chr10	112843886	112844900	MACS_peak_1861	86.13
chr8	48765431	48766127	MACS_peak_11001	86.13
chr17	75084850	75085435	MACS_peak_4705	86.15
chr5	137945246	137945794	MACS_peak_9284	86.15
chr7	12981029	12981840	MACS_peak_10331	86.15
chr5	110676376	110677312	MACS_peak_9163	86.17
chr7	131836693	131837758	MACS_peak_10727	86.18
chr5	38441680	38442708	MACS_peak_8744	86.22
chr8	109595091	109597363	MACS_peak_11386	86.22
chr13	32789651	32790757	MACS_peak_3011	86.24
chr11	12874873	12875826	MACS_peak_2054	86.28
chr2	191878288	191879400	MACS_peak_6046	86.32
chr2	222606315	222607200	MACS_peak_6192	86.35
chr9	85195858	85196743	MACS_peak_11801	86.35
chr3	114555102	114555744	MACS_peak_7549	86.38
chr7	154651186	154652242	MACS_peak_10829	86.38
chr6	41976183	41977363	MACS_peak_9706	86.39
chr15	98962269	98963138	MACS_peak_4036	86.45
chr3	194215524	194216310	MACS_peak_7882	86.46
chr7	135647492	135648095	MACS_peak_10745	86.46
chr14	91623991	91625180	MACS_peak_3625	86.48
chr3	188409635	188410327	MACS_peak_7865	86.49
chr11	25029261	25030523	MACS_peak_2086	86.5
chr5	92839291	92839776	MACS_peak_9064	86.54
chr1	54176053	54177267	MACS_peak_273	86.56
chr16	85557684	85558504	MACS_peak_4362	86.56
chr7	68922850	68923452	MACS_peak_10500	86.56
chr3	137906019	137906825	MACS_peak_7661	86.61
chr2	220223679	220224667	MACS_peak_6178	86.66
chr18	19854122	19854999	MACS_peak_4823	86.7
chr1	172467574	172468556	MACS_peak_713	86.71
chr5	90312979	90313768	MACS_peak_9047	86.73
chr1	115857271	115858044	MACS_peak_502	86.78
chr10	34922126	34922693	MACS_peak_1579	86.79
chr2	109221317	109222099	MACS_peak_5806	86.8
chr15	56946700	56947514	MACS_peak_3823	86.83
chr20	49529846	49530859	MACS_peak_6612	86.84
chr6	73197698	73198479	MACS_peak_9795	86.88
chr2	30547026	30547904	MACS_peak_5504	86.9
chr6	36973054	36973746	MACS_peak_9679	86.9
chr14	102730783	102731762	MACS_peak_3671	86.91
chr22	20880485	20881702	MACS_peak_6901	86.92
chr3	114865171	114865685	MACS_peak_7552	86.95
chr5	97865384	97866323	MACS_peak_9101	86.98
chr8	127885421	127886336	MACS_peak_11510	87.05
chr17	27918654	27920235	MACS_peak_4491	87.08
chr3	45754774	45755497	MACS_peak_7313	87.14
chr1	171312732	171313753	MACS_peak_706	87.17
chr13	21592586	21593342	MACS_peak_2944	87.17
chr14	29234566	29235496	MACS_peak_3351	87.17
chr2	48998977	48999859	MACS_peak_5585	87.17
chr2	168408067	168408885	MACS_peak_5959	87.17
chr20	41672727	41673513	MACS_peak_6539	87.17
chr21	43565318	43566174	MACS_peak_6823	87.17
chr3	23777109	23777887	MACS_peak_7208	87.17
chr3	86103523	86104459	MACS_peak_7500	87.17
chr3	114713426	114714411	MACS_peak_7551	87.17
chr4	153209641	153210625	MACS_peak_8440	87.17
chr8	93759526	93760487	MACS_peak_11256	87.17
chr9	19698800	19699506	MACS_peak_11673	87.17
chr15	62891861	62893034	MACS_peak_3848	87.18
chr7	6219682	6220585	MACS_peak_10307	87.2
chr1	223118992	223120565	MACS_peak_1095	87.22
chr2	1228089	1228866	MACS_peak_5340	87.22
chr3	181611552	181612329	MACS_peak_7818	87.22
chr8	146126978	146127725	MACS_peak_11608	87.22
chr1	36599169	36599853	MACS_peak_192	87.23
chr9	16133772	16134390	MACS_peak_11664	87.23
chr5	118606085	118607236	MACS_peak_9204	87.25
chr4	75424939	75425241	MACS_peak_8134	87.3
chr15	69116175	69116951	MACS_peak_3899	87.31
chr6	46010102	46010785	MACS_peak_9736	87.32
chr4	146684399	146684974	MACS_peak_8401	87.33
chr18	19773751	19774919	MACS_peak_4822	87.34
chr1	154414636	154415606	MACS_peak_592	87.35
chr2	113402546	113403230	MACS_peak_5818	87.35
chr3	65537385	65537987	MACS_peak_7411	87.37
chr13	107389188	107389799	MACS_peak_3250	87.38
chr8	114909467	114911374	MACS_peak_11411	87.38
chr1	92764535	92765269	MACS_peak_431	87.39
chr4	76051373	76051923	MACS_peak_8138	87.39
chr15	67917168	67918140	MACS_peak_3885	87.42
chr12	81775561	81776391	MACS_peak_2697	87.43
chr5	76932685	76933761	MACS_peak_8951	87.44
chr7	137931968	137932822	MACS_peak_10753	87.44
chr1	202681271	202683034	MACS_peak_944	87.45
chr1	245223919	245225284	MACS_peak_1341	87.45
chr5	4123503	4124475	MACS_peak_8578	87.45
chr4	110222893	110223730	MACS_peak_8275	87.46
chr15	66789234	66789827	MACS_peak_3875	87.48
chr1	87046171	87047337	MACS_peak_408	87.5
chr6	16378057	16378606	MACS_peak_9575	87.5
chr6	95281876	95282746	MACS_peak_9882	87.54
chr9	123639217	123640652	MACS_peak_11939	87.54
chr4	99401915	99403009	MACS_peak_8240	87.58
chr22	27535363	27536043	MACS_peak_6965	87.6
chr9	86593789	86594469	MACS_peak_11809	87.6
chr16	74045696	74046204	MACS_peak_4293	87.62
chr7	47095989	47096497	MACS_peak_10454	87.62
chr1	191734084	191735197	MACS_peak_861	87.67
chr3	196004906	196005535	MACS_peak_7905	87.68
chr8	81891520	81892387	MACS_peak_11201	87.72
chr1	208011008	208013163	MACS_peak_986	87.74
chr8	91586150	91586790	MACS_peak_11241	87.77
chr7	152285108	152285698	MACS_peak_10810	87.78
chr12	47587585	47588013	MACS_peak_2569	87.79
chr3	64026279	64027132	MACS_peak_7403	87.79
chr4	88566212	88566693	MACS_peak_8187	87.8
chr1	31280221	31281004	MACS_peak_163	87.81
chr1	172513254	172514184	MACS_peak_714	87.81
chr11	70152405	70153175	MACS_peak_2281	87.82
chr8	51085346	51086116	MACS_peak_11021	87.82
chr1	207177713	207178781	MACS_peak_983	87.86
chr7	56012272	56013138	MACS_peak_10487	87.86
chr22	25871174	25872446	MACS_peak_6935	87.87
chr7	82073210	82073799	MACS_peak_10548	87.89
chr12	68691635	68692600	MACS_peak_2657	87.95
chr9	108409559	108410447	MACS_peak_11898	88.02
chr15	36020015	36020878	MACS_peak_3743	88.03
chr15	53600438	53601205	MACS_peak_3813	88.08
chr2	198477945	198478712	MACS_peak_6068	88.08
chr2	54693759	54694721	MACS_peak_5608	88.17
chr4	62315099	62315773	MACS_peak_8108	88.17
chr14	91975796	91976788	MACS_peak_3629	88.19
chr18	71959319	71959933	MACS_peak_5037	88.19
chr1	242010718	242012103	MACS_peak_1312	88.21
chr1	151103449	151106194	MACS_peak_560	88.23
chr19	34248916	34249681	MACS_peak_5219	88.26
chr4	94797923	94798627	MACS_peak_8221	88.26
chr21	38218778	38219435	MACS_peak_6796	88.27
chr8	97184586	97185273	MACS_peak_11270	88.34
chr22	41028774	41029564	MACS_peak_7051	88.35
chr1	203320292	203322026	MACS_peak_949	88.36
chr9	114721866	114722488	MACS_peak_11919	88.39
chr13	62083726	62084489	MACS_peak_3118	88.43
chr10	54643373	54644231	MACS_peak_1636	88.5
chr11	62484232	62484815	MACS_peak_2229	88.51
chr18	76735336	76736098	MACS_peak_5062	88.52
chr3	28617546	28618123	MACS_peak_7231	88.57
chr3	162085359	162086245	MACS_peak_7755	88.57
chr4	73192360	73193216	MACS_peak_8124	88.66
chr6	110993319	110994175	MACS_peak_9959	88.66
chr1	27364546	27365392	MACS_peak_134	88.68
chr22	43609437	43610317	MACS_peak_7067	88.72
chr1	222089022	222089842	MACS_peak_1090	88.73
chr10	106104512	106105323	MACS_peak_1846	88.73
chr13	39263168	39264306	MACS_peak_3034	88.73
chr5	94333949	94334722	MACS_peak_9077	88.73
chr16	7663649	7664603	MACS_peak_4108	88.77
chr14	68937758	68938391	MACS_peak_3507	88.79
chr5	78536483	78537356	MACS_peak_8973	88.79
chr3	159702129	159702709	MACS_peak_7748	88.82
chr21	37325946	37326807	MACS_peak_6789	88.85
chr5	54603232	54604531	MACS_peak_8812	88.85
chr6	30790329	30790982	MACS_peak_9643	88.87
chr13	72412468	72413350	MACS_peak_3137	88.9
chr6	2999876	3000736	MACS_peak_9502	88.94
chr8	99952934	99955289	MACS_peak_11306	88.96
chr8	66197242	66198042	MACS_peak_11091	89.06
chr12	7260245	7261178	MACS_peak_2433	89.09
chr6	53675560	53676418	MACS_peak_9763	89.12
chr10	11055111	11056282	MACS_peak_1475	89.14
chr4	152217247	152218097	MACS_peak_8434	89.15
chr14	90038789	90039934	MACS_peak_3615	89.18
chr18	19461578	19462693	MACS_peak_4819	89.19
chr2	69490331	69491177	MACS_peak_5673	89.23
chr11	44290417	44291669	MACS_peak_2172	89.29
chr9	115627875	115628731	MACS_peak_11921	89.3
chr3	139275479	139276176	MACS_peak_7665	89.35
chr3	184089129	184090103	MACS_peak_7836	89.35
chr16	89411825	89412538	MACS_peak_4392	89.41
chr3	90129794	90130555	MACS_peak_7506	89.47
chrX	106823408	106824068	MACS_peak_12130	89.51
chr15	57864967	57865680	MACS_peak_3829	89.52
chr5	149988011	149988643	MACS_peak_9351	89.52
chr1	175872433	175873470	MACS_peak_740	89.53
chr10	129218263	129218859	MACS_peak_1935	89.54
chr10	101539025	101539870	MACS_peak_1818	89.56
chr9	82104283	82105128	MACS_peak_11789	89.56
chr11	335472	336393	MACS_peak_1972	89.69
chr8	85086420	85087147	MACS_peak_11215	89.69
chr5	76051299	76052247	MACS_peak_8942	89.72
chr8	120867703	120869229	MACS_peak_11444	89.73
chr17	61551581	61552190	MACS_peak_4646	89.74
chr7	5553934	5554682	MACS_peak_10302	89.76
chrX	11386233	11386804	MACS_peak_12071	89.77
chr8	135558677	135559420	MACS_peak_11560	89.78
chr2	237733266	237733890	MACS_peak_6267	89.79
chr4	111069245	111070025	MACS_peak_8278	89.79
chr5	36684085	36684861	MACS_peak_8734	89.79
chr5	80272365	80273427	MACS_peak_8987	89.79
chr13	91068871	91069323	MACS_peak_3192	89.93
chr2	230786610	230787351	MACS_peak_6219	89.97
chr4	3370702	3371378	MACS_peak_7939	89.98
chr5	128895802	128896371	MACS_peak_9254	89.99
chr2	217390173	217391305	MACS_peak_6167	90.04
chr22	17582752	17583684	MACS_peak_6880	90.09
chr9	32119277	32119983	MACS_peak_11702	90.1
chr3	122720688	122721562	MACS_peak_7580	90.13
chr18	2114659	2115526	MACS_peak_4766	90.14
chr9	126807714	126808490	MACS_peak_11971	90.15
chr1	221736017	221737561	MACS_peak_1084	90.16
chr8	144677498	144678741	MACS_peak_11604	90.18
chr5	53874275	53874614	MACS_peak_8806	90.19
chr22	22901244	22902800	MACS_peak_6919	90.2
chr8	124583386	124585032	MACS_peak_11478	90.22
chr10	91425798	91426709	MACS_peak_1785	90.23
chr11	46993354	46994191	MACS_peak_2187	90.23
chr6	44623086	44623861	MACS_peak_9729	90.24
chr1	213092763	213093789	MACS_peak_1022	90.26
chr1	26827597	26828339	MACS_peak_130	90.3
chr4	15151437	15152208	MACS_peak_7983	90.31
chr9	138052581	138053417	MACS_peak_12040	90.31
chr1	167267225	167268281	MACS_peak_683	90.33
chr22	26756149	26757029	MACS_peak_6952	90.33
chr6	86389508	86390282	MACS_peak_9840	90.33
chr8	130831904	130833024	MACS_peak_11535	90.34
chr12	88938645	88939296	MACS_peak_2720	90.38
chr3	128737777	128738681	MACS_peak_7623	90.42
chr8	99661753	99662532	MACS_peak_11304	90.43
chr8	58787781	58788787	MACS_peak_11057	90.44
chr1	62106287	62107175	MACS_peak_311	90.46
chr14	32415515	32416701	MACS_peak_3366	90.48
chr1	100256843	100257528	MACS_peak_459	90.51
chr7	100273045	100273976	MACS_peak_10618	90.54
chr1	29681771	29682660	MACS_peak_153	90.58
chr10	45085444	45086161	MACS_peak_1612	90.62
chr4	3158260	3159121	MACS_peak_7937	90.65
chr4	190580666	190582399	MACS_peak_8536	90.67
chr4	11011011	11011940	MACS_peak_7977	90.7
chr8	66638096	66638975	MACS_peak_11093	90.77
chr12	117772557	117773510	MACS_peak_2843	90.79
chr8	55223342	55224160	MACS_peak_11039	90.82
chr8	119621213	119621816	MACS_peak_11436	90.84
chr1	32608098	32608747	MACS_peak_169	90.86
chr14	54036943	54037870	MACS_peak_3443	90.86
chr6	92930041	92930804	MACS_peak_9870	90.87
chr6	161867921	161869100	MACS_peak_10202	90.9
chr2	172778973	172779901	MACS_peak_5976	90.93
chr6	42751062	42751797	MACS_peak_9714	90.93
chr10	34827227	34828135	MACS_peak_1575	90.94
chr12	80583522	80584459	MACS_peak_2690	90.94
chr16	30080286	30080986	MACS_peak_4195	90.94
chr18	2524628	2525558	MACS_peak_4768	90.94
chr2	10040446	10041325	MACS_peak_5412	90.94
chr3	48342161	48343110	MACS_peak_7323	90.94
chr4	58199305	58200200	MACS_peak_8093	90.94
chr4	108891183	108892049	MACS_peak_8268	90.94
chr7	26041250	26041941	MACS_peak_10373	90.94
chr8	81294042	81295017	MACS_peak_11188	90.94
chr9	16636918	16637852	MACS_peak_11669	90.94
chr8	129169262	129170349	MACS_peak_11530	90.97
chr13	95979375	95980203	MACS_peak_3203	90.98
chr5	52186852	52187810	MACS_peak_8791	91.06
chr9	13364832	13365688	MACS_peak_11642	91.07
chr2	232134642	232135577	MACS_peak_6222	91.09
chr5	5928206	5928902	MACS_peak_8596	91.09
chr19	15534057	15535139	MACS_peak_5161	91.11
chr2	123297374	123298352	MACS_peak_5861	91.15
chr17	56854424	56855347	MACS_peak_4626	91.17
chr16	73003389	73003947	MACS_peak_4288	91.18
chr19	47377229	47377872	MACS_peak_5285	91.18
chr12	6181461	6181863	MACS_peak_2426	91.2
chr3	60679091	60679945	MACS_peak_7397	91.24
chr10	7568641	7569476	MACS_peak_1452	91.25
chr6	129877682	129878324	MACS_peak_10039	91.28
chr14	59500145	59501188	MACS_peak_3473	91.3
chr14	107254188	107254919	MACS_peak_3694	91.3
chr7	2271488	2272402	MACS_peak_10281	91.3
chr19	36525396	36526516	MACS_peak_5231	91.31
chr7	7882790	7883614	MACS_peak_10317	91.32
chr11	32134379	32135098	MACS_peak_2124	91.34
chr3	66022549	66023764	MACS_peak_7419	91.37
chr7	12755114	12756366	MACS_peak_10327	91.41
chr10	14613902	14614672	MACS_peak_1502	91.43
chr20	19667543	19668374	MACS_peak_6394	91.43
chr20	19944906	19945587	MACS_peak_6398	91.48
chr14	58106712	58107061	MACS_peak_3469	91.49
chr17	730835	731173	MACS_peak_4398	91.49
chr2	90233125	90233421	MACS_peak_5743	91.49
chr5	141763575	141763930	MACS_peak_9309	91.49
chr10	22567183	22567630	MACS_peak_1529	91.5
chr18	12001604	12002159	MACS_peak_4800	91.51
chr22	25527986	25528541	MACS_peak_6934	91.51
chr16	4559702	4560635	MACS_peak_4088	91.54
chr1	235811632	235813131	MACS_peak_1258	91.57
chr5	144405115	144405843	MACS_peak_9327	91.57
chr3	55520027	55520500	MACS_peak_7359	91.59
chr1	214453439	214456309	MACS_peak_1029	91.64
chr12	100558543	100559460	MACS_peak_2768	91.65
chr2	192763118	192764034	MACS_peak_6052	91.73
chr16	48313112	48313901	MACS_peak_4229	91.74
chr4	69829141	69829614	MACS_peak_8119	91.75
chr12	6197878	6198854	MACS_peak_2427	91.79
chr1	4272928	4274001	MACS_peak_23	91.83
chr3	9210753	9211772	MACS_peak_7145	91.84
chr6	117257785	117258542	MACS_peak_10000	91.89
chr19	40967674	40968362	MACS_peak_5253	91.9
chr6	133134331	133135224	MACS_peak_10059	91.95
chr18	76484440	76485075	MACS_peak_5058	91.98
chr9	134335998	134336813	MACS_peak_12014	92.09
chr1	245316269	245317364	MACS_peak_1343	92.1
chr8	2126278	2126671	MACS_peak_10886	92.11
chr18	42269099	42270457	MACS_peak_4932	92.19
chr3	126074519	126075340	MACS_peak_7597	92.19
chr8	6709427	6710248	MACS_peak_10904	92.19
chr1	180198012	180199195	MACS_peak_779	92.23
chr8	126372465	126373589	MACS_peak_11499	92.24
chr12	50066407	50067953	MACS_peak_2579	92.27
chr16	5426453	5427434	MACS_peak_4092	92.28
chr22	29597845	29598539	MACS_peak_6985	92.35
chr10	76706906	76707729	MACS_peak_1731	92.38
chr1	3541100	3541768	MACS_peak_17	92.4
chr4	88330547	88331888	MACS_peak_8186	92.4
chr1	192778131	192779217	MACS_peak_869	92.41
chr2	1838894	1839926	MACS_peak_5349	92.41
chr19	49804594	49805193	MACS_peak_5299	92.42
chr3	56354443	56355254	MACS_peak_7366	92.42
chr2	112728331	112729048	MACS_peak_5815	92.47
chr6	168936702	168937852	MACS_peak_10246	92.5
chr3	159703550	159704456	MACS_peak_7749	92.53
chr10	120840358	120840946	MACS_peak_1887	92.54
chr12	4164936	4165684	MACS_peak_2418	92.54
chr22	27186726	27187410	MACS_peak_6959	92.54
chr4	145707239	145707692	MACS_peak_8399	92.54
chr5	78888329	78888906	MACS_peak_8977	92.54
chr6	11926123	11926816	MACS_peak_9540	92.54
chr3	28737669	28738490	MACS_peak_7234	92.57
chr5	28193237	28194097	MACS_peak_8688	92.58
chr18	56243667	56244668	MACS_peak_5000	92.59
chr10	124740565	124741282	MACS_peak_1903	92.6
chr2	10087111	10087920	MACS_peak_5414	92.61
chr1	230531024	230532980	MACS_peak_1181	92.63
chr10	112243227	112244118	MACS_peak_1855	92.7
chr12	71402073	71403135	MACS_peak_2670	92.72
chr20	57378498	57379841	MACS_peak_6680	92.72
chr12	113830816	113831269	MACS_peak_2825	92.78
chr8	97507062	97508318	MACS_peak_11277	92.82
chr17	46566917	46567735	MACS_peak_4580	92.86
chr3	177077443	177078111	MACS_peak_7789	92.88
chr4	57253119	57254046	MACS_peak_8087	92.89
chr17	1879870	1880753	MACS_peak_4407	92.92
chr19	2248577	2249392	MACS_peak_5095	92.93
chr19	34707315	34708028	MACS_peak_5223	92.97
chr6	116532520	116533233	MACS_peak_9993	92.97
chr15	82337655	82338676	MACS_peak_3963	92.98
chr3	183967326	183967905	MACS_peak_7834	92.98
chr6	166446138	166446883	MACS_peak_10228	93.01
chr5	10440842	10441867	MACS_peak_8626	93.03
chr21	46909997	46911034	MACS_peak_6864	93.07
chr3	101576029	101576741	MACS_peak_7521	93.07
chr3	154970473	154971397	MACS_peak_7726	93.13
chr1	15968665	15969439	MACS_peak_73	93.14
chr14	41119983	41120694	MACS_peak_3409	93.16
chr18	34984905	34985598	MACS_peak_4898	93.18
chr9	14913253	14914151	MACS_peak_11651	93.18
chr14	68365011	68365527	MACS_peak_3500	93.2
chr6	150598145	150598471	MACS_peak_10135	93.2
chr10	45496564	45497487	MACS_peak_1617	93.21
chr9	34575788	34576586	MACS_peak_11717	93.25
chr9	139622786	139623901	MACS_peak_12050	93.28
chrX	71266111	71266733	MACS_peak_12110	93.31
chr19	57610460	57611232	MACS_peak_5330	93.33
chr8	118397229	118398164	MACS_peak_11422	93.38
chr4	27250907	27252132	MACS_peak_8016	93.4
chr21	35550883	35551539	MACS_peak_6781	93.42
chr5	154167077	154168215	MACS_peak_9372	93.43
chr7	128074720	128075922	MACS_peak_10701	93.49
chr1	215779928	215780802	MACS_peak_1039	93.51
chr2	60985674	60986099	MACS_peak_5628	93.51
chr14	89588612	89589319	MACS_peak_3609	93.54
chr18	45526426	45527132	MACS_peak_4943	93.64
chr1	162272154	162273389	MACS_peak_642	93.66
chr5	126815002	126815986	MACS_peak_9245	93.66
chr9	129089693	129091023	MACS_peak_11988	93.66
chr11	62573595	62574198	MACS_peak_2231	93.67
chr15	35798243	35799138	MACS_peak_3739	93.68
chr2	31475577	31476009	MACS_peak_5510	93.72
chr1	185414976	185415863	MACS_peak_829	93.73
chr18	395659	396456	MACS_peak_4751	93.75
chr15	42338055	42339145	MACS_peak_3773	93.78
chr5	2157606	2159650	MACS_peak_8559	93.81
chr20	49345955	49346993	MACS_peak_6610	93.82
chr15	101946485	101948044	MACS_peak_4054	93.87
chr15	28348915	28349969	MACS_peak_3710	93.88
chr5	98182128	98183368	MACS_peak_9105	93.91
chr7	2012460	2013311	MACS_peak_10280	93.91
chr1	201617656	201618824	MACS_peak_925	94.01
chr10	66064479	66065181	MACS_peak_1679	94.02
chr9	127712652	127713666	MACS_peak_11977	94.02
chr5	127318264	127319121	MACS_peak_9247	94.07
chr18	28030767	28031588	MACS_peak_4869	94.12
chr13	108928081	108929065	MACS_peak_3259	94.19
chr2	215673743	215674534	MACS_peak_6160	94.2
chr5	121317502	121318384	MACS_peak_9217	94.2
chr9	89562223	89562676	MACS_peak_11821	94.26
chr5	77898178	77898826	MACS_peak_8959	94.27
chr3	120549671	120550570	MACS_peak_7568	94.29
[truncated: 2,061 more rows]

## Sheet: Motif enrichment
Motif Name	Consensus	P-value	Log P-value	q-value (Benjamini)	# of Target Sequences with Motif(of 4062)	% of Target Sequences with Motif	# of Background Sequences with Motif(of 45313)	% of Background Sequences with Motif
FOXA1:AR(Forkhead,NR)/LNCAP-AR-ChIP-Seq(GSE27824)/Homer	AGTAAACAAAAAAGAACAND	1e-266	-613.2	0	409	0.1007	435	0.0096
FOXA1(Forkhead)/MCF7-FOXA1-ChIP-Seq(GSE26831)/Homer	WAAGTAAACA	1e-179	-412.7	0	1223	0.3012	5875.2	0.1295
FOXA1(Forkhead)/LNCAP-FOXA1-ChIP-Seq(GSE27824)/Homer	WAAGTAAACA	1e-174	-402.7	0	1354	0.3334	7002.8	0.1543
FOXM1(Forkhead)/MCF7-FOXM1-ChIP-Seq(GSE72977)/Homer	TRTTTACTTW	1e-169	-389.2	0	1192	0.2935	5807.8	0.128
Foxa3(Forkhead)/Liver-Foxa3-ChIP-Seq(GSE77670)/Homer	BSNTGTTTACWYWGN	1e-157	-362.3	0	550	0.1354	1587.4	0.035
GRE(NR),IR3/A549-GR-ChIP-Seq(GSE32465)/Homer	NRGVACABNVTGTYCY	1e-151	-348.2	0	299	0.0736	458.3	0.0101
GRE(NR),IR3/RAW264.7-GRE-ChIP-Seq(Unpublished)/Homer	VAGRACAKWCTGTYC	1e-148	-342.1	0	390	0.096	844.1	0.0186
Foxa2(Forkhead)/Liver-Foxa2-ChIP-Seq(GSE25694)/Homer	CYTGTTTACWYW	1e-148	-341.9	0	913	0.2248	4036.1	0.089
ARE(NR)/LNCAP-AR-ChIP-Seq(GSE27824)/Homer	RGRACASNSTGTYCYB	1e-143	-330.1	0	388	0.0955	867.3	0.0191
Fox:Ebox(Forkhead,bHLH)/Panc1-Foxa2-ChIP-Seq(GSE47459)/Homer	NNNVCTGWGYAAACASN	1e-140	-322.5	0	955	0.2352	4481.4	0.0988
PGR(NR)/EndoStromal-PGR-ChIP-Seq(GSE69539)/Homer	AAGAACATWHTGTTC	1e-119	-275.8	0	380	0.0936	992.3	0.0219
FoxL2(Forkhead)/Ovary-FoxL2-ChIP-Seq(GSE60858)/Homer	WWTRTAAACAVG	1e-95	-221	0	915	0.2253	5011.8	0.1105
FOXK1(Forkhead)/HEK293-FOXK1-ChIP-Seq(GSE51673)/Homer	NVWTGTTTAC	1e-91	-211.3	0	966	0.2379	5528.3	0.1219
Foxf1(Forkhead)/Lung-Foxf1-ChIP-Seq(GSE77951)/Homer	WWATRTAAACAN	1e-86	-200.3	0	960	0.2364	5593.9	0.1233
FOXP1(Forkhead)/H9-FOXP1-ChIP-Seq(GSE31006)/Homer	NYYTGTTTACHN	1e-86	-198.6	0	526	0.1295	2246.2	0.0495
Foxo3(Forkhead)/U2OS-Foxo3-ChIP-Seq(E-MTAB-2701)/Homer	DGTAAACA	1e-83	-193.4	0	766	0.1886	4074.2	0.0898
FoxD3(forkhead)/ZebrafishEmbryo-Foxd3.biotin-ChIP-seq(GSE106676)/Homer	TGTTTAYTTAGC	1e-80	-185.1	0	841	0.2071	4761.2	0.1049
PR(NR)/T47D-PR-ChIP-Seq(GSE31130)/Homer	VAGRACAKNCTGTBC	1e-71	-165.3	0	1350	0.3324	9556.5	0.2106
FOXK2(Forkhead)/U2OS-FOXK2-ChIP-Seq(E-MTAB-2204)/Homer	SCHTGTTTACAT	1e-67	-154.4	0	600	0.1477	3131	0.069
WT1(Zf)/Kidney-WT1-ChIP-Seq(GSE90016)/Homer	MCTCCCMCRCAB	1e-55	-127.1	0	420	0.1034	2009.6	0.0443
Foxo1(Forkhead)/RAW-Foxo1-ChIP-Seq(Fan_et_al.)/Homer	CTGTTTAC	1e-45	-105.4	0	1194	0.294	9066.3	0.1998
AR-halfsite(NR)/LNCaP-AR-ChIP-Seq(GSE27824)/Homer	CCAGGAACAG	1e-30	-69.61	0	1817	0.4474	16304.7	0.3594
Egr1(Zf)/K562-Egr1-ChIP-Seq(GSE32465)/Homer	TGCGTGGGYG	1e-29	-68.73	0	359	0.0884	2094.6	0.0462
Gata2(Zf)/K562-GATA2-ChIP-Seq(GSE18829)/Homer	BBCTTATCTS	1e-24	-56.8	0	446	0.1098	2989.2	0.0659
Gata6(Zf)/HUG1N-GATA6-ChIP-Seq(GSE51936)/Homer	YCTTATCTBN	1e-23	-54.06	0	587	0.1445	4306.8	0.0949
Gata4(Zf)/Heart-Gata4-ChIP-Seq(GSE35151)/Homer	NBWGATAAGR	1e-23	-53.16	0	627	0.1544	4695	0.1035
Gata1(Zf)/K562-GATA1-ChIP-Seq(GSE18829)/Homer	SAGATAAGRV	1e-23	-53.1	0	400	0.0985	2645.7	0.0583
GATA3(Zf)/iTreg-Gata3-ChIP-Seq(GSE20898)/Homer	AGATAASR	1e-19	-45.56	0	914	0.2251	7653.3	0.1687
TRPS1(Zf)/MCF7-TRPS1-ChIP-Seq(GSE107013)/Homer	AGATAAGANN	1e-18	-42.53	0	1179	0.2903	10434	0.23
Egr2(Zf)/Thymocytes-Egr2-ChIP-Seq(GSE34254)/Homer	NGCGTGGGCGGR	1e-14	-32.68	0	95	0.0234	428.7	0.0094
NF1:FOXA1(CTF,Forkhead)/LNCAP-FOXA1-ChIP-Seq(GSE27824)/Homer	WNTGTTTRYTTTGGCA	1e-08	-19.31	0	48	0.0118	203.4	0.0045
ZNF341(Zf)/EBV-ZNF341-ChIP-Seq(GSE113194)/Homer	GGAACAGCCG	1e-07	-17.66	0	297	0.0731	2394.8	0.0528
AP-2gamma(AP2)/MCF7-TFAP2C-ChIP-Seq(GSE21234)/Homer	SCCTSAGGSCAW	1e-07	-16.58	0	432	0.1064	3745.7	0.0826
Sox2(HMG)/mES-Sox2-ChIP-Seq(GSE11431)/Homer	BCCATTGTTC	1e-07	-16.56	0	449	0.1106	3915	0.0863
Zic(Zf)/Cerebellum-ZIC1.2-ChIP-Seq(GSE60731)/Homer	CCTGCTGAGH	1e-07	-16.33	0	362	0.0891	3062.5	0.0675
TEAD1(TEAD)/HepG2-TEAD1-ChIP-Seq(Encode)/Homer	CYRCATTCCA	1e-06	-15.17	0	487	0.1199	4348.5	0.0958
SCL(bHLH)/HPC7-Scl-ChIP-Seq(GSE13511)/Homer	AVCAGCTG	1e-06	-15.12	0	1829	0.4504	18665.4	0.4114
Ets1-distal(ETS)/CD4+-PolII-ChIP-Seq(Barski_et_al.)/Homer	MACAGGAAGT	1e-06	-14.79	0	149	0.0367	1082.3	0.0239
Zic3(Zf)/mES-Zic3-ChIP-Seq(GSE37889)/Homer	GGCCYCCTGCTGDGH	1e-06	-14.02	0	254	0.0625	2082.9	0.0459
TEAD3(TEA)/HepG2-TEAD3-ChIP-Seq(Encode)/Homer	TRCATTCCAG	1e-05	-13.13	0	566	0.1394	5240.6	0.1155
Sox3(HMG)/NPC-Sox3-ChIP-Seq(GSE33059)/Homer	CCWTTGTY	1e-05	-13.08	0	859	0.2115	8301.4	0.183
NF1-halfsite(CTF)/LNCaP-NF1-ChIP-Seq(Unpublished)/Homer	YTGCCAAG	1e-05	-12.76	0	739	0.182	7056.8	0.1555
Znf263(Zf)/K562-Znf263-ChIP-Seq(GSE31477)/Homer	CVGTSCTCCC	1e-05	-12.49	0	770	0.1896	7396.7	0.163
Unknown-ESC-element(?)/mES-Nanog-ChIP-Seq(GSE11724)/Homer	CACAGCAGGGGG	1e-05	-12.29	0	263	0.0648	2221.2	0.049
Sox4(HMG)/proB-Sox4-ChIP-Seq(GSE50066)/Homer	YCTTTGTTCC	0.0001	-11.45	0.0001	411	0.1012	3729.4	0.0822
Sox6(HMG)/Myotubes-Sox6-ChIP-Seq(GSE32627)/Homer	CCATTGTTNY	0.0001	-10.89	0.0002	798	0.1965	7784	0.1716
AP-2alpha(AP2)/Hela-AP2alpha-ChIP-Seq(GSE31477)/Homer	ATGCCCTGAGGC	0.0001	-10.37	0.0003	319	0.0786	2844.4	0.0627
TEAD4(TEA)/Tropoblast-Tead4-ChIP-Seq(GSE37350)/Homer	CCWGGAATGY	0.0001	-9.983	0.0004	398	0.098	3661.5	0.0807
MafA(bZIP)/Islet-MafA-ChIP-Seq(GSE30298)/Homer	TGCTGACTCA	0.0001	-9.299	0.0008	305	0.0751	2746.8	0.0605
Bcl6(Zf)/Liver-Bcl6-ChIP-Seq(GSE31578)/Homer	NNNCTTTCCAGGAAA	0.001	-9.066	0.001	576	0.1418	5553	0.1224
Zac1(Zf)/Neuro2A-Plagl1-ChIP-Seq(GSE75942)/Homer	HAWGRGGCCM	0.001	-8.891	0.0012	1129	0.278	11471.2	0.2528
ZFX(Zf)/mES-Zfx-ChIP-Seq(GSE11431)/Homer	AGGCCTRG	0.001	-8.296	0.0021	526	0.1295	5074.7	0.1119
LRF(Zf)/Erythroblasts-ZBTB7A-ChIP-Seq(GSE74977)/Homer	AAGACCCYYN	0.001	-8.289	0.0021	579	0.1426	5631.7	0.1241
SPDEF(ETS)/VCaP-SPDEF-ChIP-Seq(SRA014231)/Homer	ASWTCCTGBT	0.001	-8.076	0.0025	411	0.1012	3888.3	0.0857
Sox17(HMG)/Endoderm-Sox17-ChIP-Seq(GSE61475)/Homer	CCATTGTTYB	0.001	-7.966	0.0027	349	0.0859	3254.8	0.0717
Oct4:Sox17(POU,Homeobox,HMG)/F9-Sox17-ChIP-Seq(GSE44553)/Homer	CCATTGTATGCAAAT	0.001	-7.896	0.0028	88	0.0217	670.9	0.0148
Tlx?(NR)/NPC-H3K4me1-ChIP-Seq(GSE16256)/Homer	CTGGCAGSCTGCCA	0.001	-7.78	0.0031	171	0.0421	1467	0.0323
Rfx6(HTH)/Min6b1-Rfx6.HA-ChIP-Seq(GSE62844)/Homer	TGTTKCCTAGCAACM	0.001	-7.53	0.004	402	0.099	3824.1	0.0843
Nrf2(bZIP)/Lymphoblast-Nrf2-ChIP-Seq(GSE37589)/Homer	HTGCTGAGTCAT	0.001	-7.448	0.0042	27	0.0066	149	0.0033
ZNF467(Zf)/HEK293-ZNF467.GFP-ChIP-Seq(GSE58341)/Homer	TGGGGAAGGGCM	0.001	-7.215	0.0052	327	0.0805	3065.4	0.0676
TR4(NR),DR1/Hela-TR4-ChIP-Seq(GSE24685)/Homer	GAGGTCAAAGGTCA	0.001	-6.981	0.0065	45	0.0111	302.4	0.0067
TEAD(TEA)/Fibroblast-PU.1-ChIP-Seq(Unpublished)/Homer	YCWGGAATGY	0.001	-6.977	0.0065	336	0.0827	3170.1	0.0699
Foxh1(Forkhead)/hESC-FOXH1-ChIP-Seq(GSE29422)/Homer	NNTGTGGATTSS	0.01	-6.81	0.0075	305	0.0751	2859.5	0.063
Zfp281(Zf)/ES-Zfp281-ChIP-Seq(GSE81042)/Homer	CCCCTCCCCCAC	0.01	-6.808	0.0075	74	0.0182	565.1	0.0125
TEAD2(TEA)/Py2T-Tead2-ChIP-Seq(GSE55709)/Homer	CCWGGAATGY	0.01	-6.744	0.0078	255	0.0628	2350.1	0.0518
EBF1(EBF)/Near-E2A-ChIP-Seq(GSE21512)/Homer	GTCCCCWGGGGA	0.01	-6.617	0.0087	391	0.0963	3761.5	0.0829
Stat3(Stat)/mES-Stat3-ChIP-Seq(GSE11431)/Homer	CTTCCGGGAA	0.01	-6.598	0.0087	198	0.0488	1780	0.0392
Bach2(bZIP)/OCILy7-Bach2-ChIP-Seq(GSE44420)/Homer	TGCTGAGTCA	0.01	-6.593	0.0087	78	0.0192	607.4	0.0134
NF1(CTF)/LNCAP-NF1-ChIP-Seq(Unpublished)/Homer	CYTGGCABNSTGCCAR	0.01	-6.592	0.0087	157	0.0387	1370.4	0.0302
Sox10(HMG)/SciaticNerve-Sox3-ChIP-Seq(GSE35132)/Homer	CCWTTGTYYB	0.01	-6.533	0.0089	744	0.1832	7509	0.1655
GATA:SCL(Zf,bHLH)/Ter119-SCL-ChIP-Seq(GSE18720)/Homer	CRGCTGBNGNSNNSAGATAA	0.01	-6.413	0.0099	58	0.0143	427.6	0.0094
CTCF(Zf)/CD4+-CTCF-ChIP-Seq(Barski_et_al.)/Homer	AYAGTGCCMYCTRGTGGCCA	0.01	-6.352	0.0104	42	0.0103	286.6	0.0063
NFkB-p50,p52(RHD)/Monocyte-p50-ChIP-Chip(Schreiber_et_al.)/Homer	GGGGGAATCCCC	0.01	-6.35	0.0104	46	0.0113	321.7	0.0071
STAT5(Stat)/mCD4+-Stat5-ChIP-Seq(GSE12346)/Homer	RTTTCTNAGAAA	0.01	-6.328	0.0104	151	0.0372	1320.8	0.0291
Rbpj1(?)/Panc1-Rbpj1-ChIP-Seq(GSE47459)/Homer	HTTTCCCASG	0.01	-6.292	0.0106	615	0.1514	6148.7	0.1355
Nr5a2(NR)/mES-Nr5a2-ChIP-Seq(GSE19019)/Homer	BTCAAGGTCA	0.01	-6.214	0.0113	199	0.049	1805.3	0.0398
Lhx2(Homeobox)/HFSC-Lhx2-ChIP-Seq(GSE48068)/Homer	TAATTAGN	0.01	-6.07	0.0128	565	0.1391	5632.6	0.1241
p63(p53)/Keratinocyte-p63-ChIP-Seq(GSE17611)/Homer	NNDRCATGYCYNRRCATGYH	0.01	-6.062	0.0128	146	0.036	1280.9	0.0282
Ap4(bHLH)/AML-Tfap4-ChIP-Seq(GSE45738)/Homer	NAHCAGCTGD	0.01	-6.056	0.0128	472	0.1162	4647.9	0.1024
NF-E2(bZIP)/K562-NFE2-ChIP-Seq(GSE31477)/Homer	GATGACTCAGCA	0.01	-5.675	0.0184	26	0.0064	160.1	0.0035
EHF(ETS)/LoVo-EHF-ChIP-Seq(GSE49402)/Homer	AVCAGGAAGT	0.01	-5.582	0.0199	559	0.1377	5606	0.1236
Barx1(Homeobox)/Stomach-Barx1.3xFlag-ChIP-Seq(GSE69483)/Homer	AAACMATTAN	0.01	-5.549	0.0203	277	0.0682	2636.4	0.0581
MyoD(bHLH)/Myotube-MyoD-ChIP-Seq(GSE21614)/Homer	RRCAGCTGYTSY	0.01	-5.524	0.0206	276	0.068	2627.6	0.0579
STAT6(Stat)/Macrophage-Stat6-ChIP-Seq(GSE38377)/Homer	TTCCKNAGAA	0.01	-5.273	0.0261	236	0.0581	2227.6	0.0491
Tcf12(bHLH)/GM12878-Tcf12-ChIP-Seq(GSE32465)/Homer	VCAGCTGYTG	0.01	-5.234	0.0269	367	0.0904	3595.2	0.0792
STAT1(Stat)/HelaS3-STAT1-ChIP-Seq(GSE12782)/Homer	NATTTCCNGGAAAT	0.01	-5.216	0.027	138	0.034	1232.7	0.0272
THRb(NR)/Liver-NR1A2-ChIP-Seq(GSE52613)/Homer	TRAGGTCA	0.01	-5.043	0.0318	1626	0.4004	17298.6	0.3813
Nr5a2(NR)/Pancreas-LRH1-ChIP-Seq(GSE34295)/Homer	BTCAAGGTCA	0.01	-4.881	0.0369	265	0.0653	2549.6	0.0562
Pitx1:Ebox(Homeobox,bHLH)/Hindlimb-Pitx1-ChIP-Seq(GSE41591)/Homer	YTAATTRAWWCCAGATGT	0.01	-4.87	0.0369	108	0.0266	946.2	0.0209
Bach1(bZIP)/K562-Bach1-ChIP-Seq(GSE31477)/Homer	AWWNTGCTGAGTCAT	0.01	-4.858	0.0369	26	0.0064	171.5	0.0038
ZNF415(Zf)/HEK293-ZNF415.GFP-ChIP-Seq(GSE58341)/Homer	GRTGMTRGAGCC	0.01	-4.679	0.0437	187	0.046	1753.1	0.0386
ZNF189(Zf)/HEK293-ZNF189.GFP-ChIP-Seq(GSE58341)/Homer	TGGAACAGMA	0.01	-4.614	0.0461	338	0.0832	3331.3	0.0734
ETS1(ETS)/Jurkat-ETS1-ChIP-Seq(GSE17954)/Homer	ACAGGAAGTG	0.1	-4.556	0.0483	398	0.098	3970.7	0.0875
HNF4a(NR),DR1/HepG2-HNF4a-ChIP-Seq(GSE25021)/Homer	CARRGKBCAAAGTYCA	0.1	-4.493	0.0509	175	0.0431	1639.5	0.0361
BMYB(HTH)/Hela-BMYB-ChIP-Seq(GSE27030)/Homer	NHAACBGYYV	0.1	-4.404	0.0551	632	0.1556	6489.8	0.143
Tcfcp2l1(CP2)/mES-Tcfcp2l1-ChIP-Seq(GSE11431)/Homer	NRAACCRGTTYRAACCRGYT	0.1	-4.389	0.0554	44	0.0108	341.9	0.0075
NFkB-p65(RHD)/GM12787-p65-ChIP-Seq(GSE19485)/Homer	WGGGGATTTCCC	0.1	-4.368	0.0559	194	0.0478	1841.7	0.0406
Cdx2(Homeobox)/mES-Cdx2-ChIP-Seq(GSE14586)/Homer	GYMATAAAAH	0.1	-4.3	0.0593	405	0.0997	4064.6	0.0896
Stat3+il21(Stat)/CD4-Stat3-ChIP-Seq(GSE19198)/Homer	SVYTTCCNGGAARB	0.1	-4.246	0.0619	272	0.067	2661.9	0.0587
Dlx3(Homeobox)/Kerainocytes-Dlx3-ChIP-Seq(GSE89884)/Homer	NDGTAATTAC	0.1	-4.235	0.062	383	0.0943	3835.9	0.0845
OCT:OCT(POU,Homeobox,IR1)/NPC-Brn2-ChIP-Seq(GSE35496)/Homer	ATGAATWATTCATGA	0.1	-4.228	0.062	12	0.003	64.6	0.0014
ZNF711(Zf)/SHSY5Y-ZNF711-ChIP-Seq(GSE20673)/Homer	AGGCCTAG	0.1	-4.122	0.068	707	0.1741	7328.8	0.1615
EBF2(EBF)/BrownAdipose-EBF2-ChIP-Seq(GSE97114)/Homer	NABTCCCWDGGGAVH	0.1	-4.101	0.0688	349	0.0859	3484.3	0.0768
ERE(NR),IR3/MCF7-ERa-ChIP-Seq(Unpublished)/Homer	VAGGTCACNSTGACC	0.1	-4.037	0.0727	96	0.0236	857.6	0.0189
HRE(HSF)/HepG2-HSF1-ChIP-Seq(GSE31477)/Homer	BSTTCTRGAABVTTCYAGAA	0.1	-3.979	0.0762	59	0.0145	494.2	0.0109
Smad2(MAD)/ES-SMAD2-ChIP-Seq(GSE29422)/Homer	CTGTCTGG	0.1	-3.94	0.0785	573	0.1411	5897.9	0.13
Fra1(bZIP)/BT549-Fra1-ChIP-Seq(GSE46166)/Homer	NNATGASTCATH	0.1	-3.922	0.0792	212	0.0522	2053.1	0.0453
Etv2(ETS)/ES-ER71-ChIP-Seq(GSE59402)/Homer	NNAYTTCCTGHN	0.1	-3.883	0.0816	362	0.0891	3639.4	0.0802
ELF3(ETS)/PDAC-ELF3-ChIP-Seq(GSE64557)/Homer	ANCAGGAAGT	0.1	-3.784	0.0893	310	0.0763	3094.6	0.0682
E2F7(E2F)/Hela-E2F7-ChIP-Seq(GSE32673)/Homer	VDTTTCCCGCCA	0.1	-3.78	0.0893	36	0.0089	280.1	0.0062
ZNF675(Zf)/HEK293-ZNF675.GFP-ChIP-Seq(GSE58341)/Homer	ARGAGGMCAAAATGW	0.1	-3.701	0.0952	65	0.016	561.5	0.0124
Jun-AP1(bZIP)/K562-cJun-ChIP-Seq(GSE31477)/Homer	GATGASTCATCN	0.1	-3.637	0.1006	85	0.0209	762.5	0.0168
Nkx6.1(Homeobox)/Islet-Nkx6.1-ChIP-Seq(GSE40975)/Homer	GKTAATGR	0.1	-3.637	0.1006	1321	0.3253	14112.1	0.311
c-Myc(bHLH)/mES-cMyc-ChIP-Seq(GSE11431)/Homer	VVCCACGTGG	0.1	-3.583	0.1044	177	0.0436	1708.2	0.0377
MafK(bZIP)/C2C12-MafK-ChIP-Seq(GSE36030)/Homer	GCTGASTCAGCA	0.1	-3.48	0.1147	84	0.0207	758.3	0.0167
HIC1(Zf)/Treg-ZBTB29-ChIP-Seq(GSE99889)/Homer	TGCCAGCB	0.1	-3.465	0.1153	821	0.2022	8643.6	0.1905
Tcf3(HMG)/mES-Tcf3-ChIP-Seq(GSE11724)/Homer	ASWTCAAAGG	0.1	-3.454	0.1157	106	0.0261	982.4	0.0217
n-Myc(bHLH)/mES-nMyc-ChIP-Seq(GSE11431)/Homer	VRCCACGTGG	0.1	-3.446	0.1157	239	0.0589	2367.6	0.0522
BORIS(Zf)/K562-CTCFL-ChIP-Seq(GSE32465)/Homer	CNNBRGCGCCCCCTGSTGGC	0.1	-3.442	0.1157	55	0.0135	471.6	0.0104
Lhx3(Homeobox)/Neuron-Lhx3-ChIP-Seq(GSE31456)/Homer	ADBTAATTAR	0.1	-3.396	0.1195	844	0.2078	8903.4	0.1962
MafB(bZIP)/BMM-Mafb-ChIP-Seq(GSE75722)/Homer	WNTGCTGASTCAGCANWTTY	0.1	-3.342	0.125	163	0.0401	1576.4	0.0347
GABPA(ETS)/Jurkat-GABPa-ChIP-Seq(GSE17954)/Homer	RACCGGAAGT	0.1	-3.301	0.1293	330	0.0813	3345.6	0.0737
NFE2L2(bZIP)/HepG2-NFE2L2-ChIP-Seq(Encode)/Homer	AWWWTGCTGAGTCAT	0.1	-3.248	0.1352	24	0.0059	180.7	0.004
STAT6(Stat)/CD4-Stat6-ChIP-Seq(GSE22104)/Homer	ABTTCYYRRGAA	0.1	-3.243	0.1352	228	0.0561	2265.1	0.0499
BATF(bZIP)/Th17-BATF-ChIP-Seq(GSE39756)/Homer	DATGASTCAT	0.1	-3.198	0.1399	248	0.0611	2480.5	0.0547
VDR(NR),DR3/GM10855-VDR+vitD-ChIP-Seq(GSE22484)/Homer	ARAGGTCANWGAGTTCANNN	0.1	-3.133	0.148	76	0.0187	691.8	0.0152
ERRg(NR)/Kidney-ESRRG-ChIP-Seq(GSE104905)/Homer	GTGACCTTGRVN	0.1	-3.124	0.1482	304	0.0749	3082.4	0.0679
PRDM9(Zf)/Testis-DMC1-ChIP-Seq(GSE35498)/Homer	ADGGYAGYAGCATCT	0.1	-3.107	0.1496	161	0.0396	1569.7	0.0346
Fra2(bZIP)/Striatum-Fra2-ChIP-Seq(GSE43429)/Homer	GGATGACTCATC	0.1	-3.103	0.1496	171	0.0421	1674.2	0.0369
Fli1(ETS)/CD8-FLI-ChIP-Seq(GSE20898)/Homer	NRYTTCCGGH	0.1	-3.083	0.1509	398	0.098	4094.8	0.0903
STAT4(Stat)/CD4-Stat4-ChIP-Seq(GSE22104)/Homer	NYTTCCWGGAAR	0.1	-2.978	0.1664	399	0.0983	4115.1	0.0907
Maz(Zf)/HepG2-Maz-ChIP-Seq(GSE31477)/Homer	GGGGGGGG	0.1	-2.966	0.167	433	0.1066	4483.9	0.0988
LXH9(Homeobox)/Hct116-LXH9.V5-ChIP-Seq(GSE116822)/Homer	NGCTAATTAG	0.1	-2.948	0.1688	694	0.1709	7321.1	0.1614
MyoG(bHLH)/C2C12-MyoG-ChIP-Seq(GSE36024)/Homer	AACAGCTG	0.1	-2.939	0.1691	376	0.0926	3871.5	0.0853
ETV4(ETS)/HepG2-ETV4-ChIP-Seq(ENCODE)/Homer	ACCGGAAGTG	0.1	-2.911	0.1726	388	0.0955	4003.4	0.0882
CHR(?)/Hela-CellCycle-Expression/Homer	SRGTTTCAAA	0.1	-2.866	0.1791	308	0.0758	3147.8	0.0694
ELF5(ETS)/T47D-ELF5-ChIP-Seq(GSE30407)/Homer	ACVAGGAAGT	0.1	-2.815	0.1871	292	0.0719	2980.5	0.0657
ETV1(ETS)/GIST48-ETV1-ChIP-Seq(GSE22441)/Homer	AACCGGAAGT	0.1	-2.725	0.2033	501	0.1234	5246	0.1156
Fosl2(bZIP)/3T3L1-Fosl2-ChIP-Seq(GSE56872)/Homer	NATGASTCABNN	0.1	-2.693	0.2084	111	0.0273	1071.8	0.0236
Tcf21(bHLH)/ArterySmoothMuscle-Tcf21-ChIP-Seq(GSE61369)/Homer	NAACAGCTGG	0.1	-2.663	0.2132	349	0.0859	3607.8	0.0795
Sox9(HMG)/Limb-SOX9-ChIP-Seq(GSE73225)/Homer	AGGVNCCTTTGT	0.1	-2.658	0.2132	342	0.0842	3532.7	0.0779
Myf5(bHLH)/GM-Myf5-ChIP-Seq(GSE24852)/Homer	BAACAGCTGT	0.1	-2.647	0.2137	243	0.0598	2470.6	0.0545
Smad3(MAD)/NPC-Smad3-ChIP-Seq(GSE36673)/Homer	TWGTCTGV	0.1	-2.644	0.2137	1109	0.2731	11923.7	0.2628
Isl1(Homeobox)/Neuron-Isl1-ChIP-Seq(GSE31456)/Homer	CTAATKGV	0.1	-2.642	0.2137	895	0.2204	9566.3	0.2109
AMYB(HTH)/Testes-AMYB-ChIP-Seq(GSE44588)/Homer	TGGCAGTTGG	0.1	-2.639	0.2137	606	0.1492	6400.1	0.1411
Hoxd10(Homeobox)/ChickenMSG-Hoxd10.Flag-ChIP-Seq(GSE86088)/Homer	GGCMATGAAA	0.1	-2.618	0.2138	531	0.1308	5585.8	0.1231
NFAT(RHD)/Jurkat-NFATC1-ChIP-Seq(Jolma_et_al.)/Homer	ATTTTCCATT	0.1	-2.613	0.2138	390	0.096	4055.1	0.0894
LEF1(HMG)/H1-LEF1-ChIP-Seq(GSE64758)/Homer	CCTTTGATST	0.1	-2.601	0.2146	293	0.0721	3010.4	0.0664
AP-1(bZIP)/ThioMac-PU.1-ChIP-Seq(GSE21512)/Homer	VTGACTCATC	0.1	-2.553	0.2237	279	0.0687	2864.9	0.0631
p73(p53)/Trachea-p73-ChIP-Seq(PRJNA310161)/Homer	NRRRCAWGTCCDGRCATGYY	0.1	-2.461	0.2434	18	0.0044	140.8	0.0031
ERG(ETS)/VCaP-ERG-ChIP-Seq(GSE14097)/Homer	ACAGGAAGTG	0.1	-2.431	0.2494	614	0.1512	6515.1	0.1436
CArG(MADS)/PUER-Srf-ChIP-Seq(Sullivan_et_al.)/Homer	CCATATATGGNM	0.1	-2.428	0.2494	123	0.0303	1212.7	0.0267
Atf3(bZIP)/GBM-ATF3-ChIP-Seq(GSE33912)/Homer	DATGASTCATHN	0.1	-2.413	0.2504	243	0.0598	2490.5	0.0549
JunB(bZIP)/DendriticCells-Junb-ChIP-Seq(GSE36099)/Homer	RATGASTCAT	0.1	-2.389	0.2548	202	0.0497	2054	0.0453
ZNF7(Zf)/HepG2-ZNF7.Flag-ChIP-Seq(Encode)/Homer	CTGCCWVCTTTTRTA	0.1	-2.357	0.2615	247	0.0608	2538.9	0.056
Sox15(HMG)/CPA-Sox15-ChIP-Seq(GSE62909)/Homer	RAACAATGGN	0.1	-2.328	0.2675	505	0.1244	5338.3	0.1177
DMRT6(DM)/Testis-DMRT6-ChIP-Seq(GSE60440)/Homer	YDGHTACAWTGTADC	0.1	-2.32	0.268	102	0.0251	998.2	0.022
PAX6(Paired,Homeobox)/Forebrain-Pax6-ChIP-Seq(GSE66961)/Homer	NGTGTTCAVTSAAGCGKAAA	0.1	-2.318	0.268	32	0.0079	279.9	0.0062
HRE(HSF)/Striatum-HSF1-ChIP-Seq(GSE38000)/Homer	TTCTAGAABNTTCTA	1	-2.242	0.2859	79	0.0195	762.5	0.0168
Tcf7(HMG)/GM12878-TCF7-ChIP-Seq(Encode)/Homer	CTTTGATGTGSB	1	-2.236	0.2859	146	0.036	1468.2	0.0324
Esrrb(NR)/mES-Esrrb-ChIP-Seq(GSE11431)/Homer	KTGACCTTGA	1	-2.164	0.3053	238	0.0586	2459.4	0.0542
Tgif2(Homeobox)/mES-Tgif2-ChIP-Seq(GSE55404)/Homer	TGTCANYT	1	-2.151	0.3076	1373	0.3381	14934.6	0.3292
DUX4(Homeobox)/Myoblasts-DUX4.V5-ChIP-Seq(GSE75791)/Homer	NWTAAYCYAATCAWN	1	-2.127	0.3131	22	0.0054	186.6	0.0041
PAX3:FKHR-fusion(Paired,Homeobox)/Rh4-PAX3:FKHR-ChIP-Seq(GSE19063)/Homer	ACCRTGACTAATTNN	1	-2.123	0.3131	91	0.0224	895	0.0197
Pit1(Homeobox)/GCrat-Pit1-ChIP-Seq(GSE58009)/Homer	ATGMATATDC	1	-2.105	0.316	552	0.1359	5882.2	0.1297
E2F1(E2F)/Hela-E2F1-ChIP-Seq(GSE22478)/Homer	CWGGCGGGAA	1	-2.093	0.3181	65	0.016	624.9	0.0138
Sp5(Zf)/mES-Sp5.Flag-ChIP-Seq(GSE72989)/Homer	RGKGGGCGGAGC	1	-2.066	0.3246	335	0.0825	3519	0.0776
Nur77(NR)/K562-NR4A1-ChIP-Seq(GSE31363)/Homer	TGACCTTTNCNT	1	-2.059	0.3249	73	0.018	709.1	0.0156
Zfp57(Zf)/H1-ZFP57.HA-ChIP-Seq(GSE115387)/Homer	NANTGCSGCA	1	-2.02	0.3361	87	0.0214	858.6	0.0189
Elf4(ETS)/BMDM-Elf4-ChIP-Seq(GSE88699)/Homer	ACTTCCKGKT	1	-1.988	0.345	372	0.0916	3931.4	0.0867
Tbr1(T-box)/Cortex-Tbr1-ChIP-Seq(GSE71384)/Homer	AAGGTGTKAA	1	-1.945	0.3578	627	0.1544	6729.2	0.1483
EWS:ERG-fusion(ETS)/CADO_ES1-EWS:ERG-ChIP-Seq(SRA014231)/Homer	ATTTCCTGTN	1	-1.936	0.3591	305	0.0751	3208.1	0.0707
MNT(bHLH)/HepG2-MNT-ChIP-Seq(Encode)/Homer	DGCACACGTG	1	-1.92	0.3629	402	0.099	4267.3	0.0941
CDX4(Homeobox)/ZebrafishEmbryos-Cdx4.Myc-ChIP-Seq(GSE48254)/Homer	NGYCATAAAWCH	1	-1.912	0.3633	462	0.1138	4924.5	0.1085
T1ISRE(IRF)/ThioMac-Ifnb-Expression/Homer	ACTTTCGTTTCT	1	-1.908	0.3633	5	0.0012	31.2	0.0007
Olig2(bHLH)/Neuron-Olig2-ChIP-Seq(GSE30882)/Homer	RCCATMTGTT	1	-1.889	0.3678	780	0.1921	8423.1	0.1857
RORgt(NR)/EL4-RORgt.Flag-ChIP-Seq(GSE56019)/Homer	AAYTAGGTCA	1	-1.813	0.3925	46	0.0113	441	0.0097
RORgt(NR)/EL4-RORgt.Flag-ChIP-Seq(GSE56019)/Homer	AAYTAGGTCA	1	-1.813	0.3925	46	0.0113	441	0.0097
NFkB-p65-Rel(RHD)/ThioMac-LPS-Expression(GSE23622)/Homer	GGAAATTCCC	1	-1.804	0.3936	20	0.0049	175	0.0039
Pdx1(Homeobox)/Islet-Pdx1-ChIP-Seq(SRA008281)/Homer	YCATYAATCA	1	-1.784	0.3995	427	0.1051	4559.8	0.1005
Pbx3(Homeobox)/GM12878-PBX3-ChIP-Seq(GSE32465)/Homer	SCTGTCAMTCAN	1	-1.776	0.4002	77	0.019	767.7	0.0169
GATA(Zf),IR4/iTreg-Gata3-ChIP-Seq(GSE20898)/Homer	NAGATWNBNATCTNN	1	-1.721	0.4205	31	0.0076	289.1	0.0064
MYNN(Zf)/HEK293-MYNN.eGFP-ChIP-Seq(Encode)/Homer	TTCAAAWTAAAAGTC	1	-1.705	0.4252	114	0.0281	1166.7	0.0257
RXR(NR),DR1/3T3L1-RXR-ChIP-Seq(GSE13511)/Homer	TAGGGCAAAGGTCA	1	-1.69	0.4292	391	0.0963	4178.7	0.0921
GLI3(Zf)/Limb-GLI3-ChIP-Chip(GSE11077)/Homer	CGTGGGTGGTCC	1	-1.686	0.4292	39	0.0096	373.8	0.0082
ETS(ETS)/Promoter/Homer	AACCGGAAGT	1	-1.658	0.4383	102	0.0251	1041.3	0.023
HIF-1b(HLH)/T47D-HIF1b-ChIP-Seq(GSE59937)/Homer	RTACGTGC	1	-1.649	0.4399	387	0.0953	4140.3	0.0913
PBX2(Homeobox)/K562-PBX2-ChIP-Seq(Encode)/Homer	RTGATTKATRGN	1	-1.626	0.4478	370	0.0911	3957	0.0872
ELF1(ETS)/Jurkat-ELF1-ChIP-Seq(SRA014231)/Homer	AVCCGGAAGT	1	-1.607	0.4538	159	0.0392	1659.6	0.0366
Brn2(POU,Homeobox)/NPC-Brn2-ChIP-Seq(GSE35496)/Homer	ATGAATATTC	1	-1.582	0.4632	50	0.0123	494	0.0109
ZBTB12(Zf)/HEK293-ZBTB12.GFP-ChIP-Seq(GSE58341)/Homer	NGNTCTAGAACCNGV	1	-1.545	0.4778	136	0.0335	1416.6	0.0312
Gli2(Zf)/GM2-Gli2-ChIP-Chip(GSE112702)/Homer	YSTGGGTGGTCT	1	-1.544	0.4778	86	0.0212	878.3	0.0194
NPAS(bHLH)/Liver-NPAS-ChIP-Seq(GSE39860)/Homer	NVCACGTG	1	-1.535	0.4779	638	0.1571	6921.7	0.1526
Hand2(bHLH)/Mesoderm-Hand2-ChIP-Seq(GSE61475)/Homer	TGACANARRCCAGRC	1	-1.521	0.4821	168	0.0414	1765	0.0389
MYB(HTH)/ERMYB-Myb-ChIPSeq(GSE22095)/Homer	GGCVGTTR	1	-1.509	0.4856	682	0.1679	7412.3	0.1634
Arnt:Ahr(bHLH)/MCF7-Arnt-ChIP-Seq(Lo_et_al.)/Homer	TBGCACGCAA	1	-1.506	0.4856	215	0.0529	2278.8	0.0502
Unknown(Homeobox)/Limb-p300-ChIP-Seq/Homer	SSCMATWAAA	1	-1.499	0.4856	318	0.0783	3405	0.0751
X-box(HTH)/NPC-H3K4me1-ChIP-Seq(GSE16256)/Homer	GGTTGCCATGGCAA	1	-1.481	0.4914	32	0.0079	309.8	0.0068
PU.1(ETS)/ThioMac-PU.1-ChIP-Seq(GSE21512)/Homer	AGAGGAAGTG	1	-1.439	0.5103	181	0.0446	1916	0.0422
ZNF16(Zf)/HEK293-ZNF16.GFP-ChIP-Seq(GSE58341)/Homer	MACCTTCYATGGCTCCCTAKTGCCY	1	-1.429	0.5126	5	0.0012	37.3	0.0008
USF1(bHLH)/GM12878-Usf1-ChIP-Seq(GSE32465)/Homer	SGTCACGTGR	1	-1.426	0.5126	143	0.0352	1503.9	0.0331
ZKSCAN1(Zf)/HepG2-ZKSCAN1-ChIP-Seq(Encode)/Homer	GCACAYAGTAGGKCY	1	-1.424	0.5126	17	0.0042	157	0.0035
GATA3(Zf),DR4/iTreg-Gata3-ChIP-Seq(GSE20898)/Homer	AGATGKDGAGATAAG	1	-1.406	0.5167	39	0.0096	386.9	0.0085
RARg(NR)/ES-RARg-ChIP-Seq(GSE30538)/Homer	AGGTCAAGGTCA	1	-1.403	0.5167	13	0.0032	116.5	0.0026
DMRT1(DM)/Testis-DMRT1-ChIP-Seq(GSE64892)/Homer	TWGHWACAWTGTWDC	1	-1.393	0.5187	124	0.0305	1300.6	0.0287
HIF2a(bHLH)/785_O-HIF2a-ChIP-Seq(GSE34871)/Homer	GCACGTACCC	1	-1.377	0.5242	114	0.0281	1193.3	0.0263
RAR:RXR(NR),DR5/ES-RAR-ChIP-Seq(GSE56893)/Homer	AGGTCAAGGTCA	1	-1.364	0.5284	50	0.0123	506	0.0112
EWS:FLI1-fusion(ETS)/SK_N_MC-EWS:FLI1-ChIP-Seq(SRA014231)/Homer	VACAGGAAAT	1	-1.356	0.53	196	0.0483	2088	0.046
E2F3(E2F)/MEF-E2F3-ChIP-Seq(GSE71376)/Homer	BTKGGCGGGAAA	1	-1.35	0.531	168	0.0414	1783.4	0.0393
ZSCAN22(Zf)/HEK293-ZSCAN22.GFP-ChIP-Seq(GSE58341)/Homer	SMCAGTCWGAKGGAGGAGGC	1	-1.324	0.5424	30	0.0074	295.7	0.0065
REST-NRSF(Zf)/Jurkat-NRSF-ChIP-Seq/Homer	GGMGCTGTCCATGGTGCTGA	1	-1.321	0.5424	3	0.0007	20.8	0.0005
ZNF519(Zf)/HEK293-ZNF519.GFP-ChIP-Seq(GSE58341)/Homer	GAGSCCGAGC	1	-1.315	0.5424	68	0.0167	701.4	0.0155
Tgif1(Homeobox)/mES-Tgif1-ChIP-Seq(GSE55404)/Homer	YTGWCADY	1	-1.314	0.5424	1274	0.3137	14025.1	0.3091
Pknox1(Homeobox)/ES-Prep1-ChIP-Seq(GSE63282)/Homer	SCTGTCAVTCAV	1	-1.3	0.5452	73	0.018	756.5	0.0167
CEBP:CEBP(bZIP)/MEF-Chop-ChIP-Seq(GSE35681)/Homer	NTNATGCAAYMNNHTGMAAY	1	-1.276	0.5559	72	0.0177	747.1	0.0165
Smad4(MAD)/ESC-SMAD4-ChIP-Seq(GSE29422)/Homer	VBSYGTCTGG	1	-1.271	0.556	570	0.1404	6221.5	0.1371
IRF8(IRF)/BMDM-IRF8-ChIP-Seq(GSE77884)/Homer	GRAASTGAAAST	1	-1.271	0.556	130	0.032	1377.7	0.0304
EBF(EBF)/proBcell-EBF-ChIP-Seq(GSE21978)/Homer	DGTCCCYRGGGA	1	-1.255	0.5599	65	0.016	673.6	0.0148
IRF:BATF(IRF:bZIP)/pDC-Irf8-ChIP-Seq(GSE66899)/Homer	CTTTCANTATGACTV	1	-1.225	0.5743	52	0.0128	535	0.0118
ZNF692(Zf)/HEK293-ZNF692.GFP-ChIP-Seq(GSE58341)/Homer	GTGGGCCCCA	1	-1.221	0.5743	45	0.0111	460.4	0.0101
Oct4(POU,Homeobox)/mES-Oct4-ChIP-Seq(GSE11431)/Homer	ATTTGCATAW	1	-1.221	0.5743	230	0.0566	2478.9	0.0546
PBX1(Homeobox)/MCF7-PBX1-ChIP-Seq(GSE28007)/Homer	GSCTGTCACTCA	1	-1.181	0.5916	24	0.0059	238.3	0.0053
ETS:RUNX(ETS,Runt)/Jurkat-RUNX1-ChIP-Seq(GSE17954)/Homer	RCAGGATGTGGT	1	-1.177	0.5916	33	0.0081	334.2	0.0074
BMAL1(bHLH)/Liver-Bmal1-ChIP-Seq(GSE39860)/Homer	GNCACGTG	1	-1.109	0.6301	700	0.1724	7698.7	0.1697
MafF(bZIP)/HepG2-MafF-ChIP-Seq(GSE31477)/Homer	HWWGTCAGCAWWTTT	1	-1.109	0.6301	133	0.0328	1428	0.0315
RORg(NR)/Liver-Rorc-ChIP-Seq(GSE101115)/Homer	WAABTAGGTCAV	1	-1.103	0.6301	33	0.0081	338.4	0.0075
Atoh1(bHLH)/Cerebellum-Atoh1-ChIP-Seq(GSE22111)/Homer	VNRVCAGCTGGY	1	-1.091	0.6334	380	0.0936	4154	0.0916
bHLHE40(bHLH)/HepG2-BHLHE40-ChIP-Seq(GSE31477)/Homer	KCACGTGMCN	1	-1.08	0.6378	91	0.0224	970	0.0214
HOXB13(Homeobox)/ProstateTumor-HOXB13-ChIP-Seq(GSE56288)/Homer	TTTTATKRGG	1	-1.069	0.6415	524	0.129	5754.8	0.1268
Zfp809(Zf)/ES-Zfp809-ChIP-Seq(GSE70799)/Homer	GGGGCTYGKCTGGGA	1	-1.046	0.6538	64	0.0158	678.6	0.015
Eomes(T-box)/H9-Eomes-ChIP-Seq(GSE26097)/Homer	ATTAACACCT	1	-1.016	0.6708	976	0.2403	10792.2	0.2379
SF1(NR)/H295R-Nr5a1-ChIP-Seq(GSE44220)/Homer	CAAGGHCANV	1	-1.01	0.6721	158	0.0389	1714.8	0.0378
Hoxc9(Homeobox)/Ainv15-Hoxc9-ChIP-Seq(GSE21812)/Homer	GGCCATAAATCA	1	-1.003	0.6739	229	0.0564	2499.6	0.0551
E2F6(E2F)/Hela-E2F6-ChIP-Seq(GSE31477)/Homer	GGCGGGAARN	1	-0.9899	0.6797	136	0.0335	1474.4	0.0325
Lhx1(Homeobox)/EmbryoCarcinoma-Lhx1-ChIP-Seq(GSE70957)/Homer	NNYTAATTAR	1	-0.9896	0.6797	569	0.1401	6272.8	0.1383
Brachyury(T-box)/Mesoendoderm-Brachyury-ChIP-exo(GSE54963)/Homer	ANTTMRCASBNNNGTGYKAAN	1	-0.9775	0.6823	99	0.0244	1068.4	0.0235
PPARE(NR),DR1/3T3L1-Pparg-ChIP-Seq(GSE13511)/Homer	TGACCTTTGCCCCA	1	-0.9768	0.6823	332	0.0818	3644.9	0.0803
OCT:OCT(POU,Homeobox)/NPC-Brn1-ChIP-Seq(GSE35496)/Homer	ATGAATATTCATGAG	1	-0.961	0.6879	4	0.001	35.2	0.0008
Max(bHLH)/K562-Max-ChIP-Seq(GSE31477)/Homer	RCCACGTGGYYN	1	-0.956	0.6884	222	0.0547	2429	0.0535
IRF4(IRF)/GM12878-IRF4-ChIP-Seq(GSE32465)/Homer	ACTGAAACCA	1	-0.9556	0.6884	173	0.0426	1887.9	0.0416
HNF6(Homeobox)/Liver-Hnf6-ChIP-Seq(ERP000394)/Homer	NTATYGATCH	1	-0.9525	0.6884	228	0.0561	2496.5	0.055
Hoxa9(Homeobox)/ChickenMSG-Hoxa9.Flag-ChIP-Seq(GSE86088)/Homer	RGCAATNAAA	1	-0.9478	0.6884	1255	0.309	13922.8	0.3069
Hoxa13(Homeobox)/ChickenMSG-Hoxa13.Flag-ChIP-Seq(GSE86088)/Homer	CYHATAAAAN	1	-0.9462	0.6884	1278	0.3147	14179.6	0.3125
Elk1(ETS)/Hela-Elk1-ChIP-Seq(GSE31477)/Homer	HACTTCCGGY	1	-0.93	0.6921	162	0.0399	1769.4	0.039
Nanog(Homeobox)/mES-Nanog-ChIP-Seq(GSE11724)/Homer	RGCCATTAAC	1	-0.8945	0.7141	1761	0.4336	19587.4	0.4317
SpiB(ETS)/OCILY3-SPIB-ChIP-Seq(GSE56857)/Homer	AAAGRGGAAGTG	1	-0.8829	0.7196	90	0.0222	979.9	0.0216
FXR(NR),IR1/Liver-FXR-ChIP-Seq(Chong_et_al.)/Homer	AGGTCANTGACCTB	1	-0.8611	0.7325	127	0.0313	1391.5	0.0307
NeuroD1(bHLH)/Islet-NeuroD1-ChIP-Seq(GSE30298)/Homer	GCCATCTGTT	1	-0.8554	0.7337	278	0.0685	3068.8	0.0676
E-box(bHLH)/Promoter/Homer	SSGGTCACGTGA	1	-0.8501	0.7346	17	0.0042	178.7	0.0039
ZNF382(Zf)/HEK293-ZNF382.GFP-ChIP-Seq(GSE58341)/Homer	GNCTGTASTRNTGBCTCHTT	1	-0.8492	0.7346	9	0.0022	91.8	0.002
p53(p53)/mES-cMyc-ChIP-Seq(GSE11431)/Homer	ACATGCCCGGGCAT	1	-0.8294	0.744	7	0.0017	70.2	0.0015
Hoxa11(Homeobox)/ChickenMSG-Hoxa11.Flag-ChIP-Seq(GSE86088)/Homer	TTTTATGGCM	1	-0.824	0.745	1160	0.2856	12905.5	0.2845
ZNF165(Zf)/WHIM12-ZNF165-ChIP-Seq(GSE65937)/Homer	AAGGKGRCGCAGGCA	1	-0.8158	0.7482	39	0.0096	423	0.0093
CTCF-SatelliteElement(Zf?)/CD4+-CTCF-ChIP-Seq(Barski_et_al.)/Homer	TGCAGTTCCMVNWRTGGCCA	1	-0.7734	0.7776	4	0.001	39	0.0009
Pax8(Paired,Homeobox)/Thyroid-Pax8-ChIP-Seq(GSE26938)/Homer	GTCATGCHTGRCTGS	1	-0.772	0.7776	117	0.0288	1292.8	0.0285
ZFP3(Zf)/HEK293-ZFP3.GFP-ChIP-Seq(GSE58341)/Homer	GGGTTTTGAAGGATGARTAGGAGTT	1	-0.7328	0.8034	3	0.0007	29.6	0.0007
bZIP:IRF(bZIP,IRF)/Th17-BatF-ChIP-Seq(GSE39756)/Homer	NAGTTTCABTHTGACTNW	1	-0.7327	0.8034	200	0.0492	2223.2	0.049
RORa(NR)/Liver-Rora-ChIP-Seq(GSE101115)/Homer	AAWCTAGGTCARDNN	1	-0.7163	0.8105	46	0.0113	508.5	0.0112
GRHL2(CP2)/HBE-GRHL2-ChIP-Seq(GSE46194)/Homer	AAACYKGTTWDACMRGTTTB	1	-0.708	0.8141	135	0.0332	1502.9	0.0331
HIF-1a(bHLH)/MCF7-HIF1a-ChIP-Seq(GSE28352)/Homer	TACGTGCV	1	-0.7051	0.8141	77	0.019	855.8	0.0189
Twist(bHLH)/HMLE-TWIST1-ChIP-Seq(Chang_et_al)/Homer	VCAKCTGGNNNCCAGMTGBN	1	-0.6983	0.8157	42	0.0103	465.1	0.0103
ZNF322(Zf)/HEK293-ZNF322.GFP-ChIP-Seq(GSE58341)/Homer	GAGCCTGGTACTGWGCCTGR	1	-0.6946	0.8157	99	0.0244	1102	0.0243
OCT:OCT-short(POU,Homeobox)/NPC-OCT6-ChIP-Seq(GSE43916)/Homer	ATGCATWATGCATRW	1	-0.6743	0.8292	345	0.085	3855	0.085
Six1(Homeobox)/Myoblast-Six1-ChIP-Chip(GSE20150)/Homer	GKVTCADRTTWC	1	-0.6741	0.8292	89	0.0219	993.4	0.0219
KLF14(Zf)/HEK293-KLF14.GFP-ChIP-Seq(GSE58341)/Homer	RGKGGGCGKGGC	1	-0.6629	0.8323	608	0.1497	6798.2	0.1498
PRDM14(Zf)/H1-PRDM14-ChIP-Seq(GSE22767)/Homer	RGGTCTCTAACY	1	-0.6605	0.8323	95	0.0234	1062.2	0.0234
PPARa(NR),DR1/Liver-Ppara-ChIP-Seq(GSE47954)/Homer	VNAGGKCAAAGGTCA	1	-0.6509	0.8361	372	0.0916	4163.9	0.0918
p53(p53)/Saos-p53-ChIP-Seq(GSE15780)/Homer	RRCATGYCYRGRCATGYYYN	1	-0.6378	0.8408	31	0.0076	347.1	0.0077
p53(p53)/Saos-p53-ChIP-Seq/Homer	RRCATGYCYRGRCATGYYYN	1	-0.6378	0.8408	31	0.0076	347.1	0.0077
Otx2(Homeobox)/EpiLC-Otx2-ChIP-Seq(GSE56098)/Homer	NYTAATCCYB	1	-0.6342	0.8408	364	0.0896	4078.7	0.0899
TATA-Box(TBP)/Promoter/Homer	CCTTTTAWAGSC	1	-0.6261	0.8444	558	0.1374	6251.7	0.1378
IRF3(IRF)/BMDM-Irf3-ChIP-Seq(GSE67343)/Homer	AGTTTCAKTTTC	1	-0.6222	0.8446	139	0.0342	1561.2	0.0344
PRDM15(Zf)/ESC-Prdm15-ChIP-Seq(GSE73694)/Homer	YCCDNTCCAGGTTTT	1	-0.6152	0.8475	373	0.0918	4184.6	0.0922
EKLF(Zf)/Erythrocyte-Klf1-ChIP-Seq(GSE20478)/Homer	NWGGGTGTGGCY	1	-0.6048	0.8532	74	0.0182	834.9	0.0184
Tbx20(T-box)/Heart-Tbx20-ChIP-Seq(GSE29636)/Homer	GGTGYTGACAGS	1	-0.5891	0.8635	66	0.0163	746.2	0.0164
Twist2(bHLH)/Myoblast-Twist2.Ty1-ChIP-Seq(GSE127998)/Homer	MCAGCTGBYH	1	-0.5692	0.8777	661	0.1628	7424.2	0.1636
ZNF264(Zf)/HEK293-ZNF264.GFP-ChIP-Seq(GSE58341)/Homer	RGGGCACTAACY	1	-0.5688	0.8777	199	0.049	2245.2	0.0495
E2F4(E2F)/K562-E2F4-ChIP-Seq(GSE31477)/Homer	GGCGGGAAAH	1	-0.5389	0.8982	101	0.0249	1148.9	0.0253
Rfx2(HTH)/LoVo-RFX2-ChIP-Seq(GSE49402)/Homer	GTTGCCATGGCAACM	1	-0.5293	0.9036	20	0.0049	231.9	0.0051
Oct11(POU,Homeobox)/NCIH1048-POU2F3-ChIP-seq(GSE115123)/Homer	GATTTGCATA	1	-0.5289	0.9036	145	0.0357	1646.9	0.0363
Hoxb4(Homeobox)/ES-Hoxb4-ChIP-Seq(GSE34014)/Homer	TGATTRATGGCY	1	-0.5266	0.9036	62	0.0153	709.9	0.0156
DUX(Homeobox)/C2C12-Dux-ChIP-Seq(GSE87279)/Homer	BCWGATTCAATCAAN	1	-0.5251	0.9036	1	0.0002	10.6	0.0002
Hoxd13(Homeobox)/ChickenMSG-Hoxd13.Flag-ChIP-Seq(GSE86088)/Homer	NCYAATAAAA	1	-0.5235	0.9036	818	0.2014	9201.6	0.2028
TCFL2(HMG)/K562-TCF7L2-ChIP-Seq(GSE29196)/Homer	ACWTCAAAGG	1	-0.5198	0.9036	25	0.0062	289.2	0.0064
CRE(bZIP)/Promoter/Homer	CSGTGACGTCAC	1	-0.5098	0.9036	50	0.0123	575.3	0.0127
Hnf1(Homeobox)/Liver-Foxa2-Chip-Seq(GSE25694)/Homer	GGTTAAWCATTAA	1	-0.5056	0.9036	71	0.0175	814.8	0.018
ZNF652/HepG2-ZNF652.Flag-ChIP-Seq(Encode)/Homer	TTAACCCTTTVNKKN	1	-0.5012	0.9036	109	0.0268	1245.9	0.0275
RFX(HTH)/K562-RFX3-ChIP-Seq(SRA012198)/Homer	CGGTTGCCATGGCAAC	1	-0.4966	0.9044	17	0.0042	199.8	0.0044
ZBTB33(Zf)/GM12878-ZBTB33-ChIP-Seq(GSE32465)/Homer	GGVTCTCGCGAGAAC	1	-0.4947	0.9044	6	0.0015	71.4	0.0016
Mouse_Recombination_Hotspot(Zf)/Testis-DMC1-ChIP-Seq(GSE24438)/Homer	ACTYKNATTCGTGNTACTTC	1	-0.481	0.9124	24	0.0059	281.3	0.0062
HINFP(Zf)/K562-HINFP.eGFP-ChIP-Seq(Encode)/Homer	TWVGGTCCGC	1	-0.4756	0.9141	54	0.0133	625.5	0.0138
Rfx1(HTH)/NPC-H3K4me1-ChIP-Seq(GSE16256)/Homer	KGTTGCCATGGCAA	1	-0.4727	0.9141	53	0.0131	614.2	0.0135
Hnf6b(Homeobox)/LNCaP-Hnf6b-ChIP-Seq(GSE106305)/Homer	TATTGAYY	1	-0.4702	0.9141	390	0.096	4420.3	0.0974
Reverb(NR),DR2/RAW-Reverba.biotin-ChIP-Seq(GSE45914)/Homer	GTRGGTCASTGGGTCA	1	-0.4677	0.9141	49	0.0121	569.7	0.0126
Six4(Homeobox)/MCF7-SIX4-ChIP-Seq(Encode)/Homer	TGWAAYCTGABACCB	1	-0.45	0.9251	16	0.0039	191.8	0.0042
GATA(Zf),IR3/iTreg-Gata3-ChIP-Seq(GSE20898)/Homer	NNNNNBAGATAWYATCTVHN	1	-0.4396	0.9316	63	0.0155	733.6	0.0162
PAX5(Paired,Homeobox),condensed/GM12878-PAX5-ChIP-Seq(GSE32465)/Homer	GTCACGCTCSCTGM	1	-0.4335	0.9342	30	0.0074	355.9	0.0078
ZNF317(Zf)/HEK293-ZNF317.GFP-ChIP-Seq(GSE58341)/Homer	GTCWGCTGTYYCTCT	1	-0.4323	0.9342	28	0.0069	332.9	0.0073
Six2(Homeobox)/NephronProgenitor-Six2-ChIP-Seq(GSE39837)/Homer	GWAAYHTGAKMC	1	-0.4257	0.9351	386	0.0951	4391.5	0.0968
PSE(SNAPc)/K562-mStart-Seq/Homer	WAVTCACCMTAASYDAAAAG	1	-0.4005	0.9559	222	0.0547	2548.3	0.0562
E2F(E2F)/Hela-CellCycle-Expression/Homer	TTSGCGCGAAAA	1	-0.3996	0.9559	8	0.002	100.8	0.0022
Hoxa10(Homeobox)/ChickenMSG-Hoxa10.Flag-ChIP-Seq(GSE86088)/Homer	GGYAATGAAA	1	-0.3788	0.9703	247	0.0608	2838.3	0.0626
GFY(?)/Promoter/Homer	ACTACAATTCCC	1	-0.3759	0.9703	18	0.0044	221.5	0.0049
PU.1-IRF(ETS:IRF)/Bcell-PU.1-ChIP-Seq(GSE21512)/Homer	MGGAAGTGAAAC	1	-0.3735	0.9703	544	0.134	6193.6	0.1365
Tbet(T-box)/CD8-Tbet-ChIP-Seq(GSE33802)/Homer	AGGTGTGAAM	1	-0.3672	0.972	463	0.114	5283.7	0.1165
IRF1(IRF)/PBMC-IRF1-ChIP-Seq(GSE43036)/Homer	GAAAGTGAAAGT	1	-0.3644	0.972	49	0.0121	584.5	0.0129
Ascl1(bHLH)/NeuralTubes-Ascl1-ChIP-Seq(GSE55840)/Homer	NNVVCAGCTGBN	1	-0.3624	0.972	554	0.1364	6311.4	0.1391
Pax7(Paired,Homeobox)/Myoblast-Pax7-ChIP-Seq(GSE25064)/Homer	TAATCAATTA	1	-0.3535	0.9758	46	0.0113	551.6	0.0122
Meis1(Homeobox)/MastCells-Meis1-ChIP-Seq(GSE48085)/Homer	VGCTGWCAVB	1	-0.3524	0.9758	622	0.1532	7082.2	0.1561
ETS:E-box(ETS,bHLH)/HPC7-Scl-ChIP-Seq(GSE22178)/Homer	AGGAARCAGCTG	1	-0.3447	0.9781	25	0.0062	307.1	0.0068
PRDM10(Zf)/HEK293-PRDM10.eGFP-ChIP-Seq(Encode)/Homer	TGGTACATTCCA	1	-0.3335	0.9859	217	0.0534	2514	0.0554
NeuroG2(bHLH)/Fibroblast-NeuroG2-ChIP-Seq(GSE75910)/Homer	ACCATCTGTT	1	-0.3273	0.9889	565	0.1391	6453.6	0.1422
RUNX2(Runt)/PCa-RUNX2-ChIP-Seq(GSE33889)/Homer	NWAACCACADNN	1	-0.3206	0.9923	299	0.0736	3449.2	0.076
PAX5(Paired,Homeobox)/GM12878-PAX5-ChIP-Seq(GSE32465)/Homer	GCAGCCAAGCRTGACH	1	-0.3159	0.9938	121	0.0298	1424	0.0314
NFAT:AP1(RHD,bZIP)/Jurkat-NFATC1-ChIP-Seq(Jolma_et_al.)/Homer	SARTGGAAAAWRTGAGTCAB	1	-0.3126	0.994	62	0.0153	744.8	0.0164
Pit1+1bp(Homeobox)/GCrat-Pit1-ChIP-Seq(GSE58009)/Homer	ATGCATAATTCA	1	-0.3081	0.9953	177	0.0436	2066.4	0.0455
Tbx21(T-box)/GM12878-TBX21-ChIP-Seq(Encode)/Homer	AGGTGTGAAA	1	-0.3075	0.9953	428	0.1054	4916.1	0.1084
PU.1:IRF8(ETS:IRF)/pDC-Irf8-ChIP-Seq(GSE66899)/Homer	GGAAGTGAAAST	1	-0.2956	1	66	0.0163	794	0.0175
RAR:RXR(NR),DR5/ES-RAR-ChIP-Seq(GSE56893)/Homer	RGGTCADNNAGAGGTCAV	1	-0.2864	1	6	0.0015	83.4	0.0018
JunD(bZIP)/K562-JunD-ChIP-Seq/Homer	ATGACGTCATCN	1	-0.285	1	19	0.0047	244	0.0054
ZBTB18(Zf)/HEK293-ZBTB18.GFP-ChIP-Seq(GSE58341)/Homer	AACATCTGGA	1	-0.2834	1	169	0.0416	1983.3	0.0437
Hoxd11(Homeobox)/ChickenMSG-Hoxd11.Flag-ChIP-Seq(GSE86088)/Homer	VGCCATAAAA	1	-0.2816	1	1130	0.2783	12840.8	0.283
BHLHA15(bHLH)/NIH3T3-BHLHB8.HA-ChIP-Seq(GSE119782)/Homer	NAMCAGCTGK	1	-0.2802	1	500	0.1231	5745	0.1266
CEBP:AP1(bZIP)/ThioMac-CEBPb-ChIP-Seq(GSE21512)/Homer	DRTGTTGCAA	1	-0.2754	1	305	0.0751	3537.8	0.078
OCT4-SOX2-TCF-NANOG(POU,Homeobox,HMG)/mES-Oct4-ChIP-Seq(GSE11431)/Homer	ATTTGCATAACAATG	1	-0.2739	1	79	0.0195	950.8	0.021
PRDM1(Zf)/Hela-PRDM1-ChIP-Seq(GSE31477)/Homer	ACTTTCACTTTC	1	-0.271	1	216	0.0532	2525.8	0.0557
Nkx3.1(Homeobox)/LNCaP-Nkx3.1-ChIP-Seq(GSE28264)/Homer	AAGCACTTAA	1	-0.2627	1	1075	0.2647	12237.8	0.2697
c-Myc(bHLH)/LNCAP-cMyc-ChIP-Seq(Unpublished)/Homer	VCCACGTG	1	-0.2625	1	112	0.0276	1335.1	0.0294
NRF1(NRF)/MCF7-NRF1-ChIP-Seq(Unpublished)/Homer	CTGCGCATGCGC	1	-0.2621	1	19	0.0047	246.9	0.0054
Elk4(ETS)/Hela-Elk4-ChIP-Seq(GSE31477)/Homer	NRYTTCCGGY	1	-0.2555	1	148	0.0364	1752.4	0.0386
Phox2b(Homeobox)/CLBGA-PHOX2B-ChIP-Seq(GSE90683)/Homer	TTAATTNAATTA	1	-0.2507	1	109	0.0268	1304.8	0.0288
Oct6(POU,Homeobox)/NPC-Pou3f1-ChIP-Seq(GSE35496)/Homer	WATGCAAATGAG	1	-0.2452	1	177	0.0436	2089.4	0.0461
Mef2d(MADS)/Retina-Mef2d-ChIP-Seq(GSE61391)/Homer	GCTATTTTTAGC	1	-0.2371	1	87	0.0214	1053.3	0.0232
EBNA1(EBV-virus)/Raji-EBNA1-ChIP-Seq(GSE30709)/Homer	GGYAGCAYDTGCTDCCCNNN	1	-0.2347	1	3	0.0007	47.1	0.001
RUNX-AML(Runt)/CD4+-PolII-ChIP-Seq(Barski_et_al.)/Homer	GCTGTGGTTW	1	-0.2279	1	248	0.0611	2910.4	0.0641
ISRE(IRF)/ThioMac-LPS-Expression(GSE23622)/Homer	AGTTTCASTTTC	1	-0.2162	1	20	0.0049	265.9	0.0059
Duxbl(Homeobox)/NIH3T3-Duxbl.HA-ChIP-Seq(GSE119782)/Homer	TAAYCYAATCAA	1	-0.2065	1	27	0.0066	352.8	0.0078
Phox2a(Homeobox)/Neuron-Phox2a-ChIP-Seq(GSE31456)/Homer	YTAATYNRATTA	1	-0.2049	1	198	0.0488	2348.8	0.0518
HNF1b(Homeobox)/PDAC-HNF1B-ChIP-Seq(GSE64557)/Homer	GTTAATNATTAA	1	-0.1702	1	71	0.0175	887.8	0.0196
CLOCK(bHLH)/Liver-Clock-ChIP-Seq(GSE39860)/Homer	GHCACGTG	1	-0.1696	1	160	0.0394	1927.3	0.0425
RUNX(Runt)/HPC7-Runx1-ChIP-Seq(GSE22178)/Homer	SAAACCACAG	1	-0.1683	1	228	0.0561	2713.3	0.0598
NRF(NRF)/Promoter/Homer	STGCGCATGCGC	1	-0.1673	1	30	0.0074	397.8	0.0088
NPAS2(bHLH)/Liver-NPAS2-ChIP-Seq(GSE39860)/Homer	KCCACGTGAC	1	-0.1654	1	404	0.0995	4731.2	0.1043
ZNF143|STAF(Zf)/CUTLL-ZNF143-ChIP-Seq(GSE29600)/Homer	ATTTCCCAGVAKSCY	1	-0.1607	1	104	0.0256	1279.9	0.0282
ZNF669(Zf)/HEK293-ZNF669.GFP-ChIP-Seq(GSE58341)/Homer	GARTGGTCATCGCCC	1	-0.1548	1	13	0.0032	188.3	0.0042
HLF(bZIP)/HSC-HLF.Flag-ChIP-Seq(GSE69817)/Homer	RTTATGYAAB	1	-0.1434	1	394	0.097	4635.8	0.1022
TFE3(bHLH)/MEF-TFE3-ChIP-Seq(GSE75757)/Homer	GTCACGTGACYV	1	-0.1413	1	16	0.0039	229.3	0.0051
RUNX1(Runt)/Jurkat-RUNX1-ChIP-Seq(GSE29180)/Homer	AAACCACARM	1	-0.1403	1	363	0.0894	4283.8	0.0944
Rfx5(HTH)/GM12878-Rfx5-ChIP-Seq(GSE31477)/Homer	SCCTAGCAACAG	1	-0.1359	1	93	0.0229	1161.2	0.0256
TCF4(bHLH)/SHSY5Y-TCF4-ChIP-Seq(GSE96915)/Homer	SMCATCTGKH	1	-0.1359	1	546	0.1344	6376	0.1405
CUX1(Homeobox)/K562-CUX1-ChIP-Seq(GSE92882)/Homer	TATCGATNAN	1	-0.1294	1	276	0.068	3293	0.0726
MITF(bHLH)/MastCells-MITF-ChIP-Seq(GSE48085)/Homer	RTCATGTGAC	1	-0.1267	1	293	0.0721	3491.1	0.0769
ZNF528(Zf)/HEK293-ZNF528.GFP-ChIP-Seq(GSE58341)/Homer	AGAAATGACTTCCCT	1	-0.124	1	1	0.0002	24.6	0.0005
HOXA1(Homeobox)/mES-Hoxa1-ChIP-Seq(SRP084292)/Homer	TGATKGATGR	1	-0.1203	1	85	0.0209	1074.8	0.0237
Ptf1a(bHLH)/Panc1-Ptf1a-ChIP-Seq(GSE47459)/Homer	ACAGCTGTTN	1	-0.1113	1	1051	0.2588	12130.6	0.2674
Pax7(Paired,Homeobox),long/Myoblast-Pax7-ChIP-Seq(GSE25064)/Homer	TAATCHGATTAC	1	-0.1074	1	8	0.002	131.2	0.0029
Klf9(Zf)/GBM-Klf9-ChIP-Seq(GSE62211)/Homer	GCCACRCCCACY	1	-0.1066	1	97	0.0239	1224.8	0.027
KLF6(Zf)/PDAC-KLF6-ChIP-Seq(GSE64557)/Homer	MKGGGYGTGGCC	1	-0.1046	1	317	0.0781	3788	0.0835
Sp2(Zf)/HEK293-Sp2.eGFP-ChIP-Seq(Encode)/Homer	YGGCCCCGCCCC	1	-0.1026	1	460	0.1133	5432.1	0.1197
Prop1(Homeobox)/GHFT1-PROP1.biotin-ChIP-Seq(GSE77302)/Homer	NTAATBNAATTA	1	-0.0978	1	328	0.0808	3922.7	0.0865
Bcl11a(Zf)/HSPC-BCL11A-ChIP-Seq(GSE104676)/Homer	TYTGACCASWRG	1	-0.09444	1	267	0.0657	3222	0.071
RBPJ:Ebox(?,bHLH)/Panc1-Rbpj1-ChIP-Seq(GSE47459)/Homer	GGGRAARRGRMCAGMTG	1	-0.09293	1	93	0.0229	1185.6	0.0261
Brn1(POU,Homeobox)/NPC-Brn1-ChIP-Seq(GSE35496)/Homer	TATGCWAATBAV	1	-0.08409	1	122	0.03	1537	0.0339
Srebp2(bHLH)/HepG2-Srebp2-ChIP-Seq(GSE31477)/Homer	CGGTCACSCCAC	1	-0.0818	1	60	0.0148	795.6	0.0175
Erra(NR)/HepG2-Erra-ChIP-Seq(GSE31477)/Homer	CAAAGGTCAG	1	-0.07846	1	791	0.1948	9242.4	0.2037
Cux2(Homeobox)/Liver-Cux2-ChIP-Seq(GSE35985)/Homer	HNRAATCAAT	1	-0.065	1	167	0.0411	2086.4	0.046
GFX(?)/Promoter/Homer	ATTCTCGCGAGA	1	-0.06433	1	1	0.0002	31.5	0.0007
HOXA2(Homeobox)/mES-Hoxa2-ChIP-Seq(Donaldson_et_al.)/Homer	GYCATCMATCAT	1	-0.06082	1	26	0.0064	384.5	0.0085
ZNF136(Zf)/HEK293-ZNF136.GFP-ChIP-Seq(GSE58341)/Homer	YTKGATAHAGTATTCTWGGTNGGCA	1	-0.05513	1	41	0.0101	578.9	0.0128
c-Jun-CRE(bZIP)/K562-cJun-ChIP-Seq(GSE31477)/Homer	ATGACGTCATCY	1	-0.04779	1	97	0.0239	1272.5	0.028
COUP-TFII(NR)/Artia-Nr2f2-ChIP-Seq(GSE46497)/Homer	AGRGGTCA	1	-0.04396	1	637	0.1569	7564.1	0.1667
NFIL3(bZIP)/HepG2-NFIL3-ChIP-Seq(Encode)/Homer	VTTACGTAAYNNNNN	1	-0.04128	1	285	0.0702	3507.5	0.0773
Atf2(bZIP)/3T3L1-Atf2-ChIP-Seq(GSE56872)/Homer	NRRTGACGTCAT	1	-0.039	1	95	0.0234	1259	0.0278
Tbox:Smad(T-box,MAD)/ESCd5-Smad2_3-ChIP-Seq(GSE29422)/Homer	AGGTGHCAGACA	1	-0.03789	1	48	0.0118	681	0.015
Sp1(Zf)/Promoter/Homer	GGCCCCGCCCCC	1	-0.03749	1	49	0.0121	694.3	0.0153
COUP-TFII(NR)/K562-NR2F1-ChIP-Seq(Encode)/Homer	GKBCARAGGTCA	1	-0.03434	1	543	0.1337	6514.1	0.1436
Atf4(bZIP)/MEF-Atf4-ChIP-Seq(GSE35681)/Homer	MTGATGCAAT	1	-0.03377	1	103	0.0254	1364.5	0.0301
GATA3(Zf),DR8/iTreg-Gata3-ChIP-Seq(GSE20898)/Homer	AGATSTNDNNDSAGATAASN	1	-0.03242	1	15	0.0037	256.6	0.0057
CEBP(bZIP)/ThioMac-CEBPb-ChIP-Seq(GSE21512)/Homer	ATTGCGCAAC	1	-0.02873	1	316	0.0778	3901.2	0.086
YY1(Zf)/Promoter/Homer	CAAGATGGCGGC	1	-0.02869	1	13	0.0032	231.1	0.0051
Chop(bZIP)/MEF-Chop-ChIP-Seq(GSE35681)/Homer	ATTGCATCAT	1	-0.02806	1	76	0.0187	1043.2	0.023
ZNF41(Zf)/HEK293-ZNF41.GFP-ChIP-Seq(GSE58341)/Homer	CCTCATGGTGYCYTWYTCCCTTGTG	1	-0.02292	1	5	0.0012	116.7	0.0026
Pax7(Paired,Homeobox),longest/Myoblast-Pax7-ChIP-Seq(GSE25064)/Homer	NTAATTDGCYAATTANNWWD	1	-0.02268	1	10	0.0025	193.6	0.0043
Usf2(bHLH)/C2C12-Usf2-ChIP-Seq(GSE36030)/Homer	GTCACGTGGT	1	-0.0207	1	95	0.0234	1292.3	0.0285
E2A(bHLH),near_PU.1/Bcell-PU.1-ChIP-Seq(GSE21512)/Homer	NVCACCTGBN	1	-0.01791	1	575	0.1416	6953.2	0.1533
KLF5(Zf)/LoVo-KLF5-ChIP-Seq(GSE49402)/Homer	DGGGYGKGGC	1	-0.01784	1	403	0.0992	4959.3	0.1093
Tbx6(T-box)/ESC-Tbx6-ChIP-Seq(GSE93524)/Homer	DAGGTGTBAA	1	-0.01567	1	411	0.1012	5064.7	0.1116
EAR2(NR)/K562-NR2F6-ChIP-Seq(Encode)/Homer	NRBCARRGGTCA	1	-0.01382	1	487	0.1199	5960.4	0.1314
Klf4(Zf)/mES-Klf4-ChIP-Seq(GSE11431)/Homer	GCCACACCCA	1	-0.01379	1	114	0.0281	1546.3	0.0341
SCRT1(Zf)/HEK293-SCRT1.eGFP-ChIP-Seq(Encode)/Homer	GCAACAGGTG	1	-0.01299	1	107	0.0263	1463.3	0.0323
Mef2b(MADS)/HEK293-Mef2b.V5-ChIP-Seq(GSE67450)/Homer	GCTATTTTTGGM	1	-0.0126	1	445	0.1096	5480.6	0.1208
ZNF768(Zf)/Rajj-ZNF768-ChIP-Seq(GSE111879)/Homer	RHHCAGAGAGGB	1	-0.009845	1	10	0.0025	210.7	0.0046
THRb(NR)/HepG2-THRb.Flag-ChIP-Seq(Encode)/Homer	GGTCACCTGAGGTCA	1	-0.009103	1	200	0.0492	2613.6	0.0576
KLF10(Zf)/HEK293-KLF10.GFP-ChIP-Seq(GSE58341)/Homer	GGGGGTGTGTCC	1	-0.008838	1	183	0.0451	2410.3	0.0531
ZEB1(Zf)/PDAC-ZEB1-ChIP-Seq(GSE64557)/Homer	VCAGGTRDRY	1	-0.008806	1	696	0.1714	8422.6	0.1856
Srebp1a(bHLH)/HepG2-Srebp1a-ChIP-Seq(GSE31477)/Homer	RTCACSCCAY	1	-0.008547	1	75	0.0185	1083.5	0.0239
bHLHE41(bHLH)/proB-Bhlhe41-ChIP-Seq(GSE93764)/Homer	KCACGTGMCN	1	-0.00739	1	309	0.0761	3927.7	0.0866
Tbx5(T-box)/HL1-Tbx5.biotin-ChIP-Seq(GSE21529)/Homer	AGGTGTCA	1	-0.006007	1	1346	0.3314	15882.9	0.3501
Oct2(POU,Homeobox)/Bcell-Oct2-ChIP-Seq(GSE21512)/Homer	ATATGCAAAT	1	-0.005961	1	115	0.0283	1600.4	0.0353
GFY-Staf(?,Zf)/Promoter/Homer	RACTACAATTCCCAGAAKGC	1	-0.005192	1	5	0.0012	140.2	0.0031
Atf7(bZIP)/3T3L1-Atf7-ChIP-Seq(GSE56872)/Homer	NGRTGACGTCAY	1	-0.003995	1	160	0.0394	2175	0.0479
NFY(CCAAT)/Promoter/Homer	RGCCAATSRG	1	-0.003699	1	218	0.0537	2885.6	0.0636
E2A(bHLH)/proBcell-E2A-ChIP-Seq(GSE21978)/Homer	DNRCAGCTGY	1	-0.003326	1	568	0.1399	7031.1	0.155
Hoxd12(Homeobox)/ChickenMSG-Hoxd12.Flag-ChIP-Seq(GSE86088)/Homer	HDGYAATGAAAN	1	-0.003304	1	925	0.2278	11155.2	0.2459
IRF2(IRF)/Erythroblas-IRF2-ChIP-Seq(GSE36985)/Homer	GAAASYGAAASY	1	-0.003255	1	24	0.0059	440.5	0.0097
GLIS3(Zf)/Thyroid-Glis3.GFP-ChIP-Seq(GSE103297)/Homer	CTCCCTGGGAGGCCN	1	-0.003216	1	643	0.1583	7907	0.1743
Ascl2(bHLH)/ESC-Ascl2-ChIP-Seq(GSE97712)/Homer	SSRGCAGCTGCH	1	-0.002301	1	403	0.0992	5125.1	0.113
ZNF416(Zf)/HEK293-ZNF416.GFP-ChIP-Seq(GSE58341)/Homer	WDNCTGGGCA	1	-0.002159	1	551	0.1357	6869.2	0.1514
KLF3(Zf)/MEF-Klf3-ChIP-Seq(GSE44748)/Homer	NRGCCCCRCCCHBNN	1	-0.001136	1	126	0.031	1813.5	0.04
Atf1(bZIP)/K562-ATF1-ChIP-Seq(GSE31477)/Homer	GATGACGTCA	1	-0.001117	1	234	0.0576	3148.8	0.0694
HEB(bHLH)/mES-Heb-ChIP-Seq(GSE53233)/Homer	VCAGCTGBNN	1	-0.001019	1	721	0.1775	8912.5	0.1964
Nkx2.5(Homeobox)/HL1-Nkx2.5.biotin-ChIP-Seq(GSE21529)/Homer	RRSCACTYAA	1	-0.000839	1	931	0.2293	11356.6	0.2503
Pitx1(Homeobox)/Chicken-Pitx1-ChIP-Seq(GSE38910)/Homer	TAATCCCN	1	-0.000768	1	1921	0.473	22583.7	0.4978
Nkx2.1(Homeobox)/LungAC-Nkx2.1-ChIP-Seq(GSE43252)/Homer	RSCACTYRAG	1	-0.000461	1	1189	0.2928	14368.9	0.3167
OCT:OCT(POU,Homeobox)/NPC-OCT6-ChIP-Seq(GSE43916)/Homer	YATGCATATRCATRT	1	-0.000367	1	62	0.0153	1025.9	0.0226
CRX(Homeobox)/Retina-Crx-ChIP-Seq(GSE20012)/Homer	GCTAATCC	1	-0.000306	1	1139	0.2805	13834.3	0.3049
ZEB2(Zf)/SNU398-ZEB2-ChIP-Seq(GSE103048)/Homer	GNMCAGGTGTGC	1	-0.000213	1	352	0.0867	4672.7	0.103
THRa(NR)/C17.2-THRa-ChIP-Seq(GSE38347)/Homer	GGTCANYTGAGGWCA	1	-0.000141	1	153	0.0377	2243.4	0.0494
RARa(NR)/K562-RARa-ChIP-Seq(Encode)/Homer	TTGAMCTTTG	1	-0.000124	1	1161	0.2859	14165.8	0.3122
Slug(Zf)/Mesoderm-Snai2-ChIP-Seq(GSE61475)/Homer	SNGCACCTGCHS	1	-2.5e-05	1	196	0.0483	2859.2	0.063
Gfi1b(Zf)/HPC7-Gfi1b-ChIP-Seq(GSE22178)/Homer	MAATCACTGC	1	-1e-06	1	260	0.064	3786.1	0.0835
Nkx2.2(Homeobox)/NPC-Nkx2.2-ChIP-Seq(GSE61673)/Homer	BTBRAGTGSN	1	-1e-06	1	790	0.1945	10236.2	0.2256
LXRE(NR),DR4/RAW-LXRb.biotin-ChIP-Seq(GSE21512)/Homer	RGGTTACTANAGGTCA	1	0	1	28	0.0069	732.1	0.0161
Mef2c(MADS)/GM12878-Mef2c-ChIP-Seq(GSE32465)/Homer	DCYAAAAATAGM	1	0	1	243	0.0598	3789.2	0.0835
Mef2a(MADS)/HL1-Mef2a.biotin-ChIP-Seq(GSE21529)/Homer	CYAAAAATAG	1	0	1	198	0.0488	3205.5	0.0707
GSC(Homeobox)/FrogEmbryos-GSC-ChIP-Seq(DRA000576)/Homer	RGGATTAR	1	0	1	635	0.1564	8678.9	0.1913
Bapx1(Homeobox)/VertebralCol-Bapx1-ChIP-Seq(GSE36672)/Homer	TTRAGTGSYK	1	0	1	973	0.2396	12921.8	0.2848
Ronin(THAP)/ES-Thap11-ChIP-Seq(GSE51522)/Homer	RACTACAACTCCCAGVAKGC	1	0	1	0	0	70.8	0.0016

## Sheet: AR specific regulated genes
seqnames	start	end	width	strand	name	score	annotation	geneChr	geneStart	geneEnd	geneLength	geneStrand	geneId	transcriptId	distanceToTSS	ENSEMBL	SYMBOL	GENENAME	SYMBOL	logFC	adj.P.Val	Other.sarcoma--AVE	DSRCT--AVE
chr8	87677493	87678534	1042	*	MACS_peak_11228	82.82	Intron (uc010maj.3/54714, intron 3 of 14)	8	87586163	87683326	97164	2	54714	uc010maj.3	4792	ENSG00000170289	CNGB3	cyclic nucleotide gated channel beta 3	CNGB3	-1.05701	0.0477138	0.189956	0.302019
chr1	247840563	247841970	1408	*	MACS_peak_1380	70.76	Distal Intergenic	1	247835420	247836343	924	2	441933	uc001idi.1	-4220	ENSG00000197437	OR13G1	olfactory receptor family 13 subfamily G member 1	OR13G1	-0.948948	0.0468725	0.128421	0.123938
chr1	247819158	247820234	1077	*	MACS_peak_1379	105.98	Distal Intergenic	1	247835420	247836343	924	2	441933	uc001idi.1	16109	ENSG00000197437	OR13G1	olfactory receptor family 13 subfamily G member 1	OR13G1	-0.948948	0.0468725	0.128421	0.123938
chr5	110676377	110677312	936	*	MACS_peak_9163	86.17	Intron (uc003kpf.3/814, intron 1 of 10)	5	110559947	110820748	260802	1	814	uc010jbv.3	116430	ENSG00000152495	CAMK4	calcium/calmodulin dependent protein kinase IV	CAMK4	-0.838146	0.0430567	7.63313	12.2623
chr8	126400153	126402003	1851	*	MACS_peak_11501	74.28	Distal Intergenic	8	126442563	126450644	8082	1	10221	uc003yrx.3	-40560	ENSG00000173334	TRIB1	tribbles pseudokinase 1	TRIB1	-0.745058	0.0354004	24.4895	34.4101
chr8	126372466	126373589	1124	*	MACS_peak_11499	92.24	Intron (uc003yrw.2/286053, intron 7 of 7)	8	126442563	126450644	8082	1	10221	uc003yrx.3	-68974	ENSG00000173334	TRIB1	tribbles pseudokinase 1	TRIB1	-0.745058	0.0354004	24.4895	34.4101
chr8	126433420	126435640	2221	*	MACS_peak_11502	150.61	Distal Intergenic	8	126442563	126450644	8082	1	10221	uc003yrx.3	-6923	ENSG00000173334	TRIB1	tribbles pseudokinase 1	TRIB1	-0.745058	0.0354004	24.4895	34.4101
chr3	28617547	28618123	577	*	MACS_peak_7231	88.57	Promoter (<=1kb)	3	28616769	28799828	183060	1	645206	uc021wur.1	778	NA	LINC00693	long intergenic non-protein coding RNA 693	LINC00693	-1.08128	0.0342512	0.542691	0.788534
chr3	28737670	28738490	821	*	MACS_peak_7234	92.57	Intron (uc021wur.1/645206, intron 2 of 4)	3	28616769	28799828	183060	1	645206	uc021wur.1	120901	NA	LINC00693	long intergenic non-protein coding RNA 693	LINC00693	-1.08128	0.0342512	0.542691	0.788534
chr3	28745976	28747189	1214	*	MACS_peak_7235	99.91	Intron (uc021wur.1/645206, intron 2 of 4)	3	28616769	28799828	183060	1	645206	uc021wur.1	129207	NA	LINC00693	long intergenic non-protein coding RNA 693	LINC00693	-1.08128	0.0342512	0.542691	0.788534
chr1	209701148	209702398	1251	*	MACS_peak_1000	81.69	Distal Intergenic	1	209757045	209785844	28800	1	57172	uc001hhf.4	-54647	ENSG00000008118	CAMK1G	calcium/calmodulin dependent protein kinase IG	CAMK1G	-1.11308	0.0321531	0.207477	0.26672
chr1	209703724	209705705	1982	*	MACS_peak_1001	200.99	Distal Intergenic	1	209757045	209785844	28800	1	57172	uc001hhf.4	-51340	ENSG00000008118	CAMK1G	calcium/calmodulin dependent protein kinase IG	CAMK1G	-1.11308	0.0321531	0.207477	0.26672
chr9	126139187	126140132	946	*	MACS_peak_11956	199.06	3' UTR	9	126118448	126141032	22585	1	286204	uc004bnx.1	20739	ENSG00000148204	CRB2	crumbs cell polarity complex component 2	CRB2	-0.671169	0.0320678	0.0336892	0.0565307
chr5	40552013	40552971	959	*	MACS_peak_8750	76.84	Distal Intergenic	5	40680032	40693837	13806	1	5734	uc003jlz.3	-127061	ENSG00000171522	PTGER4	prostaglandin E receptor 4	PTGER4	-0.869975	0.0318045	4.03976	6.95329
chr7	155000435	155001149	715	*	MACS_peak_10831	73.12	Distal Intergenic	7	155089486	155101945	12460	1	3638	uc003wly.3	-88337	ENSG00000186480	INSIG1	insulin induced gene 1	INSIG1	-0.682583	0.0312094	36.3933	68.0278
chr7	155050858	155052128	1271	*	MACS_peak_10833	155.61	Distal Intergenic	7	155089486	155101945	12460	1	3638	uc003wly.3	-37358	ENSG00000186480	INSIG1	insulin induced gene 1	INSIG1	-0.682583	0.0312094	36.3933	68.0278
chr7	155005589	155006553	965	*	MACS_peak_10832	182.13	Distal Intergenic	7	155089486	155101945	12460	1	3638	uc003wly.3	-82933	ENSG00000186480	INSIG1	insulin induced gene 1	INSIG1	-0.682583	0.0312094	36.3933	68.0278
chr15	93196833	93197905	1073	*	MACS_peak_4009	1105.37	Promoter (1-2kb)	15	93160679	93199031	38353	2	400451	uc010boe.3	1126	ENSG00000185442	FAM174B	family with sequence similarity 174 member B	FAM174B	-0.650385	0.0304441	2.51714	4.16739
chr6	47992323	47993102	780	*	MACS_peak_9744	94.62	Intron (uc011dwm.2/442213, intron 1 of 2)	6	47845764	48036425	190662	2	442213	uc011dwm.2	43323	ENSG00000244694	PTCHD4	patched domain containing 4	PTCHD4	-0.980996	0.02933	4.98884	5.58635
chr6	48258111	48259085	975	*	MACS_peak_9745	130.38	Distal Intergenic	6	47845764	48078943	233180	2	442213	uc011dwn.2	-179168	ENSG00000244694	PTCHD4	patched domain containing 4	PTCHD4	-0.980996	0.02933	4.98884	5.58635
chr11	75450721	75451345	625	*	MACS_peak_2309	72.8	Distal Intergenic	11	75430419	75442331	11913	1	80168	uc010rrv.2	20302	ENSG00000166391	MOGAT2	monoacylglycerol O-acyltransferase 2	MOGAT2	-0.783964	0.0276766	0.0360912	0.106036
chr2	49356187	49356864	678	*	MACS_peak_5587	71.36	Intron (uc002rww.3/2492, intron 1 of 9)	2	49189296	49381666	192371	2	2492	uc002rww.3	24802	ENSG00000170820	FSHR	follicle stimulating hormone receptor	FSHR	-1.20487	0.0257675	0.126472	0.181644
chr1	10826230	10826787	558	*	MACS_peak_38	72.27	Intron (uc001aro.4/54897, intron 1 of 20)	1	10696666	10856733	160068	2	54897	uc001aro.4	29946	ENSG00000130940	CASZ1	castor zinc finger 1	CASZ1	-0.970055	0.02561	0.65264	1.27005
chr1	10929789	10930904	1116	*	MACS_peak_40	77.08	Distal Intergenic	1	10707263	10856733	149471	2	54897	uc001arp.2	-73056	ENSG00000130940	CASZ1	castor zinc finger 1	CASZ1	-0.970055	0.02561	0.65264	1.27005
chr1	184391881	184392743	863	*	MACS_peak_818	130.99	Intron (uc001gqv.1/81563, intron 1 of 5)	1	184356150	184598155	242006	1	81563	uc001gqv.1	35731	ENSG00000116667	C1orf21	chromosome 1 open reading frame 21	C1orf21	-0.588514	0.0250884	87.0766	116.365
chr2	1228090	1228866	777	*	MACS_peak_5340	87.22	Intron (uc002qwq.3/54221, intron 9 of 16)	2	1377995	1546499	168505	1	7173	uc010ewj.3	-149129	ENSG00000115705	TPO	thyroid peroxidase	TPO	-1.2617	0.0245515	0.176904	0.342353
chr5	143965091	143965779	689	*	MACS_peak_9326	78.49	Distal Intergenic	5	143584840	143856944	272105	1	57528	uc003lnn.1	380251	ENSG00000183775	KCTD16	potassium channel tetramerization domain containing 16	KCTD16	-1.15373	0.0241834	4.4916	4.201
chr6	127453418	127454605	1188	*	MACS_peak_10031	433.4	Intron (uc003qar.3/84870, intron 1 of 4)	6	127440048	127518910	78863	1	84870	uc003qas.1	13370	ENSG00000146374	RSPO3	R-spondin 3	RSPO3	-1.47392	0.0240181	18.3343	23.2748
chr10	84214637	84215535	899	*	MACS_peak_1760	78.56	Intron (uc001kco.2/10718, intron 2 of 8)	10	84118495	84746935	628441	1	10718	uc021pvk.1	96142	ENSG00000185737	NRG3	neuregulin 3	NRG3	-1.33764	0.0231704	0.419215	0.656357
chr16	3602920	3604276	1357	*	MACS_peak_4082	465.85	Promoter (2-3kb)	16	3598135	3606995	8861	2	197358	uc010bto.1	2719	ENSG00000167984	NLRC3	NLR family CARD domain containing 3	NLRC3	-0.627412	0.022754	1.73956	2.26137
chr6	107780086	107780837	752	*	MACS_peak_9934	76.06	Promoter (<=1kb)	6	107473761	107780760	307000	2	57107	uc011eak.1	0	ENSG00000164494	PDSS2	decaprenyl diphosphate synthase subunit 2	PDSS2	-0.607759	0.0227514	9.2402	13.2468
chr7	155289507	155290115	609	*	MACS_peak_10836	94.67	Distal Intergenic	7	155293953	155326539	32587	2	285888	uc003wmc.1	36424	ENSG00000146910	CNPY1	canopy FGF signaling regulator 1	CNPY1	-1.16958	0.0224861	0.103635	0.169568
chr1	47373506	47374115	610	*	MACS_peak_246	85.77	Distal Intergenic	1	47333619	47366147	32529	2	163720	uc009vyn.1	-7359	ENSG00000154198	CYP4Z2P	cytochrome P450 family 4 subfamily Z member 2, pseudogene	CYP4Z2P	-0.86777	0.0210677	0.0507697	0.0948594
chr4	164562325	164563180	856	*	MACS_peak_8481	75.19	Intron (uc003iqs.2/55016, intron 4 of 7)	4	164445450	164534776	89327	2	55016	uc003iqr.2	-27549	ENSG00000145416	2020-03-01	membrane associated ring-CH-type finger 1	43891	-1.01943	0.0209288	3.55583	3.2044
chr1	32819256	32820247	992	*	MACS_peak_172	106.09	Distal Intergenic	1	32826871	32827844	974	2	100128071	uc021oku.1	7597	ENSG00000225828	FAM229A	family with sequence similarity 229 member A	FAM229A	-0.859318	0.0204276	0.753594	1.21857
chr18	18886038	18886996	959	*	MACS_peak_4816	101.67	Intron (uc002ktf.1/80000, intron 1 of 14)	18	18822203	19102791	280589	1	80000	uc010xam.2	63835	ENSG00000141449	GREB1L	GREB1 like retinoic acid receptor coactivator	GREB1L	-1.04513	0.0203022	7.34336	5.88841
chr18	18940919	18941639	721	*	MACS_peak_4817	146.66	Intron (uc002ktf.1/80000, intron 1 of 14)	18	19030984	19088676	57693	1	80000	uc010dlr.1	-89345	ENSG00000141449	GREB1L	GREB1 like retinoic acid receptor coactivator	GREB1L	-1.04513	0.0203022	7.34336	5.88841
chr2	209747361	209748589	1229	*	MACS_peak_6138	157.76	Distal Intergenic	2	209353737	209704818	351082	1	5746	uc010fuo.1	393624	ENSG00000144407	PTH2R	parathyroid hormone 2 receptor	PTH2R	-0.781438	0.0197626	1.03822	1.35063
chr2	209536185	209537124	940	*	MACS_peak_6137	184.73	Intron (uc010fuo.1/5746, intron 4 of 6)	2	209353737	209704818	351082	1	5746	uc010fuo.1	182448	ENSG00000144407	PTH2R	parathyroid hormone 2 receptor	PTH2R	-0.781438	0.0197626	1.03822	1.35063
chr12	65713300	65713952	653	*	MACS_peak_2637	73.43	Intron (uc001ssm.3/253827, intron 2 of 6)	12	65672767	65860687	187921	1	253827	uc021qzy.1	40533	ENSG00000174099	MSRB3	methionine sulfoxide reductase B3	MSRB3	-0.702322	0.0189988	45.2294	59.9275
chr10	112843887	112844900	1014	*	MACS_peak_1861	86.13	Distal Intergenic	10	112836790	112840662	3873	1	150	uc001kzo.3	7097	ENSG00000150594	ADRA2A	adrenoceptor alpha 2A	ADRA2A	-1.44394	0.0181492	0.756809	1.14952
chr2	127801742	127802542	801	*	MACS_peak_5878	102.93	Distal Intergenic	2	127805599	127839641	34043	2	274	uc010yzf.2	37099	ENSG00000136717	BIN1	bridging integrator 1	BIN1	-0.905021	0.0179095	7.96267	11.1484
chr9	74173553	74173885	333	*	MACS_peak_11762	77.84	Distal Intergenic	9	73439360	74061820	622461	2	80036	uc004aii.3	-111733	ENSG00000083067	TRPM3	transient receptor potential cation channel subfamily M member 3	TRPM3	-0.770983	0.0178068	3.43963	3.88899
chr9	73805716	73806797	1082	*	MACS_peak_11758	145.02	Intron (uc004aii.3/80036, intron 1 of 5)	9	73253709	73736514	482806	2	80036	uc010mor.3	-69202	ENSG00000083067	TRPM3	transient receptor potential cation channel subfamily M member 3	TRPM3	-0.770983	0.0178068	3.43963	3.88899
chr1	226248955	226249909	955	*	MACS_peak_1138	75.32	Promoter (<=1kb)	1	226250408	226254301	3894	1	3020	uc010pvl.2	-499	ENSG00000163041	H3F3A	H3 histone family member 3A	H3F3A	-0.599691	0.0177393	444.572	650.7
chr13	100556919	100558120	1202	*	MACS_peak_3228	104.02	Distal Intergenic	13	100615275	100624178	8904	2	85416	uc001vom.1	66058	ENSG00000139800	ZIC5	Zic family member 5	ZIC5	-1.83781	0.0175468	0.813737	1.82223
chr13	100612935	100613574	640	*	MACS_peak_3229	126.62	Downstream (1-2kb)	13	100615275	100624178	8904	2	85416	uc001vom.1	10604	ENSG00000139800	ZIC5	Zic family member 5	ZIC5	-1.83781	0.0175468	0.813737	1.82223
chr3	194208301	194209094	794	*	MACS_peak_7881	77.88	Promoter (<=1kb)	3	194207869	194239008	31140	1	401106	uc003fua.2	432	NA	LINC00884	long intergenic non-protein coding RNA 884	LINC00884	-1.06714	0.0175468	0.30799	0.712959
chr3	194215525	194216310	786	*	MACS_peak_7882	86.46	Intron (uc003fua.2/401106, intron 2 of 3)	3	194207869	194239008	31140	1	401106	uc003fua.2	7656	NA	LINC00884	long intergenic non-protein coding RNA 884	LINC00884	-1.06714	0.0175468	0.30799	0.712959
chr3	116036998	116037618	621	*	MACS_peak_7556	111.58	Intron (uc003ebs.3/4045, intron 1 of 6)	3	115521210	116164385	643176	2	4045	uc003ebs.3	126767	ENSG00000185565	LSAMP	limbic system associated membrane protein	LSAMP	-1.16796	0.0160872	19.9962	22.3196
chr3	115987843	115988724	882	*	MACS_peak_7555	157.15	Intron (uc003ebs.3/4045, intron 1 of 6)	3	115521210	116164385	643176	2	4045	uc003ebs.3	175661	ENSG00000185565	LSAMP	limbic system associated membrane protein	LSAMP	-1.16796	0.0160872	19.9962	22.3196
chr3	8624479	8625035	557	*	MACS_peak_7142	129.42	Distal Intergenic	3	8613468	8616354	2887	1	29931	uc010hci.3	11011	NA	LINC00312	long intergenic non-protein coding RNA 312	LINC00312	-1.05929	0.0155914	2.15509	3.42005
chr9	85662645	85663371	727	*	MACS_peak_11806	75.33	Intron (uc004amo.2/158158, intron 1 of 16)	9	85594500	85678043	83544	2	158158	uc004amo.2	14672	ENSG00000165105	RASEF	RAS and EF-hand domain containing	RASEF	-0.653178	0.0147967	12.2551	16.4583
chr9	85195859	85196743	885	*	MACS_peak_11801	86.35	Distal Intergenic	9	85594500	85678043	83544	2	158158	uc004amo.2	481300	ENSG00000165105	RASEF	RAS and EF-hand domain containing	RASEF	-0.653178	0.0147967	12.2551	16.4583
chr9	85175184	85176050	867	*	MACS_peak_11800	103.95	Distal Intergenic	9	85594500	85678043	83544	2	158158	uc004amo.2	501993	ENSG00000165105	RASEF	RAS and EF-hand domain containing	RASEF	-0.653178	0.0147967	12.2551	16.4583
chr6	150598146	150598471	326	*	MACS_peak_10135	93.2	Distal Intergenic	6	150690028	150725765	35738	1	389434	uc003qnu.2	-91557	ENSG00000009765	IYD	iodotyrosine deiodinase	IYD	-0.750484	0.0138072	1.19821	1.378
chr7	152248367	152249375	1009	*	MACS_peak_10808	201.76	Distal Intergenic	7	152161209	152162630	1422	1	100128822	uc011kvo.2	87158	ENSG00000261455	LINC01003	long intergenic non-protein coding RNA 1003	LINC01003	-0.948997	0.013676	0.434374	0.701684
chr4	110222894	110223730	837	*	MACS_peak_8275	87.46	Promoter (<=1kb)	4	109731877	110223523	491647	2	84570	uc003hzd.4	0	ENSG00000188517	COL25A1	collagen type XXV alpha 1 chain	COL25A1	-1.57297	0.0134282	16.0714	9.70731
chr9	14106396	14107803	1408	*	MACS_peak_11644	185.74	Intron (uc003zld.3/4781, intron 9 of 10)	9	14081842	14180797	98956	2	4781	uc003zld.3	72994	ENSG00000147862	NFIB	nuclear factor I B	NFIB	-0.732177	0.0132862	78.0237	99.3358
chr10	62423186	62424258	1073	*	MACS_peak_1655	98.73	Intron (uc001jkz.4/288, intron 1 of 43)	10	61786056	62493284	707229	2	288	uc001jkz.4	69026	ENSG00000151150	ANK3	ankyrin 3	ANK3	-0.778519	0.0130208	20.989	34.3956
chr10	62256759	62257490	732	*	MACS_peak_1653	99.7	Intron (uc010qih.2/288, intron 1 of 43)	10	61786056	62332714	546659	2	288	uc010qih.2	75224	ENSG00000151150	ANK3	ankyrin 3	ANK3	-0.778519	0.0130208	20.989	34.3956
chr10	62484528	62485790	1263	*	MACS_peak_1656	314.84	Intron (uc001jkz.4/288, intron 1 of 43)	10	61786056	62493284	707229	2	288	uc001jkz.4	7494	ENSG00000151150	ANK3	ankyrin 3	ANK3	-0.778519	0.0130208	20.989	34.3956
chr10	62026974	62029291	2318	*	MACS_peak_1651	939.29	Intron (uc001jky.3/288, intron 5 of 43)	10	61898722	61967991	69270	2	288	uc001jlc.1	-58983	ENSG00000151150	ANK3	ankyrin 3	ANK3	-0.778519	0.0130208	20.989	34.3956
chr2	31221532	31222170	639	*	MACS_peak_5509	74.63	Intron (uc002rnq.3/79623, intron 3 of 16)	2	31133331	31352506	219176	2	79623	uc002rnq.3	130336	ENSG00000158089	GALNT14	polypeptide N-acetylgalactosaminyltransferase 14	GALNT14	-1.50954	0.0118115	3.05163	2.86838
chr5	93738777	93739997	1221	*	MACS_peak_9071	530.88	Exon (uc011cuk.2/285600, exon 16 of 21)	5	93486556	93732214	245659	2	285600	uc003kkn.3	-6563	ENSG00000185261	KIAA0825	KIAA0825	KIAA0825	-0.632943	0.010367	6.656	8.90481
chr3	153690168	153690782	615	*	MACS_peak_7722	80.68	Distal Intergenic	3	153838792	153975616	136825	1	26084	uc021xgc.1	-148010	ENSG00000114790	ARHGEF26	Rho guanine nucleotide exchange factor 26	ARHGEF26	-1.01057	0.0102357	7.71683	12.1074
chr4	150991507	150992391	885	*	MACS_peak_8425	165.1	Distal Intergenic	4	150999426	151178608	179183	1	166614	uc003ilm.4	-7035	ENSG00000170390	DCLK2	doublecortin like kinase 2	DCLK2	-0.615402	0.00994681	4.73276	8.43726
chr2	197876590	197877357	768	*	MACS_peak_6065	73.87	Intron (uc002utz.4/91526, intron 12 of 21)	2	197755552	197792519	36968	2	80055	uc010fsj.2	-84071	ENSG00000197121	PGAP1	post-GPI attachment to proteins 1	PGAP1	-0.613949	0.00992156	39.0986	55.4627
chr13	32751905	32752919	1015	*	MACS_peak_3010	82.91	5' UTR	13	32835753	32870776	35024	1	10129	uc001utz.3	-82834	ENSG00000073910	FRY	FRY microtubule binding protein	FRY	-0.858073	0.00981168	27.0227	41.3396
chr13	32789652	32790757	1106	*	MACS_peak_3011	86.24	Intron (uc001utx.3/10129, intron 35 of 60)	13	32835753	32870776	35024	1	10129	uc001utz.3	-44996	ENSG00000073910	FRY	FRY microtubule binding protein	FRY	-0.858073	0.00981168	27.0227	41.3396
chr3	129033462	129034518	1057	*	MACS_peak_7625	139.51	Promoter (<=1kb)	3	129035114	129043412	8299	1	339942	uc011bkv.1	-596	NA	H1FX-AS1	H1FX antisense RNA 1	H1FX-AS1	-0.758596	0.00980804	0.497356	0.744273
chr1	226296870	226299463	2594	*	MACS_peak_1141	75.18	Distal Intergenic	1	226251678	226259703	8026	1	440926	uc021pjv.1	45192	NA	H3F3AP4	H3 histone, family 3A, pseudogene 4	H3F3AP4	-0.706281	0.00979653	19.1671	28.6037
chr5	52174058	52175033	976	*	MACS_peak_8790	82.9	Intron (uc003jou.3/3672, intron 6 of 28)	5	52197609	52249485	51877	1	3672	uc003jow.3	-22576	ENSG00000213949	ITGA1	integrin subunit alpha 1	ITGA1	-0.644642	0.00936986	70.9553	97.256
chr5	52186853	52187810	958	*	MACS_peak_8791	91.06	Intron (uc003jou.3/3672, intron 8 of 28)	5	52197609	52249485	51877	1	3672	uc003jow.3	-9799	ENSG00000213949	ITGA1	integrin subunit alpha 1	ITGA1	-0.644642	0.00936986	70.9553	97.256
chr5	52160396	52161300	905	*	MACS_peak_8789	134.16	Exon (uc003jou.3/3672, exon 4 of 29)	5	52197609	52249485	51877	1	3672	uc003jow.3	-36309	ENSG00000213949	ITGA1	integrin subunit alpha 1	ITGA1	-0.644642	0.00936986	70.9553	97.256
chr12	115093452	115094626	1175	*	MACS_peak_2828	97.25	Distal Intergenic	12	115108059	115121969	13911	2	6926	uc001tvt.1	27343	ENSG00000135111	TBX3	T-box 3	TBX3	-1.17132	0.00912162	12.3195	21.1866
chr14	107254189	107254919	731	*	MACS_peak_3694	91.3	Intron (uc031qqx.1/uc031qqx.1, intron 8 of 4910)	14	106938455	106951529	13075	1	338005	uc001ysy.2	315734	ENSG00000270816	LINC00221	long intergenic non-protein coding RNA 221	LINC00221	-2.12067	0.00908066	1.91236	2.02279
chr4	141479004	141479859	856	*	MACS_peak_8380	207.69	Downstream (1-2kb)	4	141481050	141489959	8910	2	7350	uc011chj.2	10100	ENSG00000109424	UCP1	uncoupling protein 1	UCP1	-1.37756	0.00894141	0.186165	0.214082
chr22	29399691	29400572	882	*	MACS_peak_6982	79.93	Intron (uc003aeg.3/84133, intron 2 of 8)	22	29420987	29427464	6478	2	100874123	uc031rxk.1	26892	ENSG00000177993	ZNRF3-AS1	ZNRF3 antisense RNA 1	ZNRF3-AS1	-0.599502	0.00887481	1.77294	2.28002
chr3	64262814	64264194	1381	*	MACS_peak_7406	125.84	Distal Intergenic	3	64079526	64211131	131606	2	166336	uc003dmf.3	-51683	ENSG00000163637	PRICKLE2	prickle planar cell polarity protein 2	PRICKLE2	-0.763104	0.0088403	29.8038	43.4763
chr10	68200330	68201039	710	*	MACS_peak_1686	119.77	Intron (uc009xpn.1/29119, intron 11 of 17)	10	68685792	68688537	2746	1	347731	uc001jmy.3	-484753	ENSG00000198739	LRRTM3	leucine rich repeat transmembrane neuronal 3	LRRTM3	-1.71379	0.00870017	0.723204	1.78747
chr21	27497893	27498903	1011	*	MACS_peak_6749	76.59	Intron (uc010glk.3/351, intron 1 of 16)	21	27252861	27512708	259848	2	351	uc010glk.3	13805	ENSG00000142192	APP	amyloid beta precursor protein	APP	-0.620983	0.00837903	654.288	1051.02
chr21	27494671	27495534	864	*	MACS_peak_6748	102.39	Intron (uc010glk.3/351, intron 1 of 16)	21	27252861	27512708	259848	2	351	uc010glk.3	17174	ENSG00000142192	APP	amyloid beta precursor protein	APP	-0.620983	0.00837903	654.288	1051.02
chr18	77018427	77020145	1719	*	MACS_peak_5065	185.15	Intron (uc002lmv.1/374868, intron 9 of 12)	18	77104265	77138282	34018	1	374868	uc002lna.3	-84120	ENSG00000166377	ATP9B	ATPase phospholipid transporting 9B (putative)	ATP9B	-0.608654	0.00824889	332.705	448.34
chr5	81652	82835	1184	*	MACS_peak_8543	73.45	Distal Intergenic	5	140373	190087	49715	1	153478	uc003jak.2	-57538	ENSG00000153404	PLEKHG4B	pleckstrin homology and RhoGEF domain containing G4B	PLEKHG4B	-1.51574	0.00819251	6.79973	12.0736
chr5	71519	72200	682	*	MACS_peak_8542	77.17	Distal Intergenic	5	140373	190087	49715	1	153478	uc003jak.2	-68173	ENSG00000153404	PLEKHG4B	pleckstrin homology and RhoGEF domain containing G4B	PLEKHG4B	-1.51574	0.00819251	6.79973	12.0736
chr10	112243228	112244118	891	*	MACS_peak_1855	92.7	Distal Intergenic	10	112257625	112271302	13678	1	1847	uc001kzd.3	-13507	ENSG00000138166	DUSP5	dual specificity phosphatase 5	DUSP5	-0.918321	0.00784881	5.2355	9.52853
chr2	216930697	216932038	1342	*	MACS_peak_6165	131.86	Exon (uc010zjq.2/55825, exon 2 of 8)	2	216861029	216946539	85511	2	55825	uc010zjq.2	14501	ENSG00000115425	PECR	peroxisomal trans-2-enoyl-CoA reductase	PECR	-0.706201	0.00755593	2.50811	4.0739
chr4	7368995	7370086	1092	*	MACS_peak_7962	180.29	Intron (uc003gkb.4/57537, intron 1 of 26)	4	7383625	7744564	360940	1	57537	uc011bwi.2	-13539	ENSG00000184985	SORCS2	sortilin related VPS10 domain containing receptor 2	SORCS2	-1.57004	0.00731652	1.51255	2.61442
chr3	35379507	35380211	705	*	MACS_peak_7268	77.14	Distal Intergenic	3	35680666	35727379	46714	1	10777	uc003cfz.4	-300455	ENSG00000172995	ARPP21	cAMP regulated phosphoprotein 21	ARPP21	-1.67121	0.0071423	2.40129	3.8037
chr5	81762724	81764214	1491	*	MACS_peak_8999	169.54	Distal Intergenic	5	81600753	81614147	13395	1	92270	uc003khw.3	161971	ENSG00000205464	ATP6AP1L	ATPase H+ transporting accessory protein 1 like	ATP6AP1L	-0.677258	0.00698632	7.62829	11.0725
chr12	24549309	24549726	418	*	MACS_peak_2491	75.64	Intron (uc001rfx.4/6660, intron 2 of 17)	12	23685231	24715383	1030153	2	6660	uc001rfx.4	165657	ENSG00000134532	SOX5	SRY-box 5	SOX5	-1.34106	0.00667729	30.0488	22.7321
chr20	36474205	36475880	1676	*	MACS_peak_6487	167.41	Intron (uc021wdj.1/56259, intron 13 of 15)	20	36531499	36573747	42249	1	128434	uc002xhk.4	-55619	ENSG00000132821	VSTM2L	V-set and transmembrane domain containing 2 like	VSTM2L	-1.5762	0.00648955	0.354892	1.09243
chr4	2167202	2167767	566	*	MACS_peak_7928	79.95	Intron (uc003ger.2/353497, intron 11 of 23)	4	2073645	2160938	87294	2	353497	uc010icg.1	-6264	ENSG00000130997	POLN	DNA polymerase nu	POLN	-0.834574	0.00634615	2.19095	3.39796
chr3	27085163	27085717	555	*	MACS_peak_7221	73.89	Distal Intergenic	3	27152394	27257966	105573	2	152110	uc010hfk.3	172249	ENSG00000163491	NEK10	NIMA related kinase 10	NEK10	-0.797926	0.00611225	1.88402	3.30648
chr5	7200578	7200948	371	*	MACS_peak_8609	72.23	Distal Intergenic	5	7269416	7269467	52	2	100616234	uc021xwj.1	68519	ENSG00000283468	MIR4454	microRNA 4454	MIR4454	-1.00105	0.00601294	4.95485	2.6963
chr5	150004403	150005147	745	*	MACS_peak_9352	74.07	Intron (uc003lsn.3/11346, intron 2 of 2)	5	149997206	150031903	34698	1	11346	uc021yfu.1	7197	ENSG00000171992	SYNPO	synaptopodin	SYNPO	-0.946679	0.00595529	55.2674	83.2426
chr5	149988012	149988643	632	*	MACS_peak_9351	89.52	Intron (uc003lsn.3/11346, intron 1 of 2)	5	149980642	150031903	51262	1	11346	uc003lsn.3	7370	ENSG00000171992	SYNPO	synaptopodin	SYNPO	-0.946679	0.00595529	55.2674	83.2426
chr5	150016634	150017686	1053	*	MACS_peak_9354	97.08	Promoter (2-3kb)	5	150020207	150031903	11697	1	11346	uc003lso.4	-2521	ENSG00000171992	SYNPO	synaptopodin	SYNPO	-0.946679	0.00595529	55.2674	83.2426
chr12	96182509	96183374	866	*	MACS_peak_2761	80.09	Promoter (1-2kb)	12	96051583	96184536	132954	2	59277	uc001tei.3	1162	ENSG00000074527	NTN4	netrin 4	NTN4	-1.11367	0.00592042	25.7649	48.5574
chr18	74240724	74241511	788	*	MACS_peak_5052	120.26	Promoter (<=1kb)	18	74240612	74271784	31173	1	284276	uc002lmg.3	112	ENSG00000266256	LINC00908	long intergenic non-protein coding RNA 908	LINC00908	-0.633495	0.00591126	2.6493	3.09632
chr3	60679092	60679945	854	*	MACS_peak_7397	91.24	Intron (uc003dkx.4/2272, intron 4 of 9)	3	59735036	61237133	1502098	2	2272	uc003dkx.4	557188	ENSG00000189283	FHIT	fragile histidine triad	FHIT	-0.744035	0.0058433	1.19853	1.75336
chr3	60441630	60442711	1082	*	MACS_peak_7396	340.79	Intron (uc003dkx.4/2272, intron 5 of 9)	3	59735036	61237133	1502098	2	2272	uc003dkx.4	794422	ENSG00000189283	FHIT	fragile histidine triad	FHIT	-0.744035	0.0058433	1.19853	1.75336
chr12	6304316	6305381	1066	*	MACS_peak_2428	96.96	Distal Intergenic	12	6309482	6342594	33113	1	928	uc010seu.2	-4101	ENSG00000010278	CD9	CD9 molecule	CD9	-1.04796	0.00579647	61.1675	108.932
chr5	92683903	92684971	1069	*	MACS_peak_9063	76.24	Distal Intergenic	5	92745065	92899169	154105	2	441094	uc003kkc.2	214198	ENSG00000237187	NR2F1-AS1	NR2F1 antisense RNA 1	NR2F1-AS1	-0.857502	0.00574278	4.44578	6.9157
chr5	91828261	91829250	990	*	MACS_peak_9055	80.86	Distal Intergenic	5	92745065	92899169	154105	2	441094	uc003kkc.2	1069919	ENSG00000237187	NR2F1-AS1	NR2F1 antisense RNA 1	NR2F1-AS1	-0.857502	0.00574278	4.44578	6.9157
chr5	92839292	92839776	485	*	MACS_peak_9064	86.54	Intron (uc003kkc.2/441094, intron 3 of 5)	5	92745065	92899169	154105	2	441094	uc003kkc.2	59393	ENSG00000237187	NR2F1-AS1	NR2F1 antisense RNA 1	NR2F1-AS1	-0.857502	0.00574278	4.44578	6.9157
chr5	92911044	92911993	950	*	MACS_peak_9066	95.54	Intron (uc011cue.1/441094, intron 1 of 2)	5	92745065	92906525	161461	2	441094	uc003kke.2	-4519	ENSG00000237187	NR2F1-AS1	NR2F1 antisense RNA 1	NR2F1-AS1	-0.857502	0.00574278	4.44578	6.9157
chr5	92915423	92917410	1988	*	MACS_peak_9067	125.8	Promoter (<=1kb)	5	92745065	92916738	171674	2	441094	uc011cue.1	0	ENSG00000237187	NR2F1-AS1	NR2F1 antisense RNA 1	NR2F1-AS1	-0.857502	0.00574278	4.44578	6.9157
chr5	92542717	92544136	1420	*	MACS_peak_9059	192.05	Distal Intergenic	5	92745065	92899169	154105	2	441094	uc003kkc.2	355033	ENSG00000237187	NR2F1-AS1	NR2F1 antisense RNA 1	NR2F1-AS1	-0.857502	0.00574278	4.44578	6.9157
chr3	184971322	184972000	679	*	MACS_peak_7841	71.27	Promoter (<=1kb)	3	184908412	184971886	63475	2	1962	uc003fpf.3	0	ENSG00000113790	EHHADH	enoyl-CoA hydratase and 3-hydroxyacyl CoA dehydrogenase	EHHADH	-0.770324	0.00553186	9.03153	13.871
chr1	182239855	182240434	580	*	MACS_peak_796	72.19	Distal Intergenic	1	182350839	182354717	3879	2	2752	uc010pnt.2	114283	ENSG00000135821	GLUL	glutamate-ammonia ligase	GLUL	-0.744134	0.00536305	267.912	360.047
chr12	86164423	86165584	1162	*	MACS_peak_2708	204.14	Distal Intergenic	12	86198331	86230318	31988	2	9182	uc001taf.1	64734	ENSG00000198774	RASSF9	Ras association domain family member 9	RASSF9	-1.27879	0.00523409	2.75083	5.04416
chr20	1307131	1308479	1349	*	MACS_peak_6301	369.98	Promoter (<=1kb)	20	1290555	1306513	15959	2	27111	uc021vzn.1	-618	ENSG00000125775	SDCBP2	syndecan binding protein 2	SDCBP2	-1.17401	0.00517083	0.182184	0.437867
chr5	150646749	150648139	1391	*	MACS_peak_9359	377.96	3' UTR	5	150639316	150646816	7501	1	2760	uc003ltt.1	7433	ENSG00000196743	GM2A	GM2 ganglioside activator	GM2A	-0.663621	0.00506352	30.702	48.2068
chr10	45085445	45086161	717	*	MACS_peak_1612	90.62	Distal Intergenic	10	44872510	44880545	8036	2	6387	uc021ppm.1	-204900	ENSG00000107562	CXCL12	C-X-C motif chemokine ligand 12	CXCL12	-1.50329	0.00498195	94.3155	139.915
chr19	15534058	15535139	1082	*	MACS_peak_5161	91.11	Exon (uc002nbc.3/58525, exon 7 of 8)	19	15510746	15529833	19088	2	26993	uc002nay.1	-4225	ENSG00000011243	AKAP8L	A-kinase anchoring protein 8 like	AKAP8L	-0.718381	0.00494075	24.313	28.7678
chr8	5203705	5204600	896	*	MACS_peak_10898	191.14	Distal Intergenic	8	2792875	4852328	2059454	2	64478	uc022aqr.1	-351377	ENSG00000183117	CSMD1	CUB and Sushi multiple domains 1	CSMD1	-1.8169	0.00482078	2.51725	3.32887
chr12	117772558	117773510	953	*	MACS_peak_2843	90.79	Intron (uc001twm.2/4842, intron 1 of 28)	12	117645947	117747215	101269	2	4842	uc021reo.1	-25343	ENSG00000089250	NOS1	nitric oxide synthase 1	NOS1	-1.69673	0.00472744	2.0367	1.94888
chr12	117952389	117953812	1424	*	MACS_peak_2844	188.31	Intron (uc001two.2/283455, intron 14 of 19)	12	117645947	117799607	153661	2	4842	uc001twn.2	-152782	ENSG00000089250	NOS1	nitric oxide synthase 1	NOS1	-1.69673	0.00472744	2.0367	1.94888
chr20	41212643	41213320	678	*	MACS_peak_6530	70.72	Intron (uc002xkg.3/11122, intron 7 of 30)	20	40701392	40828037	126646	2	11122	uc010ggi.3	-384606	ENSG00000196090	PTPRT	protein tyrosine phosphatase receptor type T	PTPRT	-2.06309	0.0047227	1.8036	2.9168
chr20	41299140	41299708	569	*	MACS_peak_6532	71.53	Intron (uc002xkg.3/11122, intron 7 of 30)	20	40701392	40828037	126646	2	11122	uc010ggi.3	-471103	ENSG00000196090	PTPRT	protein tyrosine phosphatase receptor type T	PTPRT	-2.06309	0.0047227	1.8036	2.9168
chr20	40737578	40738399	822	*	MACS_peak_6522	75.34	Intron (uc010ggi.3/11122, intron 8 of 15)	20	40701392	40828037	126646	2	11122	uc010ggi.3	89638	ENSG00000196090	PTPRT	protein tyrosine phosphatase receptor type T	PTPRT	-2.06309	0.0047227	1.8036	2.9168
chr20	41672728	41673513	786	*	MACS_peak_6539	87.17	Intron (uc002xkg.3/11122, intron 1 of 30)	20	40701392	41818557	1117166	2	11122	uc002xkg.3	145044	ENSG00000196090	PTPRT	protein tyrosine phosphatase receptor type T	PTPRT	-2.06309	0.0047227	1.8036	2.9168
chr20	41610588	41611488	901	*	MACS_peak_6537	114.89	Intron (uc002xkg.3/11122, intron 1 of 30)	20	40701392	41818557	1117166	2	11122	uc002xkg.3	207069	ENSG00000196090	PTPRT	protein tyrosine phosphatase receptor type T	PTPRT	-2.06309	0.0047227	1.8036	2.9168
chr8	81033264	81034206	943	*	MACS_peak_11185	154.71	Intron (uc010lzs.1/7163, intron 1 of 7)	8	80947105	80993010	45906	2	7163	uc022awp.1	-40254	ENSG00000076554	TPD52	tumor protein D52	TPD52	-0.955755	0.00469102	8.58053	11.787
chr1	1017089	1017647	559	*	MACS_peak_4	82.15	3' UTR	1	1007126	1009687	2562	2	401934	uc021oen.1	-7402	ENSG00000237330	RNF223	ring finger protein 223	RNF223	-0.834066	0.00426834	0.0298992	0.0756662
chr20	8074729	8075573	845	*	MACS_peak_6329	125.05	Distal Intergenic	20	8095100	8769172	674073	1	23236	uc010zrb.1	-19527	ENSG00000182621	PLCB1	phospholipase C beta 1	PLCB1	-0.816341	0.00397255	27.4523	46.0757
chr20	8182870	8183638	769	*	MACS_peak_6331	192.57	Intron (uc010zrb.1/23236, intron 2 of 27)	20	8112912	8865547	752636	1	23236	uc002wnb.4	69958	ENSG00000182621	PLCB1	phospholipase C beta 1	PLCB1	-0.816341	0.00397255	27.4523	46.0757
chr20	8199741	8200537	797	*	MACS_peak_6332	216.18	Intron (uc010zrb.1/23236, intron 2 of 27)	20	8112912	8865547	752636	1	23236	uc002wnb.4	86829	ENSG00000182621	PLCB1	phospholipase C beta 1	PLCB1	-0.816341	0.00397255	27.4523	46.0757
chr2	208103084	208104648	1565	*	MACS_peak_6127	139.38	Distal Intergenic	2	207938862	208031970	93109	2	8609	uc031rrb.1	-71114	ENSG00000118263	KLF7	Kruppel like factor 7	KLF7	-0.596356	0.00396008	46.5301	63.6484
chr14	32415516	32416701	1186	*	MACS_peak_3366	90.48	Distal Intergenic	14	32544625	32545905	1281	2	84837	uc010amk.3	129204	NA	ARHGAP5-AS1	ARHGAP5 antisense RNA 1 (head to head)	ARHGAP5-AS1	-1.08301	0.0036944	0.78513	1.56687
chr14	32396541	32397757	1217	*	MACS_peak_3365	314.09	Distal Intergenic	14	32544625	32545905	1281	2	84837	uc010amk.3	148148	NA	ARHGAP5-AS1	ARHGAP5 antisense RNA 1 (head to head)	ARHGAP5-AS1	-1.08301	0.0036944	0.78513	1.56687
chr11	11644232	11645273	1042	*	MACS_peak_2043	152.36	Promoter (<=1kb)	11	11292421	11643561	351141	2	374378	uc001mjo.2	-671	ENSG00000110328	GALNT18	polypeptide N-acetylgalactosaminyltransferase 18	GALNT18	-1.0653	0.00361694	1.33015	2.33546
chr11	11636913	11638546	1634	*	MACS_peak_2042	272.51	Intron (uc001mjo.2/374378, intron 1 of 10)	11	11292421	11643561	351141	2	374378	uc001mjo.2	5015	ENSG00000110328	GALNT18	polypeptide N-acetylgalactosaminyltransferase 18	GALNT18	-1.0653	0.00361694	1.33015	2.33546
chr8	132013754	132015091	1338	*	MACS_peak_11542	235.49	Intron (uc003ytd.4/114, intron 1 of 17)	8	131792547	132052835	260289	2	114	uc003ytd.4	37744	ENSG00000155897	ADCY8	adenylate cyclase 8	ADCY8	-1.74973	0.0035124	0.253398	0.953815
chr21	45607966	45608808	843	*	MACS_peak_6842	115.11	Distal Intergenic	21	45646722	45660834	14113	2	23308	uc002zee.3	52026	ENSG00000160223	ICOSLG	inducible T cell costimulator ligand	ICOSLG	-0.587463	0.00349119	1.81241	2.55251
chr5	13702853	13703174	322	*	MACS_peak_8636	75.41	Intron (uc003jfc.2/1767, intron 18 of 20)	5	13690437	13769252	78816	2	1767	uc003jfc.2	66078	ENSG00000039139	DNAH5	dynein axonemal heavy chain 5	DNAH5	-1.74807	0.00327337	1.59474	6.34671
chr5	14008578	14009541	964	*	MACS_peak_8638	96.57	Distal Intergenic	5	13690437	13944589	254153	2	1767	uc003jfd.2	-63989	ENSG00000039139	DNAH5	dynein axonemal heavy chain 5	DNAH5	-1.74807	0.00327337	1.59474	6.34671
chr5	13556770	13557884	1115	*	MACS_peak_8635	100.86	Distal Intergenic	5	13690437	13769252	78816	2	1767	uc003jfc.2	211368	ENSG00000039139	DNAH5	dynein axonemal heavy chain 5	DNAH5	-1.74807	0.00327337	1.59474	6.34671
chr3	6944189	6944868	680	*	MACS_peak_7139	76.06	Intron (uc010hcf.2/2917, intron 1 of 11)	3	6902802	7783218	880417	1	2917	uc003bqm.2	41387	ENSG00000196277	GRM7	glutamate metabotropic receptor 7	GRM7	-1.10129	0.00322107	0.451454	0.631683
chr1	95017815	95019338	1524	*	MACS_peak_443	165.89	Distal Intergenic	1	95005813	95007413	1601	2	2152	uc001dqt.3	-10402	ENSG00000117525	F3	coagulation factor III, tissue factor	F3	-1.24948	0.00314032	27.1094	45.6425
chr4	57253120	57254046	927	*	MACS_peak_8087	92.89	Promoter (<=1kb)	4	57204457	57253638	49182	2	132949	uc003hbn.3	0	ENSG00000157426	AASDH	aminoadipate-semialdehyde dehydrogenase	AASDH	-0.664806	0.00312767	12.6517	19.4182
chr4	57255504	57256127	624	*	MACS_peak_8088	150.04	Promoter (1-2kb)	4	57247925	57253638	5714	2	132949	uc003hbq.1	-1866	ENSG00000157426	AASDH	aminoadipate-semialdehyde dehydrogenase	AASDH	-0.664806	0.00312767	12.6517	19.4182
chr8	120155949	120156812	864	*	MACS_peak_11438	130.38	Distal Intergenic	8	120220610	120257914	37305	1	114569	uc003yop.3	-63798	ENSG00000147676	MAL2	mal, T cell differentiation protein 2 (gene/pseudogene)	MAL2	-2.02489	0.00306451	5.62125	10.8087
chr10	38777939	38778308	370	*	MACS_peak_1593	81.7	Distal Intergenic	10	38717074	38741081	24008	1	399744	uc009xme.3	60865	NA	LINC00999	long intergenic non-protein coding RNA 999	LINC00999	-0.769443	0.00283931	2.16665	3.39374
chr4	31795099	31795835	737	*	MACS_peak_8033	74.53	Distal Intergenic	4	30722037	31148423	426387	1	5099	uc021xnd.1	1073062	ENSG00000169851	PCDH7	protocadherin 7	PCDH7	-1.11565	0.00278638	39.5508	62.5106
chr4	30719468	30720190	723	*	MACS_peak_8026	81.16	Promoter (1-2kb)	4	30722030	30726957	4928	1	5099	uc021xnc.1	-1840	ENSG00000169851	PCDH7	protocadherin 7	PCDH7	-1.11565	0.00278638	39.5508	62.5106
chr4	31240328	31242416	2089	*	MACS_peak_8031	413.43	Distal Intergenic	4	30722037	31148423	426387	1	5099	uc021xnd.1	518291	ENSG00000169851	PCDH7	protocadherin 7	PCDH7	-1.11565	0.00278638	39.5508	62.5106
chr9	23717532	23718163	632	*	MACS_peak_11679	79.06	Intron (uc003zps.3/1993, intron 3 of 5)	9	23690103	23821478	131376	2	1993	uc003zps.3	103315	ENSG00000107105	ELAVL2	ELAV like RNA binding protein 2	ELAVL2	-1.82178	0.00275776	1.32765	5.88429
chr17	4470091	4471161	1071	*	MACS_peak_4414	256.53	Distal Intergenic	17	4460222	4463876	3655	2	124975	uc010vsc.2	-6215	ENSG00000167741	GGT6	gamma-glutamyltransferase 6	GGT6	-0.748019	0.0027097	0.361774	0.677624
chr5	10537968	10539368	1401	*	MACS_peak_8628	102.48	Distal Intergenic	5	10564435	10657928	93494	1	651746	uc021xwp.1	-25067	ENSG00000164236	ANKRD33B	ankyrin repeat domain 33B	ANKRD33B	-0.95708	0.00270335	0.0396601	0.0916971
chr4	75696279	75697759	1481	*	MACS_peak_8137	285.45	Intron (uc003hig.2/685, intron 1 of 5)	4	75671448	75719882	48435	2	685	uc003hig.2	22123	ENSG00000174808	BTC	betacellulin	BTC	-1.81031	0.0025272	0.585116	1.5167
chr7	73869002	73869715	714	*	MACS_peak_10520	96.01	Promoter (<=1kb)	7	73868120	74016920	148801	1	9569	uc010lbq.3	882	ENSG00000006704	GTF2IRD1	GTF2I repeat domain containing 1	GTF2IRD1	-0.845261	0.00248732	2.3425	3.44022
chr2	48998978	48999859	882	*	MACS_peak_5585	87.17	Intron (uc021vhf.1/286749, intron 10 of 10)	2	48921363	48982880	61518	2	3973	uc002rwv.2	-16098	ENSG00000138039	LHCGR	luteinizing hormone/choriogonadotropin receptor	LHCGR	-1.34123	0.00247859	2.00729	2.28994
chrY	13447900	13448560	661	*	MACS_peak_12170	70.74	Distal Intergenic	24	14517915	14533389	15475	2	352887	uc022cji.1	1084829	ENSG00000206159	GYG2P1	glycogenin 2 pseudogene 1	GYG2P1	-1.21464	0.00243141	0.106855	0.248936
chrY	13137657	13138042	386	*	MACS_peak_12169	72.23	Distal Intergenic	24	14517915	14533389	15475	2	352887	uc022cji.1	1395347	ENSG00000206159	GYG2P1	glycogenin 2 pseudogene 1	GYG2P1	-1.21464	0.00243141	0.106855	0.248936
chr6	116532521	116533233	713	*	MACS_peak_9993	92.97	Intron (uc003pwj.3/221294, intron 6 of 11)	6	116571131	116575261	4131	2	23270	uc003pwn.3	42028	ENSG00000187189	TSPYL4	TSPY like 4	TSPYL4	-0.603353	0.00239064	11.3727	16.0977
chr1	173496040	173496933	894	*	MACS_peak_726	117.49	Intron (uc009wwe.2/284525, intron 11 of 20)	1	173469604	173545899	76296	2	284525	uc009wwe.2	48966	ENSG00000162753	SLC9C2	solute carrier family 9 member C2 (putative)	SLC9C2	-1.58139	0.00230627	0.150731	0.631932
chr1	173541970	173543507	1538	*	MACS_peak_727	209.27	Promoter (2-3kb)	1	173469604	173545899	76296	2	284525	uc009wwe.2	2392	ENSG00000162753	SLC9C2	solute carrier family 9 member C2 (putative)	SLC9C2	-1.58139	0.00230627	0.150731	0.631932
chr2	129134129	129134887	759	*	MACS_peak_5887	75.12	Distal Intergenic	2	129023054	129076171	53118	2	9394	uc002tpt.4	-57958	ENSG00000136720	HS6ST1	heparan sulfate 6-O-sulfotransferase 1	HS6ST1	-0.919304	0.00227374	2.44346	4.205
chr2	129200018	129200844	827	*	MACS_peak_5888	80.46	Distal Intergenic	2	129023054	129076171	53118	2	9394	uc002tpt.4	-123847	ENSG00000136720	HS6ST1	heparan sulfate 6-O-sulfotransferase 1	HS6ST1	-0.919304	0.00227374	2.44346	4.205
chr13	99483257	99483847	591	*	MACS_peak_3220	70.6	Exon (uc001vnq.2/23348, exon 4 of 17)	13	99445741	99498833	53093	2	23348	uc001vnq.2	14986	ENSG00000088387	DOCK9	dedicator of cytokinesis 9	DOCK9	-0.775966	0.002271	35.0083	48.7156
chr13	99746053	99746988	936	*	MACS_peak_3223	77.41	Distal Intergenic	13	99508152	99738660	230509	2	23348	uc010tit.1	-7393	ENSG00000088387	DOCK9	dedicator of cytokinesis 9	DOCK9	-0.775966	0.002271	35.0083	48.7156
chr14	105653412	105654272	861	*	MACS_peak_3688	122.56	Distal Intergenic	14	105639274	105647660	8387	2	256281	uc010tyn.3	-5752	ENSG00000183828	NUDT14	nudix hydrolase 14	NUDT14	-1.03723	0.00214812	0.58661	1.2704
chr15	50536697	50537898	1202	*	MACS_peak_3799	308.75	Exon (uc021skv.1/uc021skv.1, exon 1 of 1)	15	50534146	50545502	11357	2	3067	uc001zxy.3	7604	ENSG00000140287	HDC	histidine decarboxylase	HDC	-1.80876	0.00207487	0.388366	1.43997
chr6	117257786	117258542	757	*	MACS_peak_10000	91.89	Distal Intergenic	6	117198376	117253326	54951	1	222546	uc003pxm.3	59410	ENSG00000185002	RFX6	regulatory factor X6	RFX6	-1.94948	0.00199965	0.109821	1.13065
chr11	48810127	48810512	386	*	MACS_peak_2197	72.23	Distal Intergenic	11	49053152	49059529	6378	1	283116	uc021qix.1	-242640	ENSG00000182053	TRIM49B	tripartite motif containing 49B	TRIM49B	-0.633201	0.00199099	0.022292	0.0717815
chr20	30299366	30301309	1944	*	MACS_peak_6440	81.59	Intron (uc002wwk.3/598, intron 1 of 2)	20	30252261	30310133	57873	2	598	uc002wwk.3	8824	ENSG00000171552	BCL2L1	BCL2 like 1	BCL2L1	-0.71036	0.00190917	7.45352	11.5778
chr6	20207725	20208484	760	*	MACS_peak_9592	80.6	Intron (uc003ncx.2/154141, intron 1 of 12)	6	20099916	20212695	112780	2	154141	uc003ncx.2	4211	ENSG00000172197	MBOAT1	membrane bound O-acyltransferase domain containing 1	MBOAT1	-0.756796	0.00181477	10.2721	19.4152
chr6	20204226	20204879	654	*	MACS_peak_9591	102.27	Intron (uc003ncx.2/154141, intron 1 of 12)	6	20099916	20212695	112780	2	154141	uc003ncx.2	7816	ENSG00000172197	MBOAT1	membrane bound O-acyltransferase domain containing 1	MBOAT1	-0.756796	0.00181477	10.2721	19.4152
chr11	29795146	29796116	971	*	MACS_peak_2108	77.97	Distal Intergenic	11	30031288	30038577	7290	2	3739	uc001msk.3	242461	ENSG00000182255	KCNA4	potassium voltage-gated channel subfamily A member 4	KCNA4	-2.06431	0.00179604	1.59064	4.62973
chr11	29830304	29831216	913	*	MACS_peak_2109	130.42	Distal Intergenic	11	30031288	30038577	7290	2	3739	uc001msk.3	207361	ENSG00000182255	KCNA4	potassium voltage-gated channel subfamily A member 4	KCNA4	-2.06431	0.00179604	1.59064	4.62973
chr2	116657178	116658080	903	*	MACS_peak_5827	241.06	Distal Intergenic	2	115919684	116602326	682643	1	57628	uc002tlf.2	737494	ENSG00000175497	DPP10	dipeptidyl peptidase like 10	DPP10	-2.05518	0.00169182	0.721136	1.16801
chr1	217433410	217434596	1187	*	MACS_peak_1055	104.71	Distal Intergenic	1	216676588	217311097	634510	2	2104	uc001hld.1	-122313	ENSG00000196482	ESRRG	estrogen related receptor gamma	ESRRG	-1.67625	0.00162068	1.78131	5.15012
chr1	217020599	217021868	1270	*	MACS_peak_1050	109.79	Intron (uc001hky.1/2104, intron 1 of 7)	1	216676588	216978709	302122	2	2104	uc021piz.1	-41890	ENSG00000196482	ESRRG	estrogen related receptor gamma	ESRRG	-1.67625	0.00162068	1.78131	5.15012
chr1	217077560	217078618	1059	*	MACS_peak_1052	121.47	Intron (uc001hky.1/2104, intron 1 of 7)	1	216676588	217113015	436428	2	2104	uc001hky.1	34397	ENSG00000196482	ESRRG	estrogen related receptor gamma	ESRRG	-1.67625	0.00162068	1.78131	5.15012
chr1	217075301	217076711	1411	*	MACS_peak_1051	170.95	Intron (uc001hky.1/2104, intron 1 of 7)	1	216676588	217113015	436428	2	2104	uc001hky.1	36304	ENSG00000196482	ESRRG	estrogen related receptor gamma	ESRRG	-1.67625	0.00162068	1.78131	5.15012
chr2	153290986	153291745	760	*	MACS_peak_5944	97.02	Intron (uc002tye.3/114793, intron 1 of 25)	2	153191751	153506348	314598	1	114793	uc002tye.3	99235	ENSG00000157827	FMNL2	formin like 2	FMNL2	-0.620471	0.00153004	82.9894	122.456
chr5	2898363	2899393	1031	*	MACS_peak_8567	84.63	Distal Intergenic	5	2752262	2755511	3250	1	153571	uc011cmj.3	146101	ENSG00000186493	C5orf38	chromosome 5 open reading frame 38	C5orf38	-1.45129	0.00152742	0.106538	0.239939
chr5	2757333	2758634	1302	*	MACS_peak_8566	116.48	Distal Intergenic	5	2752262	2755511	3250	1	153571	uc011cmj.3	5071	ENSG00000186493	C5orf38	chromosome 5 open reading frame 38	C5orf38	-1.45129	0.00152742	0.106538	0.239939
chr5	2756305	2757268	964	*	MACS_peak_8565	119.93	Distal Intergenic	5	2752262	2755511	3250	1	153571	uc011cmj.3	4043	ENSG00000186493	C5orf38	chromosome 5 open reading frame 38	C5orf38	-1.45129	0.00152742	0.106538	0.239939
chr2	164833945	164834536	592	*	MACS_peak_5955	78.91	Distal Intergenic	2	164464118	164592513	128396	2	55137	uc002uck.1	-241432	ENSG00000182263	FIGN	fidgetin, microtubule severing factor	FIGN	-1.21803	0.0015104	14.7949	28.0008
chr2	9748355	9749184	830	*	MACS_peak_5411	220.25	Intron (uc002qzx.3/10971, intron 2 of 5)	2	9724106	9771106	47001	2	10971	uc002qzx.3	21922	ENSG00000134308	YWHAQ	tyrosine 3-monooxygenase/tryptophan 5-monooxygenase activation protein theta	YWHAQ	-0.603946	0.00146492	159.84	227.036
chr2	180438329	180440479	2151	*	MACS_peak_6013	758.6	Intron (uc002unk.4/151126, intron 3 of 12)	2	180306711	180450631	143921	2	151126	uc002unk.4	10152	ENSG00000144331	ZNF385B	zinc finger protein 385B	ZNF385B	-2.06023	0.00143967	3.9878	5.05254
chr18	42258889	42259467	579	*	MACS_peak_4931	78.86	Promoter (<=1kb)	18	42260138	42457379	197242	1	26040	uc002lay.3	-671	ENSG00000152217	SETBP1	SET binding protein 1	SETBP1	-0.874937	0.00139414	51.1596	77.4718
chr18	42269100	42270457	1358	*	MACS_peak_4932	92.19	Intron (uc002lay.3/26040, intron 1 of 3)	18	42260863	42648475	387613	1	26040	uc010dni.3	8237	ENSG00000152217	SETBP1	SET binding protein 1	SETBP1	-0.874937	0.00139414	51.1596	77.4718
chr18	42276732	42277772	1041	*	MACS_peak_4933	232.65	Intron (uc002lay.3/26040, intron 1 of 3)	18	42260863	42648475	387613	1	26040	uc010dni.3	15869	ENSG00000152217	SETBP1	SET binding protein 1	SETBP1	-0.874937	0.00139414	51.1596	77.4718
chr18	42150678	42151422	745	*	MACS_peak_4929	585.25	Distal Intergenic	18	42260138	42457379	197242	1	26040	uc002lay.3	-108716	ENSG00000152217	SETBP1	SET binding protein 1	SETBP1	-0.874937	0.00139414	51.1596	77.4718
chr18	42368821	42370522	1702	*	MACS_peak_4934	620.57	Intron (uc002lay.3/26040, intron 2 of 3)	18	42260863	42648475	387613	1	26040	uc010dni.3	107958	ENSG00000152217	SETBP1	SET binding protein 1	SETBP1	-0.874937	0.00139414	51.1596	77.4718
chr14	55596645	55597475	831	*	MACS_peak_3452	110.31	Promoter (<=1kb)	14	55595935	55612148	16214	1	3958	uc021rtj.1	710	ENSG00000131981	LGALS3	galectin 3	LGALS3	-0.889131	0.0013361	9.35632	16.0525
chr20	24405848	24406535	688	*	MACS_peak_6427	82.02	Distal Intergenic	20	24449835	24647167	197333	1	79953	uc002wtw.1	-43300	ENSG00000101463	SYNDIG1	synapse differentiation inducing 1	SYNDIG1	-1.92134	0.00133045	0.375924	1.10008
chr1	232929073	232930190	1118	*	MACS_peak_1220	70.42	Distal Intergenic	1	232940638	232946092	5455	1	54627	uc001hvh.2	-10448	ENSG00000212916	MAP10	microtubule associated protein 10	MAP10	-1.26067	0.00125243	2.47337	6.1408
chr1	232842141	232843656	1516	*	MACS_peak_1218	160.14	Distal Intergenic	1	232940638	232946092	5455	1	54627	uc001hvh.2	-96982	ENSG00000212916	MAP10	microtubule associated protein 10	MAP10	-1.26067	0.00125243	2.47337	6.1408
chr12	71375511	71376165	655	*	MACS_peak_2669	78.75	Distal Intergenic	12	71031853	71314584	282732	2	5801	uc001swi.2	-60927	ENSG00000153233	PTPRR	protein tyrosine phosphatase receptor type R	PTPRR	-1.99648	0.00124786	4.98674	4.61068
chr12	71402074	71403135	1062	*	MACS_peak_2670	92.72	Distal Intergenic	12	71031853	71314584	282732	2	5801	uc001swi.2	-87490	ENSG00000153233	PTPRR	protein tyrosine phosphatase receptor type R	PTPRR	-1.99648	0.00124786	4.98674	4.61068
chr12	71048000	71048794	795	*	MACS_peak_2666	106.71	Intron (uc001swf.2/5801, intron 4 of 4)	12	71031853	71058422	26570	2	5801	uc001swf.2	9628	ENSG00000153233	PTPRR	protein tyrosine phosphatase receptor type R	PTPRR	-1.99648	0.00124786	4.98674	4.61068
chr12	71100056	71101473	1418	*	MACS_peak_2667	200.04	Intron (uc001swh.2/5801, intron 2 of 9)	12	71031853	71058422	26570	2	5801	uc001swg.2	-41634	ENSG00000153233	PTPRR	protein tyrosine phosphatase receptor type R	PTPRR	-1.99648	0.00124786	4.98674	4.61068
chr9	104088501	104089263	763	*	MACS_peak_11885	72.88	Distal Intergenic	9	104122699	104145801	23103	2	570	uc010mtd.3	56538	ENSG00000136881	BAAT	bile acid-CoA:amino acid N-acyltransferase	BAAT	-1.70369	0.0011324	0.316696	0.553467
chr9	104135652	104136558	907	*	MACS_peak_11886	128.66	Intron (uc010mtd.3/570, intron 1 of 3)	9	104122699	104145801	23103	2	570	uc010mtd.3	9243	ENSG00000136881	BAAT	bile acid-CoA:amino acid N-acyltransferase	BAAT	-1.70369	0.0011324	0.316696	0.553467
chr9	104150778	104151897	1120	*	MACS_peak_11887	210.77	3' UTR	9	104122699	104147287	24589	2	570	uc004bbd.4	-3491	ENSG00000136881	BAAT	bile acid-CoA:amino acid N-acyltransferase	BAAT	-1.70369	0.0011324	0.316696	0.553467
chr19	43993219	43993975	757	*	MACS_peak_5264	106.62	Intron (uc010eit.3/653583, intron 3 of 9)	19	43979255	43999846	20592	2	653583	uc010eit.3	5871	ENSG00000176531	PHLDB3	pleckstrin homology like domain family B member 3	PHLDB3	-1.21838	0.00112379	0.274992	0.600772
chr2	121757956	121759219	1264	*	MACS_peak_5851	146.52	Distal Intergenic	2	121554867	121750229	195363	1	2736	uc010flp.3	203089	ENSG00000074047	GLI2	GLI family zinc finger 2	GLI2	-1.2638	0.00111514	7.05577	14.1647
chr2	121496125	121497179	1055	*	MACS_peak_5846	267.6	Promoter (2-3kb)	2	121493823	121685042	191220	1	2736	uc002tmp.1	2302	ENSG00000074047	GLI2	GLI family zinc finger 2	GLI2	-1.2638	0.00111514	7.05577	14.1647
chr2	121574704	121575880	1177	*	MACS_peak_5847	546.21	Intron (uc010yyu.1/2736, intron 2 of 3)	2	121554867	121750229	195363	1	2736	uc010flp.3	19837	ENSG00000074047	GLI2	GLI family zinc finger 2	GLI2	-1.2638	0.00111514	7.05577	14.1647
chr4	155961173	155962021	849	*	MACS_peak_8459	81.38	Distal Intergenic	4	156129781	156138228	8448	1	4887	uc003ioq.3	-167760	ENSG00000185149	NPY2R	neuropeptide Y receptor Y2	NPY2R	-2.37544	0.00109253	0.6032	3.12887
chr4	155962370	155963907	1538	*	MACS_peak_8460	918.72	Distal Intergenic	4	156129781	156138228	8448	1	4887	uc003ioq.3	-165874	ENSG00000185149	NPY2R	neuropeptide Y receptor Y2	NPY2R	-2.37544	0.00109253	0.6032	3.12887
chr10	64548423	64549159	737	*	MACS_peak_1672	144.61	Distal Intergenic	10	64564516	64568239	3724	1	84890	uc001jmg.3	-15357	ENSG00000181915	ADO	2-aminoethanethiol dioxygenase	ADO	-0.795709	0.00104819	9.6386	16.2104
chr1	236677538	236679778	2241	*	MACS_peak_1265	83.44	Promoter (1-2kb)	1	236681514	236716279	34766	1	3964	uc001hxw.2	-1736	ENSG00000116977	LGALS8	galectin 8	LGALS8	-0.651819	0.00103467	41.1516	66.8407
chr15	73863304	73864250	947	*	MACS_peak_3930	100.37	Intron (uc002avr.3/27020, intron 4 of 7)	15	73852344	73925753	73410	2	27020	uc002avr.3	61503	ENSG00000156642	NPTN	neuroplastin	NPTN	-0.675571	0.00101645	64.4613	97.0183
chr3	141127998	141129205	1208	*	MACS_peak_7674	115.24	Intron (uc003etw.3/253461, intron 7 of 7)	3	141121660	141168632	46973	1	253461	uc003ety.3	6338	ENSG00000177311	ZBTB38	zinc finger and BTB domain containing 38	ZBTB38	-0.594847	0.000975362	73.6071	110.983
chr2	159986784	159987476	693	*	MACS_peak_5950	70.15	Intron (uc010fol.1/85461, intron 4 of 11)	2	159992705	160007288	14584	1	85461	uc002uah.1	-5229	ENSG00000115183	TANC1	tetratricopeptide repeat, ankyrin repeat and coiled-coil containing 1	TANC1	-0.67438	0.000934464	50.7639	73.4496
chr2	159949597	159950540	944	*	MACS_peak_5949	74.52	Intron (uc010fol.1/85461, intron 3 of 11)	2	159922408	160084476	162069	1	85461	uc010fom.1	27189	ENSG00000115183	TANC1	tetratricopeptide repeat, ankyrin repeat and coiled-coil containing 1	TANC1	-0.67438	0.000934464	50.7639	73.4496
chr2	159849377	159850040	664	*	MACS_peak_5948	125.18	Intron (uc010fol.1/85461, intron 1 of 11)	2	159825146	160089170	264025	1	85461	uc010zcm.2	24231	ENSG00000115183	TANC1	tetratricopeptide repeat, ankyrin repeat and coiled-coil containing 1	TANC1	-0.67438	0.000934464	50.7639	73.4496
chr22	26756150	26757029	880	*	MACS_peak_6952	90.33	Intron (uc003acb.3/23544, intron 12 of 16)	22	26743685	26779563	35879	1	23544	uc011ake.2	12465	ENSG00000100095	SEZ6L	seizure related 6 homolog like	SEZ6L	-2.14497	0.000925368	0.768934	1.76652
chr9	82382910	82383772	863	*	MACS_peak_11792	71.96	Distal Intergenic	9	82189788	82341656	151869	1	7091	uc004alf.3	193122	ENSG00000106829	TLE4	TLE family member 4, transcriptional corepressor	TLE4	-0.743697	0.000850993	31.3892	45.9581
chr9	82065912	82066752	841	*	MACS_peak_11788	77.01	Distal Intergenic	9	82186878	82341656	154779	1	7091	uc004alc.3	-120126	ENSG00000106829	TLE4	TLE family member 4, transcriptional corepressor	TLE4	-0.743697	0.000850993	31.3892	45.9581
chr9	82104284	82105128	845	*	MACS_peak_11789	89.56	Distal Intergenic	9	82186878	82341656	154779	1	7091	uc004alc.3	-81750	ENSG00000106829	TLE4	TLE family member 4, transcriptional corepressor	TLE4	-0.743697	0.000850993	31.3892	45.9581
chr9	81769103	81769877	775	*	MACS_peak_11787	155.11	Distal Intergenic	9	82186878	82341656	154779	1	7091	uc004alc.3	-417001	ENSG00000106829	TLE4	TLE family member 4, transcriptional corepressor	TLE4	-0.743697	0.000850993	31.3892	45.9581
chr6	150927921	150928820	900	*	MACS_peak_10139	84.57	Intron (uc011eel.1/57480, intron 1 of 14)	6	150920999	151164799	243801	1	57480	uc003qny.1	6922	ENSG00000120278	PLEKHG1	pleckstrin homology and RhoGEF domain containing G1	PLEKHG1	-0.870428	0.000817368	22.2778	35.129
chr1	114215808	114216188	381	*	MACS_peak_495	81.7	Exon (uc001edh.3/260425, exon 20 of 22)	1	114223533	114228545	5013	1	260425	uc009wgo.3	-7345	ENSG00000081026	MAGI3	membrane associated guanylate kinase, WW and PDZ domain containing 3	MAGI3	-0.873978	0.000799752	25.3217	37.144
chr5	74531727	74533409	1683	*	MACS_peak_8924	223.51	Promoter (<=1kb)	5	74364122	74532703	168582	2	256006	uc003kdo.2	0	ENSG00000145700	ANKRD31	ankyrin repeat domain 31	ANKRD31	-1.55264	0.000795586	1.36292	2.83925
chr3	183354463	183355187	725	*	MACS_peak_7832	80.96	Promoter (1-2kb)	3	183353411	183402304	48894	1	54800	uc003flw.3	1052	ENSG00000114796	KLHL24	kelch like family member 24	KLHL24	-0.585335	0.000794622	68.8547	103.416
chr3	13741909	13742328	420	*	MACS_peak_7170	72.99	Intron (uc003byd.1/285375, intron 2 of 5)	3	13692221	13788132	95912	1	285375	uc003byd.1	49688	ENSG00000224514	LINC00620	long intergenic non-protein coding RNA 620	LINC00620	-1.12548	0.000780426	0.0515947	0.116558
chr14	29234567	29235496	930	*	MACS_peak_3351	87.17	Promoter (<=1kb)	14	29236278	29239483	3206	1	2290	uc001wqe.4	-782	ENSG00000176165	FOXG1	forkhead box G1	FOXG1	-2.43431	0.000773414	1.31137	1.78481
chr14	28747181	28747869	689	*	MACS_peak_3347	151.64	Distal Intergenic	14	29236278	29239483	3206	1	2290	uc001wqe.4	-488409	ENSG00000176165	FOXG1	forkhead box G1	FOXG1	-2.43431	0.000773414	1.31137	1.78481
chr14	29128589	29129472	884	*	MACS_peak_3349	320.2	Distal Intergenic	14	29236278	29239483	3206	1	2290	uc001wqe.4	-106806	ENSG00000176165	FOXG1	forkhead box G1	FOXG1	-2.43431	0.000773414	1.31137	1.78481
chr1	74688088	74688874	787	*	MACS_peak_352	102.95	Intron (uc001dgc.2/100526835, intron 3 of 18)	1	74701071	75010116	309046	1	51086	uc001dgf.2	-12197	ENSG00000116783	TNNI3K	TNNI3 interacting kinase	TNNI3K	-1.34767	0.000746561	0.647714	1.33468
chr22	22901245	22902800	1556	*	MACS_peak_6919	90.2	Promoter (<=1kb)	22	22890123	22901550	11428	2	23532	uc002zwg.3	0	ENSG00000185686	PRAME	preferentially expressed antigen in melanoma	PRAME	-3.00329	0.000715655	13.053	10.6103
chr13	113841855	113842733	879	*	MACS_peak_3293	81.55	Promoter (1-2kb)	13	113831853	113840346	8494	2	55795	uc001vtb.3	-1509	ENSG00000126226	PCID2	PCI domain containing 2	PCID2	-0.749042	0.000645427	12.7164	18.281
chr1	248018358	248019005	648	*	MACS_peak_1381	75.94	Promoter (1-2kb)	1	248020501	248043438	22938	1	25893	uc001ido.3	-1496	ENSG00000162722	TRIM58	tripartite motif containing 58	TRIM58	-1.4782	0.000633289	3.26791	4.51378
chr1	248020053	248022892	2840	*	MACS_peak_1382	147.76	Promoter (<=1kb)	1	248020501	248043438	22938	1	25893	uc001ido.3	0	ENSG00000162722	TRIM58	tripartite motif containing 58	TRIM58	-1.4782	0.000633289	3.26791	4.51378
chr4	119825159	119826054	896	*	MACS_peak_8313	70.49	Intron (uc003icm.4/171024, intron 1 of 3)	4	119809996	119982402	172407	1	171024	uc011cgh.2	15163	ENSG00000172403	SYNPO2	synaptopodin 2	SYNPO2	-1.91935	0.000630368	61.7266	93.9177
chr1	68444302	68445644	1343	*	MACS_peak_334	144.59	Intron (uc001deb.2/100289178, intron 1 of 9)	1	68511645	68516481	4837	2	9077	uc001ded.3	70837	ENSG00000162595	DIRAS3	DIRAS family GTPase 3	DIRAS3	-1.74554	0.000626977	2.98267	6.1743
chr1	68414121	68415950	1830	*	MACS_peak_333	1081.17	Intron (uc001deb.2/100289178, intron 1 of 9)	1	68511645	68516481	4837	2	9077	uc001ded.3	100531	ENSG00000162595	DIRAS3	DIRAS family GTPase 3	DIRAS3	-1.74554	0.000626977	2.98267	6.1743
chr5	134466706	134467708	1003	*	MACS_peak_9270	77.18	Intron (uc003laj.2/100996485, intron 2 of 5)	5	134363424	134369964	6541	2	5307	uc010jea.3	-96742	ENSG00000069011	PITX1	paired like homeodomain 1	PITX1	-1.72998	0.000621955	0.226553	0.515425
chr7	90346894	90347624	731	*	MACS_peak_10576	100.81	Intron (uc003ukt.1/5218, intron 5 of 7)	7	90339176	90839904	500729	1	5218	uc011khl.1	7718	ENSG00000058091	CDK14	cyclin dependent kinase 14	CDK14	-0.645313	0.000619276	33.4252	47.7474
chr7	90224350	90225250	901	*	MACS_peak_10573	138.82	Promoter (<=1kb)	7	90225720	90839904	614185	1	5218	uc003uky.2	-470	ENSG00000058091	CDK14	cyclin dependent kinase 14	CDK14	-0.645313	0.000619276	33.4252	47.7474
chr7	90335245	90336360	1116	*	MACS_peak_10575	219.17	Promoter (2-3kb)	7	90338712	90839904	501193	1	5218	uc003ukz.1	-2352	ENSG00000058091	CDK14	cyclin dependent kinase 14	CDK14	-0.645313	0.000619276	33.4252	47.7474
chr3	184262616	184263401	786	*	MACS_peak_7839	96.45	Distal Intergenic	3	184279587	184300196	20610	1	2049	uc003foz.3	-16186	ENSG00000182580	EPHB3	EPH receptor B3	EPHB3	-1.6112	0.000595599	3.16992	11.2198
chr3	128996650	128997499	850	*	MACS_peak_7624	72.03	Promoter (<=1kb)	3	128997684	129024135	26452	1	56941	uc003elt.3	-185	ENSG00000183624	HMCES	5-hydroxymethylcytosine binding, ES cell specific	HMCES	-0.758846	0.000592493	5.41766	9.68126
chr2	106755237	106755820	584	*	MACS_peak_5801	71.22	Promoter (<=1kb)	2	106709759	106755337	45579	2	80146	uc002tdl.3	0	ENSG00000115652	UXS1	UDP-glucuronate decarboxylase 1	UXS1	-0.711499	0.000580689	21.9578	34.9771
chr13	45890430	45890933	504	*	MACS_peak_3059	76.66	Distal Intergenic	13	45911615	45911744	130	2	677814	uc001vaa.1	20811	ENSG00000199477	SNORA31	small nucleolar RNA, H/ACA box 31	SNORA31	-0.978644	0.00058038	0.0325288	0.0815916
chr3	148879506	148880579	1074	*	MACS_peak_7696	190.18	Promoter (1-2kb)	3	148877833	148891305	13473	1	84343	uc003ewv.1	1673	ENSG00000163755	HPS3	HPS3 biogenesis of lysosomal organelles complex 2 subunit 1	HPS3	-0.739067	0.000557377	17.3616	28.1507
chr5	63834535	63835203	669	*	MACS_peak_8868	75.09	Intron (uc003jtj.4/401190, intron 2 of 5)	5	63801774	63908121	106348	1	401190	uc003jtj.4	32761	ENSG00000186479	RGS7BP	regulator of G protein signaling 7 binding protein	RGS7BP	-1.85878	0.000543006	1.01137	1.57468
chr8	121786220	121786954	735	*	MACS_peak_11453	71.95	Intron (uc003ypf.1/uc003ypf.1, intron 3 of 4)	8	121547985	121824309	276325	2	6641	uc010mdg.3	37355	ENSG00000172164	SNTB1	syntrophin beta 1	SNTB1	-0.990575	0.000533011	32.7177	70.4222
chr8	121948493	121949545	1053	*	MACS_peak_11457	404.08	Distal Intergenic	8	121582500	121824309	241810	2	6641	uc003ype.3	-124184	ENSG00000172164	SNTB1	syntrophin beta 1	SNTB1	-0.990575	0.000533011	32.7177	70.4222
chr19	48035080	48036102	1023	*	MACS_peak_5291	74.26	Exon (uc010elh.4/84215, exon 6 of 12)	19	48023942	48049237	25296	2	84215	uc010elh.4	13135	ENSG00000118156	ZNF541	zinc finger protein 541	ZNF541	-1.59383	0.000529991	0.341147	0.718847
chr2	221699163	221699754	592	*	MACS_peak_6185	70.51	Distal Intergenic	2	222289929	222437001	147073	2	2043	uc002vmr.2	737247	ENSG00000116106	EPHA4	EPH receptor A4	EPHA4	-1.3139	0.00052142	14.3222	29.5658
chr2	222606316	222607200	885	*	MACS_peak_6192	86.35	Distal Intergenic	2	222289929	222437010	147082	2	2043	uc010zlm.1	-169306	ENSG00000116106	EPHA4	EPH receptor A4	EPHA4	-1.3139	0.00052142	14.3222	29.5658
chr2	221705044	221705970	927	*	MACS_peak_6186	106.86	Distal Intergenic	2	222289929	222437001	147073	2	2043	uc002vmr.2	731031	ENSG00000116106	EPHA4	EPH receptor A4	EPHA4	-1.3139	0.00052142	14.3222	29.5658
chr2	222781383	222782748	1366	*	MACS_peak_6193	367.55	Distal Intergenic	2	222289929	222437010	147082	2	2043	uc010zlm.1	-344373	ENSG00000116106	EPHA4	EPH receptor A4	EPHA4	-1.3139	0.00052142	14.3222	29.5658
chr4	102131901	102133078	1178	*	MACS_peak_8249	167.07	Intron (uc003hvs.2/5530, intron 1 of 12)	4	101944587	102268628	324042	2	5530	uc003hvs.2	135550	ENSG00000138814	PPP3CA	protein phosphatase 3 catalytic subunit alpha	PPP3CA	-0.624999	0.000519095	139.693	220.265
chr5	60123027	60124249	1223	*	MACS_peak_8850	78.24	Intron (uc003jsi.4/79993, intron 1 of 8)	5	60047616	60140101	92486	2	79993	uc003jsi.4	15852	ENSG00000164181	ELOVL7	ELOVL fatty acid elongase 7	ELOVL7	-1.54805	0.000476767	1.49615	2.82765
chr5	141669820	141670881	1062	*	MACS_peak_9305	75.75	Distal Intergenic	5	141689992	141704620	14629	2	81848	uc003lml.2	33739	ENSG00000187678	SPRY4	sprouty RTK signaling antagonist 4	SPRY4	-1.0648	0.000454159	53.9242	98.2007
chr5	141763576	141763930	355	*	MACS_peak_9309	91.49	Distal Intergenic	5	141689992	141704620	14629	2	81848	uc010jgi.1	-58956	ENSG00000187678	SPRY4	sprouty RTK signaling antagonist 4	SPRY4	-1.0648	0.000454159	53.9242	98.2007
chr10	63866727	63867348	622	*	MACS_peak_1668	71.88	Distal Intergenic	10	63808970	63856707	47738	1	84159	uc001jlu.2	57757	ENSG00000150347	ARID5B	AT-rich interaction domain 5B	ARID5B	-0.812957	0.000452823	85.6189	130.499
chr4	71179074	71180388	1315	*	MACS_peak_8120	146.44	Distal Intergenic	4	71200671	71202833	2163	1	85438	uc003hff.3	-20283	ENSG00000145309	CABS1	calcium binding protein, spermatid associated 1	CABS1	-1.59128	0.000437093	0.0536875	0.309875
chr10	11753315	11754250	936	*	MACS_peak_1480	70.16	Distal Intergenic	10	11784356	11806065	21710	1	79746	uc001ikw.4	-30106	ENSG00000134463	ECHDC3	enoyl-CoA hydratase domain containing 3	ECHDC3	-1.63501	0.000434342	0.53441	1.0607
chr11	14006456	14007137	682	*	MACS_peak_2058	82.57	Intron (uc001mle.3/10418, intron 2 of 16)	11	13984184	14289679	305496	1	10418	uc001mle.3	22272	ENSG00000262655	SPON1	spondin 1	SPON1	-1.63114	0.000432209	26.3566	41.186
chr13	45495432	45497196	1765	*	MACS_peak_3054	571.23	Distal Intergenic	13	45513384	45563613	50230	2	26747	uc001uzp.2	66417	ENSG00000083635	NUFIP1	nuclear FMR1 interacting protein 1	NUFIP1	-0.798724	0.000428446	7.14921	12.4941
chr9	25693392	25694470	1079	*	MACS_peak_11684	135.08	Distal Intergenic	9	25676387	25678856	2470	2	286319	uc003zpx.3	-14536	ENSG00000198680	TUSC1	tumor suppressor candidate 1	TUSC1	-1.26902	0.000414251	6.35094	14.1573
chr17	27918655	27920235	1581	*	MACS_peak_4491	87.08	Promoter (<=1kb)	17	27920527	27941779	21253	1	124930	uc002hei.3	-292	ENSG00000198720	ANKRD13B	ankyrin repeat domain 13B	ANKRD13B	-1.18629	0.000397786	1.81624	3.60821
chrX	54071060	54071680	621	*	MACS_peak_12095	76.23	Promoter (<=1kb)	23	53963113	54071569	108457	2	23133	uc004dsu.3	0	ENSG00000172943	PHF8	PHD finger protein 8	PHF8	-0.625259	0.000393515	32.4284	48.6974
chr1	208583322	208584182	861	*	MACS_peak_993	70.73	Distal Intergenic	1	208195588	208417665	222078	2	5362	uc001hgz.3	-165657	ENSG00000076356	PLXNA2	plexin A2	PLXNA2	-0.861606	0.000381114	20.1025	30.937
chr1	208269163	208270356	1194	*	MACS_peak_992	80.22	Exon (uc001hgz.3/5362, exon 7 of 32)	1	208195588	208202551	6964	2	5362	uc001hgy.3	-66612	ENSG00000076356	PLXNA2	plexin A2	PLXNA2	-0.861606	0.000381114	20.1025	30.937
chr2	10040447	10041325	879	*	MACS_peak_5412	90.94	Intron (uc010exc.2/9014, intron 8 of 11)	2	10091792	10142412	50621	1	29841	uc002raa.3	-50467	ENSG00000134317	GRHL1	grainyhead like transcription factor 1	GRHL1	-1.11344	0.000374423	1.60743	2.82747
chr2	10087112	10087920	809	*	MACS_peak_5414	92.61	Distal Intergenic	2	10091792	10142412	50621	1	29841	uc002raa.3	-3872	ENSG00000134317	GRHL1	grainyhead like transcription factor 1	GRHL1	-1.11344	0.000374423	1.60743	2.82747
chr7	154395012	154395926	915	*	MACS_peak_10822	84.15	Intron (uc003wli.3/1804, intron 5 of 25)	7	154720227	154738560	18334	1	100132707	uc011kvr.2	-324301	ENSG00000214106	PAXIP1-AS2	PAXIP1 antisense RNA 2	PAXIP1-AS2	-0.798759	0.000357956	3.73625	5.93725
chr7	154651187	154652242	1056	*	MACS_peak_10829	86.38	Intron (uc003wli.3/1804, intron 17 of 25)	7	154720227	154738560	18334	1	100132707	uc011kvr.2	-67985	ENSG00000214106	PAXIP1-AS2	PAXIP1 antisense RNA 2	PAXIP1-AS2	-0.798759	0.000357956	3.73625	5.93725
chr5	92917870	92918617	748	*	MACS_peak_9068	99.91	Promoter (<=1kb)	5	92919043	92929786	10744	1	7025	uc003kkj.3	-426	ENSG00000175745	NR2F1	nuclear receptor subfamily 2 group F member 1	NR2F1	-1.39253	0.000348814	13.2818	22.047
chr12	46121092	46121604	513	*	MACS_peak_2563	75.34	Promoter (<=1kb)	12	46119503	46121704	2202	2	400027	uc001roq.3	100	NA	LINC00938	long intergenic non-protein coding RNA 938	LINC00938	-0.964487	0.000325617	8.68927	16.6949
chr12	46088442	46089818	1377	*	MACS_peak_2562	188.89	Distal Intergenic	12	46119503	46121704	2202	2	400027	uc001roq.3	31886	NA	LINC00938	long intergenic non-protein coding RNA 938	LINC00938	-0.964487	0.000325617	8.68927	16.6949
chr7	12769306	12770427	1122	*	MACS_peak_10329	72.84	Distal Intergenic	7	12726911	12730558	3648	1	10124	uc021zzq.1	42395	ENSG00000122644	ARL4A	ADP ribosylation factor like GTPase 4A	ARL4A	-0.983865	0.000313226	17.7066	33.3037
chr7	12796011	12796950	940	*	MACS_peak_10330	84.32	Distal Intergenic	7	12726911	12730558	3648	1	10124	uc021zzq.1	69100	ENSG00000122644	ARL4A	ADP ribosylation factor like GTPase 4A	ARL4A	-0.983865	0.000313226	17.7066	33.3037
chr7	12981030	12981840	811	*	MACS_peak_10331	86.15	Distal Intergenic	7	12726911	12730558	3648	1	10124	uc021zzq.1	254119	ENSG00000122644	ARL4A	ADP ribosylation factor like GTPase 4A	ARL4A	-0.983865	0.000313226	17.7066	33.3037
chr7	12755115	12756366	1252	*	MACS_peak_10327	91.41	Distal Intergenic	7	12726911	12730558	3648	1	10124	uc021zzq.1	28204	ENSG00000122644	ARL4A	ADP ribosylation factor like GTPase 4A	ARL4A	-0.983865	0.000313226	17.7066	33.3037
chr7	13139495	13141062	1568	*	MACS_peak_10333	241.62	Distal Intergenic	7	12726911	12730558	3648	1	10124	uc021zzq.1	412584	ENSG00000122644	ARL4A	ADP ribosylation factor like GTPase 4A	ARL4A	-0.983865	0.000313226	17.7066	33.3037
chr12	20699080	20700673	1594	*	MACS_peak_2479	108.86	Intron (uc001reh.2/5139, intron 1 of 15)	12	20724798	20837041	112244	1	5139	uc021qwa.1	-24125	ENSG00000172572	PDE3A	phosphodiesterase 3A	PDE3A	-1.26587	0.000309915	50.8392	97.1897
chr3	179762764	179763780	1017	*	MACS_peak_7807	110.91	Distal Intergenic	3	179512747	179754841	242095	2	51555	uc011bqh.2	-7923	ENSG00000114757	PEX5L	peroxisomal biogenesis factor 5 like	PEX5L	-1.35278	0.0003099	1.13196	2.04667
chr3	179781248	179782124	877	*	MACS_peak_7808	138.99	Distal Intergenic	3	179512747	179754841	242095	2	51555	uc011bqh.2	-26407	ENSG00000114757	PEX5L	peroxisomal biogenesis factor 5 like	PEX5L	-1.35278	0.0003099	1.13196	2.04667
chr12	122181209	122182034	826	*	MACS_peak_2870	75.44	Exon (uc001ubc.4/144404, exon 2 of 12)	12	122150658	122219974	69317	1	144404	uc009zxh.3	30551	ENSG00000188735	TMEM120B	transmembrane protein 120B	TMEM120B	-0.693396	0.000304008	3.19662	5.12955
chr13	110666634	110667898	1265	*	MACS_peak_3268	684.42	Distal Intergenic	13	110406184	110438914	32731	2	8660	uc001vqv.3	-227720	ENSG00000185950	IRS2	insulin receptor substrate 2	IRS2	-1.45761	0.000296708	7.83358	19.6906
chr5	114876952	114878339	1388	*	MACS_peak_9185	120.85	Promoter (2-3kb)	5	114856608	114880591	23984	2	56929	uc003krb.1	2252	ENSG00000145780	FEM1C	fem-1 homolog C	FEM1C	-0.662431	0.000295809	56.6474	90.1927
chr5	114826158	114827051	894	*	MACS_peak_9184	200.47	Distal Intergenic	5	114856608	114880591	23984	2	56929	uc003krb.1	53540	ENSG00000145780	FEM1C	fem-1 homolog C	FEM1C	-0.662431	0.000295809	56.6474	90.1927
chr10	89903372	89903922	551	*	MACS_peak_1779	74.27	Intron (uc010qms.1/55328, intron 5 of 5)	10	89623195	89728532	105338	1	5728	uc021pvw.1	280177	ENSG00000171862	PTEN	phosphatase and tensin homolog	PTEN	-0.94424	0.000294132	109.419	175.988
chr19	46803913	46804752	840	*	MACS_peak_5281	143.24	Promoter (2-3kb)	19	46806856	46846690	39835	1	64344	uc002pel.3	-2104	ENSG00000124440	HIF3A	hypoxia inducible factor 3 subunit alpha	HIF3A	-2.56377	0.000291593	8.52035	20.9283
chr3	124041472	124042444	973	*	MACS_peak_7590	71.04	Intron (uc010hrv.1/8997, intron 6 of 33)	3	124103672	124207712	104041	1	8997	uc003ehh.1	-61228	ENSG00000160145	KALRN	kalirin RhoGEF kinase	KALRN	-0.903324	0.000278164	25.5492	43.678
chr2	230786611	230787351	741	*	MACS_peak_6219	89.97	Promoter (<=1kb)	2	230787207	230877825	90619	1	130888	uc002vqa.3	0	ENSG00000153832	FBXO36	F-box protein 36	FBXO36	-0.838741	0.000261109	1.48548	2.444
chr6	160789344	160790198	855	*	MACS_peak_10193	73.33	Intron (uc003qti.4/6581, intron 1 of 10)	6	160769405	160873611	104207	1	6581	uc011efx.3	19939	ENSG00000146477	SLC22A3	solute carrier family 22 member 3	SLC22A3	-1.87298	0.000261078	4.47465	13.8629
chr6	160808070	160808472	403	*	MACS_peak_10194	73.45	Intron (uc003qti.4/6581, intron 1 of 10)	6	160769405	160873611	104207	1	6581	uc011efx.3	38665	ENSG00000146477	SLC22A3	solute carrier family 22 member 3	SLC22A3	-1.87298	0.000261078	4.47465	13.8629
chr7	123299923	123300694	772	*	MACS_peak_10689	76.43	Intron (uc003vky.2/442721, intron 1 of 2)	7	123295861	123304147	8287	1	442721	uc003vky.2	4062	ENSG00000170807	LMOD2	leiomodin 2	LMOD2	-2.26486	0.000245658	6.81593	4.01038
chr3	114555103	114555744	642	*	MACS_peak_7549	86.38	Intron (uc003ebm.3/26137, intron 4 of 11)	3	114056947	114478124	421178	2	26137	uc003ebl.3	-76979	ENSG00000181722	ZBTB20	zinc finger and BTB domain containing 20	ZBTB20	-0.964877	0.000241953	20.4204	31.7459
chr3	114865172	114865685	514	*	MACS_peak_7552	86.95	Promoter (<=1kb)	3	114056947	114866127	809181	2	26137	uc003ebn.3	442	ENSG00000181722	ZBTB20	zinc finger and BTB domain containing 20	ZBTB20	-0.964877	0.000241953	20.4204	31.7459
chr3	114713427	114714411	985	*	MACS_peak_7551	87.17	Intron (uc003ebm.3/26137, intron 1 of 11)	3	114056947	114790261	733315	2	26137	uc003ebm.3	75850	ENSG00000181722	ZBTB20	zinc finger and BTB domain containing 20	ZBTB20	-0.964877	0.000241953	20.4204	31.7459
chr3	114685962	114686714	753	*	MACS_peak_7550	115.07	Intron (uc003ebm.3/26137, intron 2 of 11)	3	114056947	114790261	733315	2	26137	uc003ebm.3	103547	ENSG00000181722	ZBTB20	zinc finger and BTB domain containing 20	ZBTB20	-0.964877	0.000241953	20.4204	31.7459
chr6	166088240	166089066	827	*	MACS_peak_10224	143.13	Distal Intergenic	6	165740776	166075588	334813	2	10846	uc003quo.3	-12652	ENSG00000112541	PDE10A	phosphodiesterase 10A	PDE10A	-1.30707	0.000239917	20.0172	30.0425
chr6	166060338	166061138	801	*	MACS_peak_10223	236.68	Intron (uc003qun.3/10846, intron 1 of 22)	6	165740776	166075588	334813	2	10846	uc003qun.3	14450	ENSG00000112541	PDE10A	phosphodiesterase 10A	PDE10A	-1.30707	0.000239917	20.0172	30.0425
chr8	98352697	98353657	961	*	MACS_peak_11291	98.43	Distal Intergenic	8	98285714	98290176	4463	2	85453	uc003yhy.3	-62521	ENSG00000180543	TSPYL5	TSPY like 5	TSPYL5	-1.59742	0.000210192	25.3075	50.4979
chr8	98088749	98090178	1430	*	MACS_peak_11288	125.03	Intron (uc003yhw.3/10404, intron 7 of 7)	8	98285714	98290176	4463	2	85453	uc003yhy.3	199998	ENSG00000180543	TSPYL5	TSPY like 5	TSPYL5	-1.59742	0.000210192	25.3075	50.4979
chr8	98277134	98280890	3757	*	MACS_peak_11290	1328.86	Distal Intergenic	8	98285714	98290176	4463	2	85453	uc003yhy.3	9286	ENSG00000180543	TSPYL5	TSPY like 5	TSPYL5	-1.59742	0.000210192	25.3075	50.4979
chr11	11169439	11170007	569	*	MACS_peak_2036	79.7	Distal Intergenic	11	11373489	11374904	1416	2	283106	uc001mjp.4	204897	ENSG00000254598	CSNK2A3	casein kinase 2 alpha 3	CSNK2A3	-2.07698	0.000205536	0.989198	2.37532
chr22	44462972	44463702	731	*	MACS_peak_7072	71.71	Promoter (1-2kb)	22	44464997	44565112	100116	1	29780	uc003beo.3	-1295	ENSG00000188677	PARVB	parvin beta	PARVB	-0.80538	0.000195287	4.41719	8.72987
chr22	44461983	44462939	957	*	MACS_peak_7071	109.24	Promoter (2-3kb)	22	44464997	44565112	100116	1	29780	uc003beo.3	-2058	ENSG00000188677	PARVB	parvin beta	PARVB	-0.80538	0.000195287	4.41719	8.72987
chr2	242087652	242088766	1115	*	MACS_peak_6290	77	Promoter (<=1kb)	2	242045514	242088919	43406	2	23178	uc002wao.2	153	ENSG00000115687	PASK	PAS domain containing serine/threonine kinase	PASK	-0.81143	0.000189441	2.384	3.91084
chr15	36020016	36020878	863	*	MACS_peak_3743	88.03	Intron (uc001zjc.3/100507466, intron 2 of 2)	15	35812474	35838404	25931	2	89978	uc001zjb.2	-181612	ENSG00000134146	DPH6	diphthamine biosynthesis 6	DPH6	-0.640323	0.000185538	5.68619	8.85165
chr13	30029002	30029715	714	*	MACS_peak_2993	82.08	Intron (uc001usl.4/23281, intron 7 of 13)	13	30002777	30080084	77308	1	23281	uc010aau.3	26225	ENSG00000132938	MTUS2	microtubule associated scaffold protein 2	MTUS2	-2.16429	0.000171672	0.286881	2.15305
chr4	75424940	75425241	302	*	MACS_peak_8134	87.3	Intron (uc021xpc.1/374, intron 6 of 11)	4	75310853	75490485	179633	1	374	uc021xpc.1	114087	ENSG00000109321	AREG	amphiregulin	AREG	-2.44451	0.000167334	0.843966	2.31686
chr7	106709371	106710464	1094	*	MACS_peak_10645	102.26	Intron (uc003vdx.3/5577, intron 1 of 10)	7	106685178	106802256	117079	1	5577	uc003vdx.3	24193	ENSG00000005249	PRKAR2B	protein kinase cAMP-dependent type II regulatory subunit beta	PRKAR2B	-1.76452	0.000167282	35.0555	45.9463
chr20	48548200	48548935	736	*	MACS_peak_6597	78.65	Distal Intergenic	20	48552914	48570422	17509	1	55905	uc002xux.3	-3979	ENSG00000124226	RNF114	ring finger protein 114	RNF114	-0.588642	0.000162688	27.5236	40.5923
chr5	179567078	179568454	1377	*	MACS_peak_9468	221.07	Promoter (1-2kb)	5	179527795	179565349	37555	2	255426	uc003mlq.3	-1729	ENSG00000146090	RASGEF1C	RasGEF domain family member 1C	RASGEF1C	-1.02291	0.000152445	0.028306	0.0990102
chr4	88330548	88331888	1341	*	MACS_peak_8186	92.4	Distal Intergenic	4	88343728	88380606	36879	1	53343	uc003hqq.3	-11840	ENSG00000170502	NUDT9	nudix hydrolase 9	NUDT9	-0.61254	0.000146427	26.5657	42.3043
chr6	107070264	107071037	774	*	MACS_peak_9931	77.88	5' UTR	6	107018903	107077373	58471	2	84816	uc003prj.3	6336	ENSG00000130347	RTN4IP1	reticulon 4 interacting protein 1	RTN4IP1	-0.733821	0.000143143	2.62201	4.27489
chr6	107054155	107055200	1046	*	MACS_peak_9930	148.64	Intron (uc003prj.3/84816, intron 4 of 8)	6	107018903	107077373	58471	2	84816	uc003prj.3	22173	ENSG00000130347	RTN4IP1	reticulon 4 interacting protein 1	RTN4IP1	-0.733821	0.000143143	2.62201	4.27489
chr10	11021089	11021811	723	*	MACS_peak_1473	71.69	Distal Intergenic	10	11047259	11356752	309494	1	10659	uc010qbi.2	-25448	ENSG00000048740	CELF2	CUGBP Elav-like family member 2	CELF2	-1.33951	0.000141869	49.8945	86.8235
chr10	11055112	11056282	1171	*	MACS_peak_1475	89.14	Intron (uc010qbi.2/10659, intron 1 of 7)	10	11059893	11374605	314713	1	10659	uc001ikk.2	-3611	ENSG00000048740	CELF2	CUGBP Elav-like family member 2	CELF2	-1.33951	0.000141869	49.8945	86.8235
chr10	11098725	11099424	700	*	MACS_peak_1476	97.3	Intron (uc010qbi.2/10659, intron 1 of 7)	10	11059893	11378672	318780	1	10659	uc001ikl.4	38832	ENSG00000048740	CELF2	CUGBP Elav-like family member 2	CELF2	-1.33951	0.000141869	49.8945	86.8235
chr10	104535210	104536158	949	*	MACS_peak_1834	74.65	Promoter (<=1kb)	10	104535888	104576021	40134	1	54838	uc001kwe.4	0	ENSG00000166272	WBP1L	WW domain binding protein 1 like	WBP1L	-0.739414	0.000134741	23.3675	36.3161
chr9	13279401	13280033	633	*	MACS_peak_11640	95.83	Promoter (<=1kb)	9	13105703	13279563	173861	2	8777	uc003zlb.4	0	ENSG00000107186	MPDZ	multiple PDZ domain crumbs cell polarity complex component	MPDZ	-0.864945	0.000132707	67.6387	111.033
chr9	13278082	13279346	1265	*	MACS_peak_11639	271.22	Promoter (<=1kb)	9	13105703	13279563	173861	2	8777	uc003zlb.4	217	ENSG00000107186	MPDZ	multiple PDZ domain crumbs cell polarity complex component	MPDZ	-0.864945	0.000132707	67.6387	111.033
chr9	71473050	71473842	793	*	MACS_peak_11748	96.61	Intron (uc004agu.4/8395, intron 4 of 15)	9	71394964	71398609	3646	1	116224	uc004agw.1	78086	ENSG00000187866	FAM122A	family with sequence similarity 122A	FAM122A	-0.719994	0.000132279	14.3695	24.6891
chr3	137726384	137727357	974	*	MACS_peak_7656	245.48	Promoter (1-2kb)	3	137729006	137752494	23489	1	51208	uc003erp.1	-1649	ENSG00000066405	CLDN18	claudin 18	CLDN18	-1.9954	0.000132003	3.56727	17.2854
chr5	78447579	78448299	721	*	MACS_peak_8970	169.32	Distal Intergenic	5	78407604	78428113	20510	1	635	uc011cti.2	39975	ENSG00000145692	BHMT	betaine--homocysteine S-methyltransferase	BHMT	-1.95155	0.000130487	0.312733	0.998371
chr5	78410611	78412240	1630	*	MACS_peak_8969	219.14	Exon (uc003kfu.4/635, exon 2 of 8)	5	78407604	78428113	20510	1	635	uc011cti.2	3007	ENSG00000145692	BHMT	betaine--homocysteine S-methyltransferase	BHMT	-1.95155	0.000130487	0.312733	0.998371
chr3	49508308	49508852	545	*	MACS_peak_7332	73.91	Promoter (<=1kb)	3	49507565	49573051	65487	1	1605	uc021wyk.1	743	ENSG00000173402	DAG1	dystroglycan 1	DAG1	-0.808684	0.000116585	21.2738	37.2444
chr19	56825132	56826064	933	*	MACS_peak_5324	96.79	Promoter (<=1kb)	19	56732679	56826294	93616	2	79149	uc010ygi.2	230	ENSG00000131848	ZSCAN5A	zinc finger and SCAN domain containing 5A	ZSCAN5A	-0.921784	9.08e-05	1.25508	2.15086
chr5	97865385	97866323	939	*	MACS_peak_9101	86.98	Distal Intergenic	5	98104999	98116889	11891	1	285704	uc003knb.2	-238676	ENSG00000174136	RGMB	repulsive guidance molecule BMP co-receptor b	RGMB	-1.15182	9.06e-05	39.8569	58.2835
chr5	97844607	97846201	1595	*	MACS_peak_9100	126.57	Distal Intergenic	5	98104999	98116889	11891	1	285704	uc003knb.2	-258798	ENSG00000174136	RGMB	repulsive guidance molecule BMP co-receptor b	RGMB	-1.15182	9.06e-05	39.8569	58.2835
chr1	153722511	153724061	1551	*	MACS_peak_583	124.57	Promoter (<=1kb)	1	153723330	153746555	23226	1	65123	uc010peb.2	0	ENSG00000143624	INTS3	integrator complex subunit 3	INTS3	-0.728645	8.21e-05	44.12	69.0975
chr14	92429285	92430299	1015	*	MACS_peak_3633	337.44	Distal Intergenic	14	92335755	92414046	78292	2	10516	uc010aue.3	-15239	ENSG00000140092	FBLN5	fibulin 5	FBLN5	-1.53243	7.98e-05	19.984	38.5395
chr8	29258570	29259345	776	*	MACS_peak_10958	149.25	Distal Intergenic	8	29190579	29208267	17689	2	1846	uc003xhm.3	-50303	ENSG00000120875	DUSP4	dual specificity phosphatase 4	DUSP4	-1.50687	7.84e-05	4.8208	10.7055
chr5	141980226	141980870	645	*	MACS_peak_9312	71.51	Exon (uc003lmm.4/2246, exon 3 of 4)	5	141971743	141993726	21984	2	2246	uc011dbi.2	12856	ENSG00000113578	FGF1	fibroblast growth factor 1	FGF1	-1.70149	7.74e-05	7.55899	10.5673
chr5	141970307	141971024	718	*	MACS_peak_9311	80.13	Downstream (<1kb)	5	141971743	141993726	21984	2	2246	uc011dbi.2	22702	ENSG00000113578	FGF1	fibroblast growth factor 1	FGF1	-1.70149	7.74e-05	7.55899	10.5673
chr14	72168752	72169295	544	*	MACS_peak_3540	83.69	Exon (uc001xms.3/26037, exon 12 of 22)	14	72064951	72206120	141170	1	26037	uc010ttm.2	103801	ENSG00000197555	SIPA1L1	signal induced proliferation associated 1 like 1	SIPA1L1	-0.87256	7.54e-05	40.5496	63.098
chr17	730836	731173	338	*	MACS_peak_4398	91.49	Intron (uc010vqe.2/64359, intron 1 of 7)	17	702553	725697	23145	2	64359	uc010vqd.2	-5139	ENSG00000167693	NXN	nucleoredoxin	NXN	-0.863455	7.23e-05	12.9762	21.4798
chr11	73336769	73337236	468	*	MACS_peak_2299	73.85	Distal Intergenic	11	73357223	73373864	16642	1	58473	uc001oua.3	-19987	ENSG00000021300	PLEKHB1	pleckstrin homology domain containing B1	PLEKHB1	-1.86292	7.18e-05	0.412414	1.21961
chr1	180198013	180199195	1183	*	MACS_peak_779	92.23	Promoter (<=1kb)	1	180199433	180244188	44756	1	89884	uc001goe.2	-238	ENSG00000121454	LHX4	LIM homeobox 4	LHX4	-0.951632	7.16e-05	2.82913	5.0332
chr22	35976207	35976829	623	*	MACS_peak_7019	74.34	Distal Intergenic	22	35942821	35950045	7225	1	23551	uc003any.3	33386	ENSG00000100302	RASD2	RASD family member 2	RASD2	-1.8201	7.06e-05	0.415456	1.24813
chr18	76735337	76736098	762	*	MACS_peak_5062	88.52	Distal Intergenic	18	76740275	76758969	18695	1	27164	uc002lmt.3	-4177	ENSG00000256463	SALL3	spalt like transcription factor 3	SALL3	-2.2147	6.95e-05	0.105364	0.763109
chr18	76484441	76485075	635	*	MACS_peak_5058	91.98	Distal Intergenic	18	76740275	76758969	18695	1	27164	uc002lmt.3	-255200	ENSG00000256463	SALL3	spalt like transcription factor 3	SALL3	-2.2147	6.95e-05	0.105364	0.763109
chr5	345649	346620	972	*	MACS_peak_8545	83.31	Intron (uc003jav.3/57491, intron 2 of 11)	5	322702	438405	115704	1	57491	uc010isz.3	22947	ENSG00000286169	AHRR	aryl-hydrocarbon receptor repressor	AHRR	-2.00439	6.55e-05	0.612832	1.84022
chrX	53100527	53101280	754	*	MACS_peak_12092	1351.5	Intron (uc004dru.3/54328, intron 1 of 1)	23	53111542	53117721	6180	1	64061	uc004drv.3	-10262	ENSG00000184205	TSPYL2	TSPY like 2	TSPYL2	-1.32167	6.38e-05	95.3301	187.082
chr12	64238335	64239114	780	*	MACS_peak_2627	199.09	Promoter (<=1kb)	12	64238541	64475692	237152	1	57522	uc001srt.3	0	ENSG00000196935	SRGAP1	SLIT-ROBO Rho GTPase activating protein 1	SRGAP1	-0.725732	6.29e-05	51.0451	81.0335
chr4	15651442	15652862	1421	*	MACS_peak_7990	462.85	Intron (uc003gob.2/26234, intron 1 of 11)	4	15606007	15657035	51029	2	26234	uc003gob.2	4173	ENSG00000118564	FBXL5	F-box and leucine rich repeat protein 5	FBXL5	-0.661933	6.14e-05	38.4244	58.4778
chr7	75361561	75362694	1134	*	MACS_peak_10525	151.98	Intron (uc003uds.2/3092, intron 1 of 30)	7	75162619	75368283	205665	2	3092	uc003uds.2	5589	ENSG00000127946	HIP1	huntingtin interacting protein 1	HIP1	-0.693887	6.06e-05	29.1042	45.2232
chr4	8129519	8130242	724	*	MACS_peak_7965	83.64	Promoter (<=1kb)	4	8031383	8129389	98007	2	84448	uc011bwl.1	-130	ENSG00000163995	ABLIM2	actin binding LIM protein family member 2	ABLIM2	-1.8526	5.5e-05	3.88877	5.05795
chr3	188382555	188382969	415	*	MACS_peak_7864	70.53	Intron (uc011bsg.2/4026, intron 5 of 9)	3	188286786	188608460	321675	1	4026	uc011bsj.2	95769	ENSG00000145012	LPP	LIM domain containing preferred translocation partner in lipoma	LPP	-0.632655	5.41e-05	232.17	349.415
chr3	187807005	187807661	657	*	MACS_peak_7859	73.91	Distal Intergenic	3	187871663	188608460	736798	1	4026	uc011bsg.2	-64002	ENSG00000145012	LPP	LIM domain containing preferred translocation partner in lipoma	LPP	-0.632655	5.41e-05	232.17	349.415
chr3	188409636	188410327	692	*	MACS_peak_7865	86.49	Intron (uc011bsg.2/4026, intron 5 of 9)	3	188286786	188608460	321675	1	4026	uc011bsj.2	122850	ENSG00000145012	LPP	LIM domain containing preferred translocation partner in lipoma	LPP	-0.632655	5.41e-05	232.17	349.415
chr3	187923790	187925044	1255	*	MACS_peak_7860	117.16	Intron (uc011bsg.2/4026, intron 1 of 9)	3	187930721	188608460	677740	1	4026	uc003frs.2	-5677	ENSG00000145012	LPP	LIM domain containing preferred translocation partner in lipoma	LPP	-0.632655	5.41e-05	232.17	349.415
chr12	102831736	102833544	1809	*	MACS_peak_2783	242.88	Intron (uc001tjn.2/3479, intron 2 of 3)	12	102789645	102872429	82785	2	3479	uc001tjn.2	38885	ENSG00000017427	IGF1	insulin like growth factor 1	IGF1	-1.78178	5.27e-05	72.8391	107.578
chr15	42338056	42339145	1090	*	MACS_peak_3773	93.78	Intron (uc021sjp.1/123745, intron 1 of 19)	15	42273780	42342901	69122	2	123745	uc021sjp.1	3756	ENSG00000188089	PLA2G4E	phospholipase A2 group IVE	PLA2G4E	-1.951	5.22e-05	0.271013	1.6147
chr12	122500561	122501318	758	*	MACS_peak_2877	76.48	Distal Intergenic	12	122516652	122628967	112316	1	22877	uc001ubq.3	-15334	ENSG00000175727	MLXIP	MLX interacting protein	MLXIP	-0.753914	4.87e-05	26.6148	41.3032
chr19	4991276	4992789	1514	*	MACS_peak_5105	2021.04	Intron (uc010xil.1/23030, intron 1 of 11)	19	4969124	5153608	184485	1	23030	uc002mbq.4	22152	ENSG00000127663	KDM4B	lysine demethylase 4B	KDM4B	-0.975788	4.72e-05	3.21355	6.22099
chr21	34175207	34176197	991	*	MACS_peak_6767	145.92	Intron (uc010glz.3/56245, intron 3 of 3)	21	34162984	34186053	23070	2	56245	uc010glz.3	9856	ENSG00000205929	C21orf62	chromosome 21 open reading frame 62	C21orf62	-0.963943	4.65e-05	4.86135	8.42991
chr18	52624046	52625172	1127	*	MACS_peak_4977	258.48	Promoter (<=1kb)	18	52568740	52625279	56540	2	80323	uc002lfs.3	107	ENSG00000166510	CCDC68	coiled-coil domain containing 68	CCDC68	-2.54064	4.31e-05	7.85545	40.5164
chr18	28613733	28615278	1546	*	MACS_peak_4872	356.17	Intron (uc002kwi.4/1825, intron 1 of 16)	18	28570052	28622781	52730	2	1825	uc002kwi.4	7503	ENSG00000134762	DSC3	desmocollin 3	DSC3	-2.09068	3.97e-05	5.77589	10.9787
chr10	11837366	11838698	1333	*	MACS_peak_1481	108.75	Distal Intergenic	10	11865397	11914276	48880	1	254427	uc001ikx.3	-26699	ENSG00000148426	PROSER2	proline and serine rich 2	PROSER2	-1.7771	3.67e-05	4.19189	11.7785
chr7	1609839	1610542	704	*	MACS_peak_10277	77.55	Promoter (<=1kb)	7	1609709	1629261	19553	1	114796	uc003sla.3	130	ENSG00000230487	PSMG3-AS1	PSMG3 antisense RNA 1 (head to head)	PSMG3-AS1	-1.29108	3.47e-05	0.773228	1.53392
chr7	1610686	1611527	842	*	MACS_peak_10278	206.95	Promoter (<=1kb)	7	1609709	1629261	19553	1	114796	uc003sla.3	977	ENSG00000230487	PSMG3-AS1	PSMG3 antisense RNA 1 (head to head)	PSMG3-AS1	-1.29108	3.47e-05	0.773228	1.53392
chr6	127784146	127785387	1242	*	MACS_peak_10032	203.64	Intron (uc003qbc.3/387104, intron 2 of 6)	6	127759551	127780535	20985	2	9729	uc011ebs.2	-3611	ENSG00000189367	KIAA0408	KIAA0408	KIAA0408	-1.40488	3.25e-05	7.38361	17.8922
chr5	108811814	108812612	799	*	MACS_peak_9154	81.71	Distal Intergenic	5	108670410	108745675	75266	2	9867	uc003kos.4	-66139	ENSG00000198961	PJA2	praja ring finger ubiquitin ligase 2	PJA2	-0.605764	3.24e-05	208.507	310.785
chr5	108723070	108724501	1432	*	MACS_peak_9153	117.36	Intron (uc003kos.4/9867, intron 1 of 9)	5	108670410	108745675	75266	2	9867	uc003kos.4	21174	ENSG00000198961	PJA2	praja ring finger ubiquitin ligase 2	PJA2	-0.605764	3.24e-05	208.507	310.785
chr10	82079301	82079967	667	*	MACS_peak_1755	70.2	Distal Intergenic	10	82104501	82127829	23329	1	84332	uc001kbz.2	-24534	ENSG00000133665	DYDC2	DPY30 domain containing 2	DYDC2	-1.26646	3.2e-05	0.387128	0.780619
chr5	81019794	81021267	1474	*	MACS_peak_8991	116.38	Intron (uc003kho.4/23635, intron 1 of 16)	5	80713179	81047072	333894	2	23635	uc003kho.4	25805	ENSG00000145687	SSBP2	single stranded DNA binding protein 2	SSBP2	-1.06245	3.19e-05	15.2307	25.4728
chr2	25457593	25458124	532	*	MACS_peak_5472	80.61	Intron (uc002rgb.4/1788, intron 18 of 18)	2	25455830	25475184	19355	2	1788	uc002rgb.4	17060	ENSG00000119772	DNMT3A	DNA methyltransferase 3 alpha	DNMT3A	-0.77761	2.93e-05	15.9547	25.3606
chr9	79417844	79418964	1121	*	MACS_peak_11779	182.83	Intron (uc010mpk.3/158471, intron 6 of 18)	9	79379354	79402465	23112	1	50652	uc010mpn.1	38490	ENSG00000225937	PCA3	prostate cancer associated 3	PCA3	-1.61973	2.88e-05	6.21538	15.9202
chr19	36869076	36869940	865	*	MACS_peak_5234	114.51	Promoter (<=1kb)	19	36825355	36870105	44751	2	57677	uc010eex.2	165	ENSG00000142065	ZFP14	ZFP14 zinc finger protein	ZFP14	-0.763664	2.85e-05	4.95313	8.05892
chr1	223894067	223894620	554	*	MACS_peak_1105	72.52	Intron (uc010puy.2/824, intron 1 of 20)	1	223889295	223963720	74426	1	824	uc010puy.2	4772	ENSG00000162909	CAPN2	calpain 2	CAPN2	-0.685527	2.72e-05	86.6977	130.668
chr1	223924778	223925951	1174	*	MACS_peak_1108	177.04	Intron (uc010puy.2/824, intron 2 of 20)	1	223945326	223963720	18395	1	824	uc001hoc.3	-19375	ENSG00000162909	CAPN2	calpain 2	CAPN2	-0.685527	2.72e-05	86.6977	130.668
chr20	36693442	36694976	1535	*	MACS_peak_6490	513.43	Promoter (<=1kb)	20	36694471	36720766	26296	1	58490	uc002xhp.4	0	ENSG00000101413	RPRD1B	regulation of nuclear pre-mRNA domain containing 1B	RPRD1B	-0.752386	2.7e-05	14.8742	26.4617
chr1	151467031	151468902	1872	*	MACS_peak_564	78.53	Distal Intergenic	1	151483862	151511167	27306	1	57530	uc009wmw.3	-14960	ENSG00000143375	CGN	cingulin	CGN	-2.38361	2.7e-05	0.868263	1.99207
chr3	186411937	186412592	656	*	MACS_peak_7849	75.41	Distal Intergenic	3	186435098	186460678	25581	1	3827	uc011bsa.2	-22506	ENSG00000113889	KNG1	kininogen 1	KNG1	-1.62055	2.51e-05	0.0468433	0.219749
chr3	186460499	186461349	851	*	MACS_peak_7852	101.72	3' UTR	3	186435098	186462199	27102	1	3827	uc021xil.1	25401	ENSG00000113889	KNG1	kininogen 1	KNG1	-1.62055	2.51e-05	0.0468433	0.219749
chr10	102101344	102102514	1171	*	MACS_peak_1823	102.31	Distal Intergenic	10	102106772	102124588	17817	1	6319	uc001kqy.3	-4258	ENSG00000099194	SCD	stearoyl-CoA desaturase	SCD	-1.33839	2.33e-05	133.968	214.947
chr1	228905526	228906453	928	*	MACS_peak_1156	70.06	Distal Intergenic	1	228870824	228882416	11593	1	58480	uc001htf.3	34702	ENSG00000116574	RHOU	ras homolog family member U	RHOU	-1.55272	2.29e-05	14.9681	34.4954
chr13	52692004	52693082	1079	*	MACS_peak_3102	220.7	Intron (uc001vge.3/341676, intron 4 of 21)	13	52638900	52703214	64315	2	341676	uc001vge.3	10132	ENSG00000197168	NEK5	NIMA related kinase 5	NEK5	-0.787411	2.25e-05	1.59776	2.71424
chr11	113948836	113949706	871	*	MACS_peak_2357	111.96	Intron (uc001poo.1/7704, intron 2 of 3)	11	113931288	114121397	190110	1	7704	uc001poq.3	17548	ENSG00000109906	ZBTB16	zinc finger and BTB domain containing 16	ZBTB16	-2.30418	2.24e-05	10.8401	32.4844
chr22	50579732	50580812	1081	*	MACS_peak_7117	107.82	Exon (uc003bjj.3/54456, exon 16 of 27)	22	50585484	50600116	14633	1	54456	uc003bjl.3	-4672	ENSG00000073146	MOV10L1	Mov10 like RISC complex RNA helicase 1	MOV10L1	-1.60936	2.16e-05	0.384707	0.772395
chr18	61527803	61528518	716	*	MACS_peak_5019	72.88	Distal Intergenic	18	61554939	61571124	16186	1	5055	uc002ljo.3	-26421	ENSG00000197632	SERPINB2	serpin family B member 2	SERPINB2	-3.08613	2.13e-05	2.35174	7.55812
chr11	6454863	6455866	1004	*	MACS_peak_2008	142.89	Intron (uc001mdg.2/3263, intron 7 of 9)	11	6452268	6462254	9987	2	3263	uc001mdg.2	6388	ENSG00000110169	HPX	hemopexin	HPX	-1.64114	2.1e-05	0.209619	0.445681
chr6	105443764	105444685	922	*	MACS_peak_9913	108.33	Intron (uc003pqv.2/389421, intron 2 of 3)	6	105405974	105531207	125234	1	389421	uc010kda.2	37790	ENSG00000187772	LIN28B	lin-28 homolog B	LIN28B	-2.93825	1.87e-05	1.58346	2.18581
chr3	123585491	123586956	1466	*	MACS_peak_7585	71.62	Intron (uc003ego.3/4638, intron 2 of 33)	3	123331143	123603149	272007	2	4638	uc003ego.3	16193	ENSG00000065534	MYLK	myosin light chain kinase	MYLK	-1.44376	1.84e-05	96.5419	336.682
chr3	123516959	123517714	756	*	MACS_peak_7584	126.5	Promoter (1-2kb)	3	123456088	123519035	62948	2	4638	uc010hrs.1	1321	ENSG00000065534	MYLK	myosin light chain kinase	MYLK	-1.44376	1.84e-05	96.5419	336.682
chr13	21200370	21200895	526	*	MACS_peak_2939	75.34	Intron (uc001unh.3/8100, intron 17 of 27)	13	21189932	21206278	16347	1	8100	uc001unl.1	10438	ENSG00000032742	IFT88	intraflagellar transport 88	IFT88	-0.701987	1.84e-05	14.1245	21.9185
chr10	64653918	64654400	483	*	MACS_peak_1673	72.29	Distal Intergenic	10	64571756	64578927	7172	2	1959	uc009xph.3	-74991	ENSG00000122877	EGR2	early growth response 2	EGR2	-1.73313	1.69e-05	7.30395	19.9819
chr9	27766050	27766887	838	*	MACS_peak_11693	134.56	Distal Intergenic	9	27560499	27573864	13366	2	203228	uc003zqr.2	-192186	ENSG00000147894	C9orf72	C9orf72-SMCR8 complex subunit	C9orf72	-1.02162	1.69e-05	12.2782	26.4928
chr12	32764583	32765259	677	*	MACS_peak_2533	71.44	Intron (uc001rlc.3/121512, intron 10 of 16)	12	32734894	32797685	62792	1	121512	uc001rlb.1	29689	ENSG00000139132	FGD4	FYVE, RhoGEF and PH domain containing 4	FGD4	-1.34966	1.65e-05	33.6366	68.5086
chr7	74020614	74021443	830	*	MACS_peak_10521	82.86	Distal Intergenic	7	74072030	74131386	59357	1	2969	uc003uat.3	-50587	ENSG00000263001	GTF2I	general transcription factor IIi	GTF2I	-0.659917	1.52e-05	259.886	413.98
chr13	39517301	39517871	571	*	MACS_peak_3035	108.19	Distal Intergenic	13	39540062	39564996	24935	2	161003	uc001uwx.3	47125	ENSG00000133115	STOML3	stomatin like 3	STOML3	-1.71652	1.4e-05	0.0429126	0.282501
chr6	79383008	79383872	865	*	MACS_peak_9815	309.35	Distal Intergenic	6	79577261	79608135	30875	1	134728	uc003pim.4	-193389	ENSG00000146243	IRAK1BP1	interleukin 1 receptor associated kinase 1 binding protein 1	IRAK1BP1	-1.13286	1.38e-05	2.68178	5.08625
chr6	28426206	28426817	612	*	MACS_peak_9634	112.65	Distal Intergenic	6	28400432	28411279	10848	2	222696	uc003nli.4	-14927	ENSG00000187987	ZSCAN23	zinc finger and SCAN domain containing 23	ZSCAN23	-1.72907	1.37e-05	0.887495	2.01872
chr6	42106602	42107411	810	*	MACS_peak_9708	95.3	Intron (uc003orw.2/647024, intron 1 of 4)	6	42068857	42110715	41859	2	647024	uc003orw.2	3304	ENSG00000188112	C6orf132	chromosome 6 open reading frame 132	C6orf132	-1.36571	1.34e-05	1.45175	2.87094
chr1	230708109	230709317	1209	*	MACS_peak_1184	71.55	Distal Intergenic	1	230778202	230829731	51530	1	22796	uc001htw.3	-68885	ENSG00000135775	COG2	component of oligomeric golgi complex 2	COG2	-0.585199	1.32e-05	9.06032	12.7064
chr1	230764818	230766155	1338	*	MACS_peak_1188	105.17	Distal Intergenic	1	230778202	230829731	51530	1	22796	uc001htw.3	-12047	ENSG00000135775	COG2	component of oligomeric golgi complex 2	COG2	-0.585199	1.32e-05	9.06032	12.7064
chr1	230711946	230713502	1557	*	MACS_peak_1185	114.6	Distal Intergenic	1	230778202	230829731	51530	1	22796	uc001htw.3	-64700	ENSG00000135775	COG2	component of oligomeric golgi complex 2	COG2	-0.585199	1.32e-05	9.06032	12.7064
chr1	230806317	230807614	1298	*	MACS_peak_1189	146.61	Exon (uc001htw.3/22796, exon 8 of 18)	1	230814376	230829731	15356	1	22796	uc031psr.1	-6762	ENSG00000135775	COG2	component of oligomeric golgi complex 2	COG2	-0.585199	1.32e-05	9.06032	12.7064
chr21	44091868	44092820	953	*	MACS_peak_6829	109.7	Intron (uc002zbm.3/5152, intron 1 of 19)	21	44073862	44195618	121757	1	5152	uc002zcg.3	18006	ENSG00000160191	PDE9A	phosphodiesterase 9A	PDE9A	-1.71343	1.28e-05	1.65375	3.96402
chr4	170176841	170177459	619	*	MACS_peak_8504	84.88	Intron (uc003isa.1/57630, intron 2 of 11)	4	170015407	170192249	176843	2	57630	uc003isa.1	14790	ENSG00000154447	SH3RF1	SH3 domain containing ring finger 1	SH3RF1	-0.916869	1.27e-05	15.224	29.0996
chr4	170098188	170099257	1070	*	MACS_peak_8502	127.09	Intron (uc003isa.1/57630, intron 2 of 11)	4	170037420	170077830	40411	2	57630	uc010irc.1	-20358	ENSG00000154447	SH3RF1	SH3 domain containing ring finger 1	SH3RF1	-0.916869	1.27e-05	15.224	29.0996
chr5	31470666	31471548	883	*	MACS_peak_8706	70.36	Intron (uc003jhg.2/29102, intron 16 of 34)	5	31493314	31527019	33706	2	29102	uc010iui.1	55471	ENSG00000113360	DROSHA	drosha ribonuclease III	DROSHA	-0.635419	1.26e-05	76.3448	113.727
chr6	144585293	144585627	335	*	MACS_peak_10117	83.38	Distal Intergenic	6	144607490	144801118	193629	1	7402	uc010khq.1	-21863	ENSG00000152818	UTRN	utrophin	UTRN	-0.817048	1.24e-05	425.368	720.346
chr3	194757496	194758427	932	*	MACS_peak_7889	101.11	Distal Intergenic	3	194789013	194842924	53912	2	152002	uc003fuk.3	84497	ENSG00000173950	XXYLT1	xyloside xylosyltransferase 1	XXYLT1	-1.08637	1.19e-05	4.64879	9.98143
chr5	75621318	75622397	1080	*	MACS_peak_8932	71.09	3' UTR	5	75699149	76003957	304809	1	10788	uc003kek.3	-76752	ENSG00000145703	IQGAP2	IQ motif containing GTPase activating protein 2	IQGAP2	-1.25312	1.14e-05	26.9018	69.0633
chr5	75792016	75792619	604	*	MACS_peak_8936	76.04	Intron (uc003kek.3/10788, intron 2 of 35)	5	75699149	76003957	304809	1	10788	uc003kek.3	92867	ENSG00000145703	IQGAP2	IQ motif containing GTPase activating protein 2	IQGAP2	-1.25312	1.14e-05	26.9018	69.0633
chr5	75698291	75699567	1277	*	MACS_peak_8934	99.88	Promoter (<=1kb)	5	75699149	76003957	304809	1	10788	uc003kek.3	0	ENSG00000145703	IQGAP2	IQ motif containing GTPase activating protein 2	IQGAP2	-1.25312	1.14e-05	26.9018	69.0633
chr16	86768065	86768939	875	*	MACS_peak_4379	80.24	Distal Intergenic	16	86612115	86615304	3190	1	2300	uc002fjr.3	155950	ENSG00000176678	FOXL1	forkhead box L1	FOXL1	-2.04001	1.1e-05	1.37379	4.24507
chr1	47108728	47109505	778	*	MACS_peak_244	181.79	Exon (uc009vyk.3/64756, exon 9 of 10)	1	47100711	47131550	30840	2	64756	uc009vyk.3	22045	ENSG00000123472	ATPAF1	ATP synthase mitochondrial F1 complex assembly factor 1	ATPAF1	-0.663952	1.02e-05	19.1517	30.0021
chr2	202897147	202898095	949	*	MACS_peak_6088	79.92	Promoter (1-2kb)	2	202899310	202903160	3851	1	8324	uc002uyw.1	-1215	ENSG00000155760	FZD7	frizzled class receptor 7	FZD7	-1.17808	9.83e-06	13.3474	26.634
chr2	202820167	202821007	841	*	MACS_peak_6087	98.1	Distal Intergenic	2	202899310	202903160	3851	1	8324	uc002uyw.1	-78303	ENSG00000155760	FZD7	frizzled class receptor 7	FZD7	-1.17808	9.83e-06	13.3474	26.634
chr4	77644373	77645565	1193	*	MACS_peak_8150	193.89	Intron (uc011cbx.2/57619, intron 3 of 10)	4	77637154	77663079	25926	1	57619	uc003hkf.1	7219	ENSG00000138771	SHROOM3	shroom family member 3	SHROOM3	-1.74128	9.7e-06	6.98974	16.6419
chrX	70475214	70475799	586	*	MACS_peak_12109	83.56	Promoter (<=1kb)	23	70459474	70475047	15574	2	9203	uc004dzj.2	-167	ENSG00000147130	ZMYM3	zinc finger MYM-type containing 3	ZMYM3	-0.760518	9.66e-06	7.94693	12.8629
chr12	2806265	2807396	1132	*	MACS_peak_2413	168.81	3' UTR	12	2785167	2800323	15157	2	100652846	uc001qkx.2	-5942	ENSG00000246627	CACNA1C-AS1	CACNA1C antisense RNA 1	CACNA1C-AS1	-1.84994	9.63e-06	0.111889	0.293535
chr10	24518374	24519483	1110	*	MACS_peak_1535	101.01	Intron (uc001irs.3/56243, intron 3 of 18)	10	24528124	24813693	285570	1	56243	uc001irv.1	-8641	ENSG00000120549	KIAA1217	KIAA1217	KIAA1217	-1.274	9.16e-06	145.434	279.794
chr12	2488249	2488951	703	*	MACS_peak_2411	103.41	Intron (uc001qjz.2/775, intron 3 of 46)	12	2378942	2397911	18970	1	100874370	uc031qfn.1	109307	NA	CACNA1C-IT3	CACNA1C intronic transcript 3	CACNA1C-IT3	-1.78334	8.87e-06	0.0757132	0.24116
chr6	154863797	154864517	721	*	MACS_peak_10156	127.72	Distal Intergenic	6	154475618	154831753	356136	2	26034	uc021zhc.1	-32044	ENSG00000074706	IPCEF1	interaction protein for cytohesin exchange factors 1	IPCEF1	-1.29629	8.83e-06	5.01125	12.3883
chr6	154715971	154717682	1712	*	MACS_peak_10154	213.84	Intron (uc021zhc.1/26034, intron 12 of 21)	6	154520802	154732276	211475	2	26034	uc021zhd.1	14594	ENSG00000074706	IPCEF1	interaction protein for cytohesin exchange factors 1	IPCEF1	-1.29629	8.83e-06	5.01125	12.3883
chr6	154579338	154579915	578	*	MACS_peak_10151	215.7	Intron (uc003qpw.3/26034, intron 4 of 12)	6	154475618	154534464	58847	2	26034	uc003qpv.3	-44874	ENSG00000074706	IPCEF1	interaction protein for cytohesin exchange factors 1	IPCEF1	-1.29629	8.83e-06	5.01125	12.3883
chr16	1185609	1186765	1157	*	MACS_peak_4064	94.43	Distal Intergenic	16	1203241	1271772	68532	1	8912	uc002cks.3	-16476	ENSG00000196557	CACNA1H	calcium voltage-gated channel subunit alpha1 H	CACNA1H	-2.22798	8.61e-06	0.239812	0.843341
chrX	70142750	70143126	377	*	MACS_peak_12108	72.23	Downstream (2-3kb)	23	70145430	70150975	5546	2	84889	uc004dyn.3	7849	ENSG00000165349	SLC7A3	solute carrier family 7 member 3	SLC7A3	-2.55229	8.19e-06	0.125773	0.615534
chr6	108910070	108910960	891	*	MACS_peak_9940	97.97	Promoter (<=1kb)	6	108910909	109005971	95063	1	2309	uc011ean.1	0	ENSG00000118689	FOXO3	forkhead box O3	FOXO3	-0.888	8.02e-06	81.2972	147.895
chr6	1310639	1311306	668	*	MACS_peak_9487	80.33	Promoter (1-2kb)	6	1312675	1314993	2319	1	94234	uc003mtl.4	-1369	ENSG00000164379	FOXQ1	forkhead box Q1	FOXQ1	-2.94962	7.68e-06	1.13956	2.78784
chr14	79591110	79591867	758	*	MACS_peak_3584	123.51	Intron (uc001xum.2/9369, intron 14 of 20)	14	79745682	80334633	588952	1	9369	uc001xup.3	-153815	ENSG00000021645	NRXN3	neurexin 3	NRXN3	-1.9864	7.35e-06	4.13516	13.8894
chr14	79822208	79823217	1010	*	MACS_peak_3585	144.18	Intron (uc001xum.2/9369, intron 14 of 20)	14	79745682	80334633	588952	1	9369	uc010asw.4	76526	ENSG00000021645	NRXN3	neurexin 3	NRXN3	-1.9864	7.35e-06	4.13516	13.8894
chr14	79995686	79996999	1314	*	MACS_peak_3588	662.8	Intron (uc001xum.2/9369, intron 15 of 20)	14	79745682	80334633	588952	1	9369	uc010asw.4	250004	ENSG00000021645	NRXN3	neurexin 3	NRXN3	-1.9864	7.35e-06	4.13516	13.8894
chr22	38465085	38466088	1004	*	MACS_peak_7040	112.08	Exon (uc003auq.3/9463, exon 6 of 13)	22	38453753	38471708	17956	1	9463	uc003aut.3	11332	ENSG00000100151	PICK1	protein interacting with PRKCA 1	PICK1	-1.18627	7.33e-06	1.45751	2.81495
chr22	38448327	38449328	1002	*	MACS_peak_7039	136.89	Distal Intergenic	22	38453262	38471708	18447	1	9463	uc003auq.3	-3934	ENSG00000100151	PICK1	protein interacting with PRKCA 1	PICK1	-1.18627	7.33e-06	1.45751	2.81495
chr14	70275510	70276591	1082	*	MACS_peak_3520	134.57	Distal Intergenic	14	70242552	70264006	21455	2	6554	uc001xlr.2	-11504	ENSG00000100652	SLC10A1	solute carrier family 10 member 1	SLC10A1	-1.81663	6.62e-06	0.326624	0.837217
chr5	76434701	76435356	656	*	MACS_peak_8947	143.01	Exon (uc010izz.2/728723, exon 7 of 7)	5	76383884	76444176	60293	1	728723	uc003kez.3	50817	ENSG00000250802	ZBED3-AS1	ZBED3 antisense RNA 1	ZBED3-AS1	-1.4675	6.5e-06	2.13845	4.74095
chr1	9495901	9496981	1081	*	MACS_peak_34	235.16	Distal Intergenic	1	9415766	9429590	13825	1	80176	uc001apv.3	80135	ENSG00000171621	SPSB1	splA/ryanodine receptor domain and SOCS box containing 1	SPSB1	-1.65792	5.57e-06	4.83939	12.0783
chr6	109415581	109416179	599	*	MACS_peak_9944	75.28	Promoter (<=1kb)	6	109307640	109415708	108069	2	27244	uc003psu.3	0	ENSG00000080546	SESN1	sestrin 1	SESN1	-1.20435	5.54e-06	34.967	71.1449
chr5	149312108	149312914	807	*	MACS_peak_9345	124.8	Intron (uc003lrg.4/5145, intron 3 of 21)	5	149237519	149324356	86838	2	5145	uc003lrg.4	11442	ENSG00000132915	PDE6A	phosphodiesterase 6A	PDE6A	-0.941969	5.45e-06	4.59659	7.24976
chr5	149275106	149276399	1294	*	MACS_peak_9344	128.99	Exon (uc003lrg.4/5145, exon 11 of 22)	5	149237519	149324356	86838	2	5145	uc003lrg.4	47957	ENSG00000132915	PDE6A	phosphodiesterase 6A	PDE6A	-0.941969	5.45e-06	4.59659	7.24976
chr1	221139351	221141368	2018	*	MACS_peak_1080	114.22	Distal Intergenic	1	221052743	221058400	5658	1	3142	uc001hmv.4	86608	ENSG00000136630	HLX	H2.0 like homeobox	HLX	-1.30314	5.24e-06	1.20269	2.7338
chr10	17467800	17468548	749	*	MACS_peak_1514	98.06	Intron (uc001ipd.3/338596, intron 2 of 7)	10	17362676	17496254	133579	2	338596	uc001ipd.3	27706	ENSG00000148488	ST8SIA6	ST8 alpha-N-acetyl-neuraminide alpha-2,8-sialyltransferase 6	ST8SIA6	-2.34283	4.96e-06	1.46061	7.19194
chr18	3652578	3653503	926	*	MACS_peak_4778	76.42	Intron (uc002kme.2/9229, intron 4 of 9)	18	3594112	3597377	3266	1	649446	uc010wza.3	58466	NA	DLGAP1-AS1	DLGAP1 antisense RNA 1	DLGAP1-AS1	-1.06542	4.88e-06	2.29717	4.23028
chr18	3599063	3599841	779	*	MACS_peak_4777	79.15	Intron (uc002kme.2/9229, intron 4 of 9)	18	3594112	3597377	3266	1	649446	uc010wza.3	4951	NA	DLGAP1-AS1	DLGAP1 antisense RNA 1	DLGAP1-AS1	-1.06542	4.88e-06	2.29717	4.23028
chr18	3702493	3704336	1844	*	MACS_peak_4780	79.41	Intron (uc002kme.2/9229, intron 4 of 9)	18	3594112	3597377	3266	1	649446	uc010wza.3	108381	NA	DLGAP1-AS1	DLGAP1 antisense RNA 1	DLGAP1-AS1	-1.06542	4.88e-06	2.29717	4.23028
chr18	3712920	3713465	546	*	MACS_peak_4781	79.88	Intron (uc002kme.2/9229, intron 4 of 9)	18	3594112	3597377	3266	1	649446	uc010wza.3	118808	NA	DLGAP1-AS1	DLGAP1 antisense RNA 1	DLGAP1-AS1	-1.06542	4.88e-06	2.29717	4.23028
chr13	76214400	76215791	1392	*	MACS_peak_3155	262.12	Intron (uc010thv.2/4008, intron 2 of 29)	13	76210459	76434006	223548	1	4008	uc021rkq.1	3941	ENSG00000136153	LMO7	LIM domain 7	LMO7	-1.59611	4.58e-06	314.745	723.538
chr4	154165726	154166545	820	*	MACS_peak_8449	71.25	Intron (uc003ing.2/23321, intron 1 of 11)	4	154178555	154199310	20756	1	23321	uc003ini.1	-12010	ENSG00000109654	TRIM2	tripartite motif containing 2	TRIM2	-1.30257	4.34e-06	36.3051	81.0712
chr4	154042465	154042945	481	*	MACS_peak_8445	72.49	Distal Intergenic	4	154074270	154260474	186205	1	23321	uc003ing.2	-31325	ENSG00000109654	TRIM2	tripartite motif containing 2	TRIM2	-1.30257	4.34e-06	36.3051	81.0712
chr4	154089945	154090847	903	*	MACS_peak_8446	143.01	Intron (uc003ing.2/23321, intron 1 of 11)	4	154074270	154260474	186205	1	23321	uc003ing.2	15675	ENSG00000109654	TRIM2	tripartite motif containing 2	TRIM2	-1.30257	4.34e-06	36.3051	81.0712
chr4	154190529	154191738	1210	*	MACS_peak_8451	544.47	5' UTR	4	154178555	154199310	20756	1	23321	uc003ini.1	11974	ENSG00000109654	TRIM2	tripartite motif containing 2	TRIM2	-1.30257	4.34e-06	36.3051	81.0712
chr5	1193140	1194078	939	*	MACS_peak_8551	74.78	Distal Intergenic	5	1201710	1225230	23521	1	340024	uc003jbw.4	-7632	ENSG00000174358	SLC6A19	solute carrier family 6 member 19	SLC6A19	-2.28534	4.2e-06	0.0933183	0.595605
chrX	56026970	56027829	860	*	MACS_peak_12099	711.88	Distal Intergenic	23	56258822	56295922	37101	1	11279	uc010nkg.2	-230993	ENSG00000102349	KLF8	Kruppel like factor 8	KLF8	-1.52707	3.74e-06	9.13356	18.3254
chr15	70387915	70389145	1231	*	MACS_peak_3909	105.17	Promoter (<=1kb)	15	70340543	70388943	48401	2	7090	uc002asl.2	0	ENSG00000140332	TLE3	TLE family member 3, transcriptional corepressor	TLE3	-0.895681	3.73e-06	12.1082	21.1151
chr15	70386952	70387741	790	*	MACS_peak_3908	116.08	Promoter (<=1kb)	15	70340543	70387124	46582	2	7090	uc002ask.2	0	ENSG00000140332	TLE3	TLE family member 3, transcriptional corepressor	TLE3	-0.895681	3.73e-06	12.1082	21.1151
chr15	70390024	70391984	1961	*	MACS_peak_3910	153.2	Promoter (<=1kb)	15	70340543	70390256	49714	2	7090	uc002asm.2	0	ENSG00000140332	TLE3	TLE family member 3, transcriptional corepressor	TLE3	-0.895681	3.73e-06	12.1082	21.1151
chr1	231462395	231463750	1356	*	MACS_peak_1200	158.15	Distal Intergenic	1	231468482	231473578	5097	2	149371	uc001huq.3	9828	ENSG00000116903	EXOC8	exocyst complex component 8	EXOC8	-0.701668	3.37e-06	12.5944	20.1403
chr1	232765992	232769282	3291	*	MACS_peak_1216	242.3	Distal Intergenic	1	232533712	232651243	117532	2	57568	uc001hvg.3	-114749	ENSG00000116991	SIPA1L2	signal induced proliferation associated 1 like 2	SIPA1L2	-1.08543	3.34e-06	23.5635	51.1901
chr7	4041449	4042632	1184	*	MACS_peak_10293	105.67	Intron (uc003smx.3/221935, intron 14 of 44)	7	4050598	4308631	258034	1	221935	uc010kso.3	-7966	ENSG00000146555	SDK1	sidekick cell adhesion molecule 1	SDK1	-2.63849	3.3e-06	2.23819	3.20727
chr7	3559423	3560868	1446	*	MACS_peak_10288	253.66	Intron (uc003smx.3/221935, intron 1 of 44)	7	3341080	4308631	967552	1	221935	uc003smx.3	218343	ENSG00000146555	SDK1	sidekick cell adhesion molecule 1	SDK1	-2.63849	3.3e-06	2.23819	3.20727
chr5	107819352	107820398	1047	*	MACS_peak_9147	83.22	Distal Intergenic	5	107194734	107717799	523066	2	64839	uc011cvc.2	-101553	ENSG00000145743	FBXL17	F-box and leucine rich repeat protein 17	FBXL17	-0.853808	3.26e-06	8.2387	14.8372
chr5	107555648	107556849	1202	*	MACS_peak_9145	94.51	Intron (uc011cvc.2/64839, intron 5 of 8)	5	107213952	107703654	489703	2	64839	uc003kon.4	146805	ENSG00000145743	FBXL17	F-box and leucine rich repeat protein 17	FBXL17	-0.853808	3.26e-06	8.2387	14.8372
chr5	107657713	107658617	905	*	MACS_peak_9146	110.26	Intron (uc011cvc.2/64839, intron 4 of 8)	5	107213952	107703654	489703	2	64839	uc003kon.4	45037	ENSG00000145743	FBXL17	F-box and leucine rich repeat protein 17	FBXL17	-0.853808	3.26e-06	8.2387	14.8372
chr8	102555290	102555910	621	*	MACS_peak_11332	75.39	3' UTR	8	102504668	102681952	177285	1	79977	uc010mbu.3	50622	ENSG00000083307	GRHL2	grainyhead like transcription factor 2	GRHL2	-2.73044	2.76e-06	0.497114	8.94448
chr8	102618611	102620911	2301	*	MACS_peak_11333	82.61	Intron (uc010mbu.3/79977, intron 8 of 15)	8	102504668	102681952	177285	1	79977	uc010mbu.3	113943	ENSG00000083307	GRHL2	grainyhead like transcription factor 2	GRHL2	-2.73044	2.76e-06	0.497114	8.94448
chr8	102516134	102517654	1521	*	MACS_peak_11331	118.32	Intron (uc010mbt.1/79977, intron 1 of 1)	8	102504668	102681952	177285	1	79977	uc010mbu.3	11466	ENSG00000083307	GRHL2	grainyhead like transcription factor 2	GRHL2	-2.73044	2.76e-06	0.497114	8.94448
chr13	109851297	109852258	962	*	MACS_peak_3265	137.44	Intron (uc001vqt.1/23026, intron 34 of 34)	13	109816253	109819651	3399	2	100885782	uc031qng.1	-31646	ENSG00000236242	MYO16-AS1	MYO16 antisense RNA 1	MYO16-AS1	-1.38947	2.75e-06	0.034301	0.110582
chr9	129089694	129091023	1330	*	MACS_peak_11988	93.66	Promoter (<=1kb)	9	129089123	129269320	180198	1	89853	uc004bqh.2	571	ENSG00000196814	MVB12B	multivesicular body subunit 12B	MVB12B	-1.00879	2.62e-06	4.81799	8.97387
chr9	129109644	129111115	1472	*	MACS_peak_11989	217.78	Intron (uc004bqg.2/89853, intron 2 of 5)	9	129097526	129269320	171795	1	89853	uc011lzy.2	12118	ENSG00000196814	MVB12B	multivesicular body subunit 12B	MVB12B	-1.00879	2.62e-06	4.81799	8.97387
chr11	115068917	115069763	847	*	MACS_peak_2365	239.25	Exon (uc001pph.5/23705, exon 9 of 11)	11	115044345	115285467	241123	2	23705	uc031qeh.1	215704	ENSG00000182985	CADM1	cell adhesion molecule 1	CADM1	-2.17718	2.51e-06	152.879	443.718
chr7	82073211	82073799	589	*	MACS_peak_10548	87.89	Promoter (<=1kb)	7	81579418	82073031	493614	2	781	uc003uhr.1	-180	ENSG00000153956	CACNA2D1	calcium voltage-gated channel auxiliary subunit alpha2delta 1	CACNA2D1	-1.60542	2.4e-06	52.9934	142.249
chr17	19800819	19801507	689	*	MACS_peak_4467	78.49	Distal Intergenic	17	19674143	19771239	97097	2	9706	uc002gwn.3	-29580	ENSG00000083290	ULK2	unc-51 like autophagy activating kinase 2	ULK2	-1.11486	2.13e-06	12.3894	21.7889
chr17	19770865	19771860	996	*	MACS_peak_4466	94.62	Promoter (<=1kb)	17	19674143	19771239	97097	2	9706	uc002gwm.4	0	ENSG00000083290	ULK2	unc-51 like autophagy activating kinase 2	ULK2	-1.11486	2.13e-06	12.3894	21.7889
chr4	87516929	87517724	796	*	MACS_peak_8184	78.97	Promoter (1-2kb)	4	87515468	87736328	220861	1	5783	uc003hqb.3	1461	ENSG00000163629	PTPN13	protein tyrosine phosphatase non-receptor type 13	PTPN13	-1.34256	2.09e-06	98.4112	249.674
chr1	244499522	244500324	803	*	MACS_peak_1332	99.45	Distal Intergenic	1	244515937	244552388	36452	1	200159	uc001iah.4	-15613	ENSG00000173728	C1orf100	chromosome 1 open reading frame 100	C1orf100	-2.03017	2.05e-06	0.233324	0.639404
chr1	244417157	244418954	1798	*	MACS_peak_1330	131.4	Distal Intergenic	1	244515937	244552388	36452	1	200159	uc001iah.4	-96983	ENSG00000173728	C1orf100	chromosome 1 open reading frame 100	C1orf100	-2.03017	2.05e-06	0.233324	0.639404
chr1	244434896	244436561	1666	*	MACS_peak_1331	136.45	Distal Intergenic	1	244515937	244552388	36452	1	200159	uc001iah.4	-79376	ENSG00000173728	C1orf100	chromosome 1 open reading frame 100	C1orf100	-2.03017	2.05e-06	0.233324	0.639404
chr7	139694835	139695917	1083	*	MACS_peak_10771	73.35	Intron (uc003vvh.3/6916, intron 13 of 16)	7	139723549	139763521	39973	2	64761	uc003vvl.1	67604	ENSG00000059378	PARP12	poly(ADP-ribose) polymerase family member 12	PARP12	-1.21924	1.95e-06	4.58506	9.95572
chr7	141436929	141437807	879	*	MACS_peak_10776	111.21	Promoter (<=1kb)	7	141404138	141438030	33893	2	285962	uc003vwm.4	223	ENSG00000228775	WEE2-AS1	WEE2 antisense RNA 1	WEE2-AS1	-1.81759	1.68e-06	0.646798	1.82916
chr13	74315623	74316463	841	*	MACS_peak_3145	98.01	Intron (uc001vjf.3/11278, intron 6 of 7)	13	74260149	74708066	447918	2	11278	uc001vjf.3	391603	ENSG00000118922	KLF12	Kruppel like factor 12	KLF12	-0.894406	1.65e-06	33.2655	59.1474
chr2	10592215	10592901	687	*	MACS_peak_5417	105.54	Distal Intergenic	2	10580508	10588453	7946	2	4953	uc010yjd.1	-3762	ENSG00000115758	ODC1	ornithine decarboxylase 1	ODC1	-1.20127	1.51e-06	79.2347	163.639
chr2	10605554	10607583	2030	*	MACS_peak_5418	261.75	Distal Intergenic	2	10580508	10588453	7946	2	4953	uc010yjd.1	-17101	ENSG00000115758	ODC1	ornithine decarboxylase 1	ODC1	-1.20127	1.51e-06	79.2347	163.639
chr17	46654164	46655401	1238	*	MACS_peak_4582	82	Promoter (<=1kb)	17	46652869	46655743	2875	2	3214	uc002inp.3	342	ENSG00000182742	HOXB4	homeobox B4	HOXB4	-1.71094	1.41e-06	1.63569	6.32614
chr9	107630652	107631292	641	*	MACS_peak_11896	103.71	Intron (uc004bcl.3/19, intron 5 of 49)	9	107543284	107690527	147244	2	19	uc004bcl.3	59235	ENSG00000165029	ABCA1	ATP binding cassette subfamily A member 1	ABCA1	-1.20833	1.35e-06	126.049	268.962
chr6	28944729	28945560	832	*	MACS_peak_9639	77.17	Distal Intergenic	6	28962594	28971991	9398	2	282890	uc011dlk.1	26431	ENSG00000197935	ZNF311	zinc finger protein 311	ZNF311	-1.57109	1.2e-06	1.16456	2.69096
chr13	37255896	37256814	919	*	MACS_peak_3029	94.62	Intron (uc001uvt.4/400120, intron 1 of 1)	13	37248049	37271975	23927	1	400120	uc001uvt.4	7847	ENSG00000180440	SERTM1	serine rich and transmembrane domain containing 1	SERTM1	-3.08083	1.12e-06	0.989701	2.41052
chr3	45673623	45674127	505	*	MACS_peak_7311	70.1	Intron (uc003coq.3/8994, intron 1 of 7)	3	45636323	45722755	86433	1	8994	uc003coq.3	37300	ENSG00000144791	LIMD1	LIM domains containing 1	LIMD1	-1.03325	1.02e-06	27.9501	64.6697
chr15	47301591	47303021	1431	*	MACS_peak_3786	210.08	Distal Intergenic	15	47476403	48066420	590018	1	80031	uc001zvw.3	-173382	ENSG00000137872	SEMA6D	semaphorin 6D	SEMA6D	-1.73802	1.01e-06	25.0857	60.9221
chr15	48104253	48105335	1083	*	MACS_peak_3788	254.78	Distal Intergenic	15	48010686	48066420	55735	1	80031	uc001zwc.3	93567	ENSG00000137872	SEMA6D	semaphorin 6D	SEMA6D	-1.73802	1.01e-06	25.0857	60.9221
chr20	50248171	50248849	679	*	MACS_peak_6619	84.8	Intron (uc002xwf.1/10079, intron 6 of 12)	20	50213314	50314042	100729	2	10079	uc002xwf.1	65193	ENSG00000054793	ATP9A	ATPase phospholipid transporting 9A (putative)	ATP9A	-1.23905	8.48e-07	63.9698	132.255
chr20	50331679	50332559	881	*	MACS_peak_6620	105.22	Intron (uc002xwg.1/10079, intron 3 of 27)	20	50213314	50314042	100729	2	10079	uc002xwf.1	-17637	ENSG00000054793	ATP9A	ATPase phospholipid transporting 9A (putative)	ATP9A	-1.23905	8.48e-07	63.9698	132.255
chr20	50356026	50356857	832	*	MACS_peak_6622	198.83	Intron (uc002xwg.1/10079, intron 1 of 27)	20	50213314	50384908	171595	2	10079	uc002xwg.1	28051	ENSG00000054793	ATP9A	ATPase phospholipid transporting 9A (putative)	ATP9A	-1.23905	8.48e-07	63.9698	132.255
chr20	50350650	50353050	2401	*	MACS_peak_6621	221.08	Intron (uc002xwg.1/10079, intron 1 of 27)	20	50213314	50384908	171595	2	10079	uc002xwg.1	31858	ENSG00000054793	ATP9A	ATPase phospholipid transporting 9A (putative)	ATP9A	-1.23905	8.48e-07	63.9698	132.255
chr1	239218991	239220979	1989	*	MACS_peak_1292	169.89	Distal Intergenic	1	239549865	240049896	500032	1	1131	uc001hyo.1	-328886	ENSG00000133019	CHRM3	cholinergic receptor muscarinic 3	CHRM3	-2.09323	8.05e-07	3.74894	12.6308
chr7	97185032	97185731	700	*	MACS_peak_10604	97.41	Distal Intergenic	7	97361271	97369784	8514	1	6863	uc003uop.4	-175540	ENSG00000006128	TAC1	tachykinin precursor 1	TAC1	-2.63185	7.55e-07	0.302658	0.60852
chr3	73005884	73006929	1046	*	MACS_peak_7464	196.93	Exon (uc003dpg.3/727936, exon 5 of 7)	3	73046119	73115011	68893	1	151987	uc003dph.1	-39190	ENSG00000163605	PPP4R2	protein phosphatase 4 regulatory subunit 2	PPP4R2	-0.740793	6.35e-07	39.5177	73.2964
chr6	128465068	128465868	801	*	MACS_peak_10034	70.89	Intron (uc003qbj.3/5796, intron 7 of 29)	6	128319865	128326389	6525	2	5796	uc010kfd.1	-138679	ENSG00000152894	PTPRK	protein tyrosine phosphatase receptor type K	PTPRK	-1.04102	5.67e-07	33.888	68.4395
chr3	195460898	195461799	902	*	MACS_peak_7895	71.92	3' UTR	3	195451098	195464540	13443	1	200958	uc010hzp.3	9800	ENSG00000176945	MUC20	mucin 20, cell surface associated	MUC20	-2.11329	5.47e-07	2.70101	10.9564
chr7	92832432	92833518	1087	*	MACS_peak_10588	142.31	Intron (uc003uml.3/253012, intron 3 of 8)	7	92817899	92848870	30972	2	253012	uc003uml.3	15352	ENSG00000188175	HEPACAM2	HEPACAM family member 2	HEPACAM2	-2.57473	5.21e-07	0.0608438	1.77441
chr13	59424385	59425039	655	*	MACS_peak_3113	76.95	Distal Intergenic	13	60239721	60325074	85354	2	81624	uc001vhs.4	900035	ENSG00000139734	DIAPH3	diaphanous related formin 3	DIAPH3	-1.59697	5.03e-07	11.5607	38.0847
chr13	59936991	59938066	1076	*	MACS_peak_3115	135.2	Distal Intergenic	13	60239721	60325074	85354	2	81624	uc001vhs.4	387008	ENSG00000139734	DIAPH3	diaphanous related formin 3	DIAPH3	-1.59697	5.03e-07	11.5607	38.0847
chr16	2911200	2912298	1099	*	MACS_peak_4078	149.68	Distal Intergenic	16	2902728	2908171	5444	2	64063	uc002cry.1	-3029	ENSG00000005001	PRSS22	serine protease 22	PRSS22	-1.69554	4.97e-07	0.0328053	0.155361
chr8	81289949	81290503	555	*	MACS_peak_11187	82.16	Distal Intergenic	8	81397854	81438500	40647	1	65986	uc003ybv.5	-107351	ENSG00000205189	ZBTB10	zinc finger and BTB domain containing 10	ZBTB10	-1.061	4.94e-07	95.3513	187.537
chr8	81294043	81295017	975	*	MACS_peak_11188	90.94	Distal Intergenic	8	81397854	81438500	40647	1	65986	uc003ybv.5	-102837	ENSG00000205189	ZBTB10	zinc finger and BTB domain containing 10	ZBTB10	-1.061	4.94e-07	95.3513	187.537
chr8	81464051	81465697	1647	*	MACS_peak_11189	167.3	Distal Intergenic	8	81398448	81438500	40053	1	65986	uc022awr.2	65603	ENSG00000205189	ZBTB10	zinc finger and BTB domain containing 10	ZBTB10	-1.061	4.94e-07	95.3513	187.537
chr1	115371405	115372685	1281	*	MACS_peak_500	285.31	Distal Intergenic	1	115397455	115537990	140536	1	6847	uc001efq.3	-24770	ENSG00000198765	SYCP1	synaptonemal complex protein 1	SYCP1	-1.63386	4.79e-07	1.20499	2.78036
chr6	114493634	114494732	1099	*	MACS_peak_9988	149.77	Intron (uc003pwf.3/uc003pwf.3, intron 6 of 9)	6	114376750	114384041	7292	2	222537	uc003pwg.4	-109593	ENSG00000249853	HS3ST5	heparan sulfate-glucosamine 3-sulfotransferase 5	HS3ST5	-2.11927	4.61e-07	0.428752	1.34935
chr6	114647671	114648794	1124	*	MACS_peak_9990	227.53	Intron (uc003pwf.3/uc003pwf.3, intron 9 of 9)	6	114376750	114663540	286791	2	222537	uc003pwh.4	14746	ENSG00000249853	HS3ST5	heparan sulfate-glucosamine 3-sulfotransferase 5	HS3ST5	-2.11927	4.61e-07	0.428752	1.34935
chr5	140192486	140193787	1302	*	MACS_peak_9294	223.48	Intron (uc003lha.2/56147, intron 1 of 3)	5	140186672	140391929	205258	1	56144	uc003lhi.2	5814	ENSG00000204967	PCDHA4	protocadherin alpha 4	PCDHA4	-2.9038	4.37e-07	0.455628	1.14858
chr5	118416511	118417264	754	*	MACS_peak_9203	72.53	Intron (uc003ksc.1/1657, intron 2 of 12)	5	118407084	118584822	177739	1	1657	uc021ycw.1	9427	ENSG00000172869	DMXL1	Dmx like 1	DMXL1	-0.901645	4.02e-07	76.052	138.46
chr1	24455399	24456116	718	*	MACS_peak_115	158.93	Intron (uc010oeg.1/58985, intron 2 of 4)	1	24446261	24463799	17539	2	58985	uc010oeg.1	7683	ENSG00000142677	IL22RA1	interleukin 22 receptor subunit alpha 1	IL22RA1	-2.38929	3.66e-07	0.129553	0.528391
chr2	125364703	125365874	1172	*	MACS_peak_5869	119.49	Intron (uc002tno.3/129684, intron 11 of 23)	2	124782864	125672863	890000	1	129684	uc010flu.3	581839	ENSG00000155052	CNTNAP5	contactin associated protein like 5	CNTNAP5	-2.92184	3.64e-07	0.170797	1.56549
chr2	126089201	126090618	1418	*	MACS_peak_5872	121.89	Distal Intergenic	2	124782864	125672863	890000	1	129684	uc010flu.3	1306337	ENSG00000155052	CNTNAP5	contactin associated protein like 5	CNTNAP5	-2.92184	3.64e-07	0.170797	1.56549
chr2	124940300	124942268	1969	*	MACS_peak_5866	1823.39	Intron (uc002tno.3/129684, intron 1 of 23)	2	124782864	125672863	890000	1	129684	uc010flu.3	157436	ENSG00000155052	CNTNAP5	contactin associated protein like 5	CNTNAP5	-2.92184	3.64e-07	0.170797	1.56549
chr6	138433424	138434354	931	*	MACS_peak_10084	82.82	Distal Intergenic	6	138409642	138428660	19019	2	64065	uc003qht.2	-4764	ENSG00000112378	PERP	p53 apoptosis effector related to PMP22	PERP	-2.59579	3.17e-07	10.2417	52.8732
chr13	81665219	81666449	1231	*	MACS_peak_3170	113.74	Distal Intergenic	13	80910112	80915086	4975	2	10253	uc001vlj.3	-750133	ENSG00000136158	SPRY2	sprouty RTK signaling antagonist 2	SPRY2	-1.46832	2.91e-07	6.43127	13.6941
chr13	80706666	80707751	1086	*	MACS_peak_3166	174.09	Distal Intergenic	13	80910112	80913794	3683	2	10253	uc001vli.3	206043	ENSG00000136158	SPRY2	sprouty RTK signaling antagonist 2	SPRY2	-1.46832	2.91e-07	6.43127	13.6941
chr13	80660077	80661406	1330	*	MACS_peak_3165	303.31	Distal Intergenic	13	80910112	80913794	3683	2	10253	uc001vli.3	252388	ENSG00000136158	SPRY2	sprouty RTK signaling antagonist 2	SPRY2	-1.46832	2.91e-07	6.43127	13.6941
chr10	104272217	104272914	698	*	MACS_peak_1832	80.71	Intron (uc001kvw.2/51684, intron 2 of 9)	10	104263719	104393214	129496	1	51684	uc001kvy.2	8498	ENSG00000107882	SUFU	SUFU negative regulator of hedgehog signaling	SUFU	-0.901874	2.75e-07	8.17982	15.0209
chr3	25613842	25615358	1517	*	MACS_peak_7217	72.64	Intron (uc011awl.2/5915, intron 4 of 7)	3	25639396	25661553	22158	2	7155	uc011awm.2	46195	ENSG00000077097	TOP2B	DNA topoisomerase II beta	TOP2B	-0.791641	2.66e-07	221.548	380.853
chr3	25638767	25639657	891	*	MACS_peak_7218	186.07	3' UTR	3	25639396	25661553	22158	2	7155	uc011awm.2	21896	ENSG00000077097	TOP2B	DNA topoisomerase II beta	TOP2B	-0.791641	2.66e-07	221.548	380.853
chr8	103523411	103524450	1040	*	MACS_peak_11344	177.22	Distal Intergenic	8	103563848	103573245	9398	1	4956	uc003ykt.2	-39398	ENSG00000155087	ODF1	outer dense fiber of sperm tails 1	ODF1	-1.90894	2.57e-07	0.0453611	0.294781
chr8	103552427	103560804	8378	*	MACS_peak_11345	782.83	Distal Intergenic	8	103563848	103573245	9398	1	4956	uc003ykt.2	-3044	ENSG00000155087	ODF1	outer dense fiber of sperm tails 1	ODF1	-1.90894	2.57e-07	0.0453611	0.294781
chr15	71637258	71638064	807	*	MACS_peak_3921	76.87	Intron (uc002atb.1/79875, intron 5 of 16)	15	71534988	72026249	491262	1	79875	uc002atd.1	102270	ENSG00000187720	THSD4	thrombospondin type 1 domain containing 4	THSD4	-2.05982	2.51e-07	12.1054	33.4871
chr7	80874440	80875107	668	*	MACS_peak_10543	80.33	Distal Intergenic	7	80371854	80551675	179822	2	10512	uc011kgw.2	-322765	ENSG00000075223	SEMA3C	semaphorin 3C	SEMA3C	-2.3002	2.14e-07	49.5689	121.777
chr19	5786769	5787811	1043	*	MACS_peak_5110	80.38	Promoter (1-2kb)	19	5782971	5784776	1806	2	163154	uc010xiv.1	-1993	ENSG00000212123	PRR22	proline rich 22	PRR22	-2.12653	1.73e-07	0.0299402	0.876491
chr3	126074520	126075340	821	*	MACS_peak_7597	92.19	Promoter (<=1kb)	3	126061478	126076236	14759	2	28999	uc011bkk.1	896	ENSG00000163884	KLF15	Kruppel like factor 15	KLF15	-2.99013	1.66e-07	0.741717	2.8231
chr7	542874	543637	764	*	MACS_peak_10266	70.2	Intron (uc003sir.3/5154, intron 4 of 6)	7	540415	553104	12690	2	5154	uc003sit.1	9467	ENSG00000197461	PDGFA	platelet derived growth factor subunit A	PDGFA	-1.5888	1.6e-07	31.8692	64.1905
chr1	236541233	236541850	618	*	MACS_peak_1264	71.57	Distal Intergenic	1	236557680	236648008	90329	1	128178	uc001hxu.1	-15830	ENSG00000186197	EDARADD	EDAR associated death domain	EDARADD	-2.83926	1.36e-07	1.08154	3.84073
chr1	49113976	49116023	2048	*	MACS_peak_251	119.61	Intron (uc001cru.2/84871, intron 8 of 13)	1	49193540	49242547	49008	2	79656	uc001crw.4	126524	ENSG00000162373	BEND5	BEN domain containing 5	BEND5	-2.00301	1.36e-07	3.46116	8.57881
chr1	156406661	156407851	1191	*	MACS_peak_610	178.63	Distal Intergenic	1	156395430	156400493	5064	2	10485	uc001fpa.3	-6168	ENSG00000125462	C1orf61	chromosome 1 open reading frame 61	C1orf61	-1.28451	1.15e-07	2.01816	4.49205
chr8	91815607	91816662	1056	*	MACS_peak_11244	101.73	Intron (uc011lgg.2/64168, intron 2 of 12)	8	91803921	91971630	167710	1	64168	uc011lgg.2	11686	ENSG00000123119	NECAB1	N-terminal EF-hand calcium binding protein 1	NECAB1	-1.68913	1.01e-07	8.71062	32.0839
chr8	91946371	91947839	1469	*	MACS_peak_11246	192.77	Exon (uc011lgg.2/64168, exon 9 of 13)	8	91952967	91971630	18664	1	64168	uc003yer.3	-5128	ENSG00000123119	NECAB1	N-terminal EF-hand calcium binding protein 1	NECAB1	-1.68913	1.01e-07	8.71062	32.0839
chr8	91885266	91886975	1710	*	MACS_peak_11245	284.58	Intron (uc011lgg.2/64168, intron 4 of 12)	8	91952967	91971630	18664	1	64168	uc003yer.3	-65992	ENSG00000123119	NECAB1	N-terminal EF-hand calcium binding protein 1	NECAB1	-1.68913	1.01e-07	8.71062	32.0839
chr21	35366064	35366675	612	*	MACS_peak_6777	79.5	Distal Intergenic	21	35303516	35343487	39972	1	100506334	uc002ytn.3	62548	ENSG00000237945	LINC00649	long intergenic non-protein coding RNA 649	LINC00649	-1.67996	9.64e-08	4.51083	12.1604
chr2	25219304	25220574	1271	*	MACS_peak_5470	254.88	Intron (uc002rfv.4/729723, intron 1 of 2)	2	25194981	25262563	67583	1	729723	uc002rfv.4	24323	ENSG00000224165	DNAJC27-AS1	DNAJC27 antisense RNA 1	DNAJC27-AS1	-1.34753	9.6e-08	0.76158	1.65074
chr4	95905649	95906392	744	*	MACS_peak_8230	76.66	Intron (uc003htm.4/658, intron 2 of 12)	4	95917383	96079601	162219	1	658	uc031sgm.1	-10991	ENSG00000138696	BMPR1B	bone morphogenetic protein receptor type 1B	BMPR1B	-2.97907	9.55e-08	9.95667	33.4534
chr4	96195008	96195696	689	*	MACS_peak_8232	78.49	Intron (uc003hto.3/8633, intron 4 of 15)	4	96025506	96079601	54096	1	658	uc003htn.4	169502	ENSG00000138696	BMPR1B	bone morphogenetic protein receptor type 1B	BMPR1B	-2.97907	9.55e-08	9.95667	33.4534
chr9	2015361	2016580	1220	*	MACS_peak_11619	80.93	Promoter (<=1kb)	9	2015342	2193623	178282	1	6595	uc010mha.3	19	ENSG00000080503	SMARCA2	SWI/SNF related, matrix associated, actin dependent regulator of chromatin, subfamily a, member 2	SMARCA2	-0.8631	8.59e-08	201.742	346.395
chr9	2177955	2178899	945	*	MACS_peak_11620	85.75	Intron (uc003zhc.3/6595, intron 29 of 33)	9	2160264	2193623	33360	1	6595	uc010mhb.3	17691	ENSG00000080503	SMARCA2	SWI/SNF related, matrix associated, actin dependent regulator of chromatin, subfamily a, member 2	SMARCA2	-0.8631	8.59e-08	201.742	346.395
chr9	1890523	1892108	1586	*	MACS_peak_11615	135.46	Distal Intergenic	9	2015342	2193623	178282	1	6595	uc003zhc.3	-123234	ENSG00000080503	SMARCA2	SWI/SNF related, matrix associated, actin dependent regulator of chromatin, subfamily a, member 2	SMARCA2	-0.8631	8.59e-08	201.742	346.395
chr15	65230082	65230845	764	*	MACS_peak_3867	128.87	Intron (uc002aoa.3/348094, intron 9 of 14)	15	65214120	65251041	36922	1	348094	uc010bha.3	15962	ENSG00000166839	ANKDD1A	ankyrin repeat and death domain containing 1A	ANKDD1A	-1.35768	8.46e-08	7.57175	17.1219
chr15	65184791	65185871	1081	*	MACS_peak_3866	348.33	Distal Intergenic	15	65204101	65223783	19683	1	348094	uc002anx.1	-18230	ENSG00000166839	ANKDD1A	ankyrin repeat and death domain containing 1A	ANKDD1A	-1.35768	8.46e-08	7.57175	17.1219
chr8	63212940	63213482	543	*	MACS_peak_11079	75.04	Intron (uc010lyq.1/286183, intron 1 of 5)	8	63161501	63903628	742128	1	286183	uc010lyq.1	51439	ENSG00000185942	NKAIN3	sodium/potassium transporting ATPase interacting 3	NKAIN3	-2.75129	8.1e-08	0.211042	0.958817
chr8	62946448	62947381	934	*	MACS_peak_11078	199.42	Distal Intergenic	8	63161501	63903628	742128	1	286183	uc010lyq.1	-214120	ENSG00000185942	NKAIN3	sodium/potassium transporting ATPase interacting 3	NKAIN3	-2.75129	8.1e-08	0.211042	0.958817
chr3	65216396	65216959	564	*	MACS_peak_7409	73.04	Distal Intergenic	3	65364936	65387379	22444	2	9223	uc010hnx.1	170420	ENSG00000151276	MAGI1	membrane associated guanylate kinase, WW and PDZ domain containing 1	MAGI1	-1.17213	6.89e-08	22.7921	46.4007
chr3	65537386	65537987	602	*	MACS_peak_7411	87.37	Intron (uc003dmm.3/9223, intron 2 of 24)	3	65364936	65387379	22444	2	9223	uc010hnx.1	-150007	ENSG00000151276	MAGI1	membrane associated guanylate kinase, WW and PDZ domain containing 1	MAGI1	-1.17213	6.89e-08	22.7921	46.4007
chr3	66022550	66023764	1215	*	MACS_peak_7419	91.37	Promoter (<=1kb)	3	65339906	66024509	684604	2	9223	uc003dmm.3	745	ENSG00000151276	MAGI1	membrane associated guanylate kinase, WW and PDZ domain containing 1	MAGI1	-1.17213	6.89e-08	22.7921	46.4007
chr3	65617790	65618978	1189	*	MACS_peak_7414	193.25	Intron (uc003dmm.3/9223, intron 1 of 24)	3	65364936	65387379	22444	2	9223	uc010hnx.1	-230411	ENSG00000151276	MAGI1	membrane associated guanylate kinase, WW and PDZ domain containing 1	MAGI1	-1.17213	6.89e-08	22.7921	46.4007
chr1	50588452	50589356	905	*	MACS_peak_254	127.32	Intron (uc001cry.3/1996, intron 1 of 6)	1	50575479	50667540	92062	1	1996	uc010omz.2	12973	ENSG00000162374	ELAVL4	ELAV like RNA binding protein 4	ELAVL4	-2.80735	6.72e-08	0.94763	4.50047
chr1	50551955	50553527	1573	*	MACS_peak_253	404.5	Intron (uc001cry.3/1996, intron 1 of 6)	1	50569582	50667540	97959	1	1996	uc001crz.3	-16055	ENSG00000162374	ELAVL4	ELAV like RNA binding protein 4	ELAVL4	-2.80735	6.72e-08	0.94763	4.50047
chr3	156407281	156408033	753	*	MACS_peak_7736	115.4	Intron (uc003fav.3/25976, intron 2 of 5)	3	156394453	156424557	30105	1	25976	uc021xgg.1	12828	ENSG00000163659	TIPARP	TCDD inducible poly(ADP-ribose) polymerase	TIPARP	-1.59877	5.94e-08	45.5789	136.086
chr13	42913086	42915811	2726	*	MACS_peak_3042	583.68	Distal Intergenic	13	42846289	42897403	51115	1	11215	uc001uys.2	66797	ENSG00000023516	AKAP11	A-kinase anchoring protein 11	AKAP11	-0.855318	5.84e-08	138.069	248.712
chr6	16128745	16129589	845	*	MACS_peak_9572	75.12	Promoter (<=1kb)	6	16129317	16148478	19162	1	29116	uc003nbq.3	0	ENSG00000007944	MYLIP	myosin regulatory light chain interacting protein	MYLIP	-1.24784	5.73e-08	25.7663	59.3652
chr15	102094301	102094858	558	*	MACS_peak_4056	73.88	Distal Intergenic	15	101923953	102030187	106235	2	5046	uc002bxg.1	-64114	ENSG00000140479	PCSK6	proprotein convertase subtilisin/kexin type 6	PCSK6	-2.65058	5.55e-08	2.5946	6.95439
chr15	101946486	101948044	1559	*	MACS_peak_4054	93.87	Intron (uc010bpd.3/5046, intron 5 of 18)	15	101844133	101983865	139733	2	5046	uc010bpd.3	35821	ENSG00000140479	PCSK6	proprotein convertase subtilisin/kexin type 6	PCSK6	-2.65058	5.55e-08	2.5946	6.95439
chr15	101926886	101927505	620	*	MACS_peak_4053	106.12	Intron (uc010bpd.3/5046, intron 8 of 18)	15	101844133	101983865	139733	2	5046	uc010bpd.3	56360	ENSG00000140479	PCSK6	proprotein convertase subtilisin/kexin type 6	PCSK6	-2.65058	5.55e-08	2.5946	6.95439
chr15	96727135	96728153	1019	*	MACS_peak_4026	73.88	Distal Intergenic	15	96869157	96883492	14336	1	7026	uc002btp.3	-141004	ENSG00000185551	NR2F2	nuclear receptor subfamily 2 group F member 2	NR2F2	-1.28178	5.47e-08	55.0906	115.095
chr15	96713790	96714723	934	*	MACS_peak_4025	126.97	Distal Intergenic	15	96869157	96883492	14336	1	7026	uc002btp.3	-154434	ENSG00000185551	NR2F2	nuclear receptor subfamily 2 group F member 2	NR2F2	-1.28178	5.47e-08	55.0906	115.095
chr17	4756612	4757999	1388	*	MACS_peak_4415	136.46	Intron (uc010vsk.2/50488, intron 1 of 31)	17	4736635	4801356	64722	1	50488	uc031qyf.1	19977	ENSG00000141503	MINK1	misshapen like kinase 1	MINK1	-1.42256	4.42e-08	13.3734	31.8866
chr12	5537532	5537891	360	*	MACS_peak_2425	70.91	Distal Intergenic	12	5541280	5604465	63186	1	4908	uc001qnk.4	-3389	ENSG00000185652	NTF3	neurotrophin 3	NTF3	-2.75928	3.97e-08	0.522389	1.85215
chr12	5353365	5354143	779	*	MACS_peak_2422	83.43	Distal Intergenic	12	5541280	5604465	63186	1	4908	uc001qnk.4	-187137	ENSG00000185652	NTF3	neurotrophin 3	NTF3	-2.75928	3.97e-08	0.522389	1.85215
chr12	5457134	5458607	1474	*	MACS_peak_2424	161.61	Distal Intergenic	12	5541280	5604465	63186	1	4908	uc001qnk.4	-82673	ENSG00000185652	NTF3	neurotrophin 3	NTF3	-2.75928	3.97e-08	0.522389	1.85215
chr10	115693517	115694344	828	*	MACS_peak_1871	102.25	Distal Intergenic	10	115644010	115672265	28256	1	374354	uc001lay.2	49507	ENSG00000196865	NHLRC2	NHL repeat containing 2	NHLRC2	-0.863115	3.42e-08	52.473	93.8857
chr6	26384633	26385373	741	*	MACS_peak_9625	74.4	Promoter (1-2kb)	6	26383439	26395100	11662	1	10385	uc003nht.3	1194	ENSG00000124508	BTN2A2	butyrophilin subfamily 2 member A2	BTN2A2	-1.16195	3.2e-08	7.75185	16.4999
chr2	235859710	235860331	622	*	MACS_peak_6258	70.39	Promoter (<=1kb)	2	235860628	235964358	103731	1	23677	uc002vvp.3	-297	ENSG00000130147	SH3BP4	SH3 domain binding protein 4	SH3BP4	-1.39022	3.17e-08	19.2264	48.0123
chr1	26515805	26516923	1119	*	MACS_peak_128	77.24	Promoter (<=1kb)	1	26517119	26528094	10976	1	378807	uc010oey.1	-196	ENSG00000188782	CATSPER4	cation channel sperm associated 4	CATSPER4	-1.08859	2.69e-08	0.0215527	0.0723139
chr16	30130703	30132075	1373	*	MACS_peak_4196	120.81	Promoter (2-3kb)	16	30125426	30134289	8864	2	5595	uc002dwr.3	2214	ENSG00000102882	MAPK3	mitogen-activated protein kinase 3	MAPK3	-0.910625	2.48e-08	3.31023	5.99615
chr20	25230724	25231322	599	*	MACS_peak_6431	71.52	Promoter (2-3kb)	20	25228706	25278648	49943	1	5834	uc002wup.3	2018	ENSG00000100994	PYGB	glycogen phosphorylase B	PYGB	-1.40901	2.3e-08	6.72	16.4872
chr8	146126979	146127725	747	*	MACS_peak_11608	87.22	Promoter (<=1kb)	8	146114519	146126846	12328	2	58500	uc003zes.2	-133	ENSG00000196150	ZNF250	zinc finger protein 250	ZNF250	-1.01227	2.02e-08	4.15363	7.78813
chr3	100929916	100930699	784	*	MACS_peak_7520	70.94	Distal Intergenic	3	100948224	100951835	3612	2	50939	uc010hpj.1	21136	ENSG00000081148	IMPG2	interphotoreceptor matrix proteoglycan 2	IMPG2	-1.61618	2.01e-08	1.73142	4.20191
chr15	54389135	54389872	738	*	MACS_peak_3817	154.54	Intron (uc021smr.1/440279, intron 1 of 30)	15	54305101	54920806	615706	1	440279	uc021sms.1	84034	ENSG00000137766	UNC13C	unc-13 homolog C	UNC13C	-3.3951	1.95e-08	2.4885	8.26601
chr15	54325805	54327481	1677	*	MACS_peak_3816	545.66	Intron (uc021smr.1/440279, intron 1 of 30)	15	54305101	54920806	615706	1	440279	uc021sms.1	20704	ENSG00000137766	UNC13C	unc-13 homolog C	UNC13C	-3.3951	1.95e-08	2.4885	8.26601
chr15	68619169	68620255	1087	*	MACS_peak_3892	84.31	Intron (uc002ari.3/22801, intron 16 of 29)	15	68570141	68583640	13500	1	10116	uc002arg.3	49028	ENSG00000169018	FEM1B	fem-1 homolog B	FEM1B	-0.780056	1.94e-08	107.077	181.256
chr3	141835032	141835645	614	*	MACS_peak_7676	72.55	Intron (uc003eum.4/7029, intron 1 of 13)	3	141663270	141868386	205117	2	7029	uc003eum.4	32741	ENSG00000114126	TFDP2	transcription factor Dp-2	TFDP2	-0.886517	1.9e-08	16.3883	32.0273
chr17	26824114	26824894	781	*	MACS_peak_4485	102.25	3' UTR	17	26833278	26865175	31898	1	8456	uc010crm.3	-8384	ENSG00000109101	FOXN1	forkhead box N1	FOXN1	-1.51767	1.85e-08	0.0213381	0.153543
chr13	50046864	50047921	1058	*	MACS_peak_3071	100.02	Intron (uc010adg.2/83852, intron 4 of 6)	13	50042000	50059981	17982	1	83852	uc021rjn.1	4864	ENSG00000136169	SETDB2	SET domain bifurcated histone lysine methyltransferase 2	SETDB2	-1.01325	1.77e-08	10.4482	20.0779
chr2	118791700	118792438	739	*	MACS_peak_5831	74.37	Distal Intergenic	2	118693994	118771739	77746	2	54520	uc010fld.2	-19961	ENSG00000125633	CCDC93	coiled-coil domain containing 93	CCDC93	-0.834384	1.73e-08	33.0744	60.1869
chr2	118735961	118736485	525	*	MACS_peak_5830	132.17	Intron (uc002tlj.3/54520, intron 7 of 23)	2	118673054	118771739	98686	2	54520	uc002tlj.3	35254	ENSG00000125633	CCDC93	coiled-coil domain containing 93	CCDC93	-0.834384	1.73e-08	33.0744	60.1869
chr18	45526427	45527132	706	*	MACS_peak_4943	93.64	Distal Intergenic	18	45371283	45457517	86235	2	4087	uc010xdd.2	-68910	ENSG00000175387	SMAD2	SMAD family member 2	SMAD2	-0.59547	1.69e-08	120.076	181.779
chr13	114537897	114539246	1350	*	MACS_peak_3297	111.3	Promoter (<=1kb)	13	114523522	114539017	15496	2	2621	uc001vuf.3	0	ENSG00000183087	GAS6	growth arrest specific 6	GAS6	-2.16455	1.69e-08	1.96651	7.95594
chr13	114539796	114540644	849	*	MACS_peak_3298	132.66	Promoter (<=1kb)	13	114523522	114539017	15496	2	2621	uc001vuf.3	-779	ENSG00000183087	GAS6	growth arrest specific 6	GAS6	-2.16455	1.69e-08	1.96651	7.95594
chr1	29740453	29741401	949	*	MACS_peak_154	70.3	Distal Intergenic	1	29646722	29653325	6604	1	10076	uc001brx.3	93731	ENSG00000060656	PTPRU	protein tyrosine phosphatase receptor type U	PTPRU	-1.97821	1.52e-08	2.73751	8.92796
chr1	30215699	30216369	671	*	MACS_peak_155	72.68	Distal Intergenic	1	29646722	29653325	6604	1	10076	uc001brx.3	568977	ENSG00000060656	PTPRU	protein tyrosine phosphatase receptor type U	PTPRU	-1.97821	1.52e-08	2.73751	8.92796
chr1	29681772	29682660	889	*	MACS_peak_153	90.58	Distal Intergenic	1	29646722	29653325	6604	1	10076	uc001brx.3	35050	ENSG00000060656	PTPRU	protein tyrosine phosphatase receptor type U	PTPRU	-1.97821	1.52e-08	2.73751	8.92796
chr12	7260246	7261178	933	*	MACS_peak_2433	89.09	Promoter (<=1kb)	12	7260904	7274447	13544	1	283314	uc001qsp.3	0	ENSG00000205885	C1RL-AS1	C1RL antisense RNA 1	C1RL-AS1	-1.86375	1.51e-08	3.98113	9.16779
chr6	168938228	168938931	704	*	MACS_peak_10247	72.88	Intron (uc003qwr.2/64094, intron 4 of 12)	6	169017922	169068674	50753	1	64094	uc011egu.2	-78991	ENSG00000112562	SMOC2	SPARC related modular calcium binding 2	SMOC2	-2.8302	1.46e-08	16.3189	79.3333
chr6	168936703	168937852	1150	*	MACS_peak_10246	92.5	Intron (uc003qwr.2/64094, intron 4 of 12)	6	169017922	169068674	50753	1	64094	uc011egu.2	-80070	ENSG00000112562	SMOC2	SPARC related modular calcium binding 2	SMOC2	-2.8302	1.46e-08	16.3189	79.3333
chr6	169319540	169320640	1101	*	MACS_peak_10251	242.27	Distal Intergenic	6	169017922	169068674	50753	1	64094	uc011egu.2	301618	ENSG00000112562	SMOC2	SPARC related modular calcium binding 2	SMOC2	-2.8302	1.46e-08	16.3189	79.3333
chr6	169234124	169235509	1386	*	MACS_peak_10250	596.25	Distal Intergenic	6	169017922	169068674	50753	1	64094	uc011egu.2	216202	ENSG00000112562	SMOC2	SPARC related modular calcium binding 2	SMOC2	-2.8302	1.46e-08	16.3189	79.3333
chr10	43185057	43186122	1066	*	MACS_peak_1602	83.15	Intron (uc001jah.1/uc001jah.1, intron 2 of 4)	10	43084555	43133992	49438	2	7582	uc001jag.1	-51065	ENSG00000196693	ZNF33B	zinc finger protein 33B	ZNF33B	-1.08902	1.24e-08	13.294	27.4053
chr3	104859251	104860978	1728	*	MACS_peak_7525	533.35	Distal Intergenic	3	105085557	105244230	158674	1	214	uc003dvv.3	-224579	ENSG00000170017	ALCAM	activated leukocyte cell adhesion molecule	ALCAM	-1.85506	1.19e-08	65.7341	214.846
chr2	203680189	203681105	917	*	MACS_peak_6092	152.16	Exon (uc002uzh.1/130026, exon 8 of 14)	2	203684329	203693957	9629	2	130026	uc002uzj.3	12852	ENSG00000163596	ICA1L	islet cell autoantigen 1 like	ICA1L	-1.14475	1.14e-08	5.77003	12.1738
chr20	2728676	2729311	636	*	MACS_peak_6309	106.19	Exon (uc002wgs.4/57593, exon 8 of 18)	20	2774715	2781292	6578	2	56265	uc002wgu.3	51981	ENSG00000088882	CPXM1	carboxypeptidase X, M14 family member 1	CPXM1	-2.74386	1.14e-08	4.79364	13.2648
chr7	123037873	123038914	1042	*	MACS_peak_10687	81	Distal Intergenic	7	123092236	123101670	9435	2	154865	uc011kny.2	62756	ENSG00000164675	IQUB	IQ motif and ubiquitin domain containing	IQUB	-2.12348	1.02e-08	1.18461	2.90655
chr11	31737763	31738654	892	*	MACS_peak_2115	99.4	Intron (uc001mtb.3/26610, intron 9 of 9)	11	31806340	31825594	19255	2	5080	uc031pzk.1	86940	ENSG00000007372	PAX6	paired box 6	PAX6	-2.35337	1.01e-08	6.38518	19.9207
chr11	31832947	31834115	1169	*	MACS_peak_2117	114.6	Promoter (<=1kb)	11	31806340	31833731	27392	2	5080	uc021qfl.1	0	ENSG00000007372	PAX6	paired box 6	PAX6	-2.35337	1.01e-08	6.38518	19.9207
chr2	205124907	205125527	621	*	MACS_peak_6103	70.61	Distal Intergenic	2	205410516	206166631	756116	1	117583	uc010fub.2	-284989	ENSG00000116117	PARD3B	par-3 family cell polarity regulator beta	PARD3B	-1.45658	9.85e-09	30.1128	73.3743
chr1	163169246	163170382	1137	*	MACS_peak_653	125.72	Promoter (2-3kb)	1	163112089	163172963	60875	2	8490	uc001gcn.3	2581	ENSG00000143248	RGS5	regulator of G protein signaling 5	RGS5	-2.24854	9.09e-09	116.083	498.437
chrX	18613650	18614565	916	*	MACS_peak_12079	169.82	Intron (uc004cym.3/6792, intron 10 of 20)	23	18657808	18690223	32416	2	6247	uc004cyo.3	75658	ENSG00000102104	RS1	retinoschisin 1	RS1	-2.39033	8.09e-09	0.338652	1.33701
chr17	53372307	53373363	1057	*	MACS_peak_4605	270.71	Intron (uc002iug.1/3131, intron 2 of 3)	17	53344976	53402426	57451	1	3131	uc010wni.1	27331	ENSG00000108924	HLF	HLF transcription factor, PAR bZIP family member	HLF	-3.18971	8.03e-09	17.0301	55.3797
chr9	140195262	140196271	1010	*	MACS_peak_12057	115.01	Promoter (<=1kb)	9	140194083	140196703	2621	2	441478	uc004cmo.2	432	ENSG00000198435	NRARP	NOTCH regulated ankyrin repeat protein	NRARP	-1.82795	8e-09	5.0779	16.4758
chr6	35692935	35694296	1362	*	MACS_peak_9667	146.61	Promoter (2-3kb)	6	35541362	35696397	155036	2	2289	uc003oky.2	2101	ENSG00000096060	FKBP5	FKBP prolyl isomerase 5	FKBP5	-2.10966	7.84e-09	124.87	436.221
chr6	35694457	35696479	2023	*	MACS_peak_9668	230.07	Promoter (<=1kb)	6	35541362	35696397	155036	2	2289	uc003oky.2	0	ENSG00000096060	FKBP5	FKBP prolyl isomerase 5	FKBP5	-2.10966	7.84e-09	124.87	436.221
chr6	35698973	35700741	1769	*	MACS_peak_9669	679.16	Promoter (2-3kb)	6	35541362	35696397	155036	2	2289	uc003oky.2	-2576	ENSG00000096060	FKBP5	FKBP prolyl isomerase 5	FKBP5	-2.10966	7.84e-09	124.87	436.221
chr3	43418558	43419303	746	*	MACS_peak_7303	73.82	Intron (uc003cmv.3/55129, intron 12 of 12)	3	43388411	43393454	5044	2	100873954	uc031rzb.1	-25104	NA	SNRK-AS1	SNRK antisense RNA 1	SNRK-AS1	-2.47581	7.16e-09	1.00716	2.46864
chr10	104754223	104754780	558	*	MACS_peak_1835	82.25	Intron (uc001kwm.3/54805, intron 1 of 7)	10	104678075	104838344	160270	1	54805	uc001kwn.3	76148	ENSG00000148842	CNNM2	cyclin and CBS domain divalent metal cation transport mediator 2	CNNM2	-1.19201	7.07e-09	14.5664	37.986
chr12	80327912	80328776	865	*	MACS_peak_2688	74.47	Promoter (<=1kb)	12	80167343	80328731	161389	2	4659	uc001sza.3	0	ENSG00000058272	PPP1R12A	protein phosphatase 1 regulatory subunit 12A	PPP1R12A	-0.839405	6.06e-09	133.213	235.737
chr12	80268266	80268911	646	*	MACS_peak_2687	100.81	Intron (uc010suc.2/4659, intron 1 of 24)	12	80167343	80307691	140349	2	4659	uc010suc.2	38780	ENSG00000058272	PPP1R12A	protein phosphatase 1 regulatory subunit 12A	PPP1R12A	-0.839405	6.06e-09	133.213	235.737
chr6	104383647	104385620	1974	*	MACS_peak_9909	198.12	Distal Intergenic	6	105175968	105233194	57227	2	57531	uc010kcx.1	847574	ENSG00000085382	HACE1	HECT domain and ankyrin repeat containing E3 ubiquitin protein ligase 1	HACE1	-0.896011	5.96e-09	24.1227	45.0501
chr13	39263169	39264306	1138	*	MACS_peak_3034	88.73	Promoter (1-2kb)	13	39261173	39461267	200095	1	341640	uc001uwv.3	1996	ENSG00000150893	FREM2	FRAS1 related extracellular matrix 2	FREM2	-3.8132	5.09e-09	2.76765	18.0352
chr20	30769049	30769699	651	*	MACS_peak_6449	74.15	Distal Intergenic	20	30776949	30778163	1215	2	128854	uc002wxm.1	8464	ENSG00000235217	TSPY26P	testis specific protein Y-linked 26, pseudogene	TSPY26P	-1.87127	5.09e-09	1.58961	4.65069
chr12	100558544	100559460	917	*	MACS_peak_2768	91.65	Promoter (1-2kb)	12	100558828	100561417	2590	2	55592	uc001tgy.4	1957	ENSG00000238105	GOLGA2P5	GOLGA2 pseudogene 5	GOLGA2P5	-1.57589	4.74e-09	2.22278	5.93343
chr8	54454509	54455301	793	*	MACS_peak_11034	85.87	Distal Intergenic	8	54138276	54164194	25919	2	4986	uc010lyc.1	-290315	ENSG00000082556	OPRK1	opioid receptor kappa 1	OPRK1	-3.99244	4.32e-09	0.209152	5.22707
chr3	196004907	196005535	629	*	MACS_peak_7905	87.68	Intron (uc003fwg.3/5130, intron 2 of 9)	3	195965253	196014584	49332	2	5130	uc003fwg.3	9049	ENSG00000161217	PCYT1A	phosphate cytidylyltransferase 1, choline, alpha	PCYT1A	-0.776158	4.24e-09	68.1055	116.602
chr15	53600439	53601205	767	*	MACS_peak_3813	88.08	Distal Intergenic	15	53805938	53833049	27112	2	256764	uc031qsc.1	231844	ENSG00000166415	WDR72	WD repeat domain 72	WDR72	-3.52517	4.04e-09	7.05655	29.9828
chr18	48810947	48812295	1349	*	MACS_peak_4965	137.83	Distal Intergenic	18	48700920	48724051	23132	2	51320	uc002lfc.4	-86896	ENSG00000176624	MEX3C	mex-3 RNA binding family member C	MEX3C	-0.908879	4.04e-09	27.1685	52.2939
chr9	15271868	15273292	1425	*	MACS_peak_11654	81.02	Promoter (<=1kb)	9	15187969	15273702	85734	2	158219	uc010mig.1	410	ENSG00000155158	TTC39B	tetratricopeptide repeat domain 39B	TTC39B	-1.14086	3.84e-09	25.0617	49.7815
chr15	31361509	31362053	545	*	MACS_peak_3721	83.59	Promoter (1-2kb)	15	31293264	31360295	67032	2	4308	uc010azy.3	-1214	ENSG00000134160	TRPM1	transient receptor potential cation channel subfamily M member 1	TRPM1	-2.93119	3.5e-09	0.196947	0.928879
chr9	826346	827085	740	*	MACS_peak_11610	82.26	Distal Intergenic	9	841690	894985	53296	1	1761	uc003zgu.1	-14605	ENSG00000137090	DMRT1	doublesex and mab-3 related transcription factor 1	DMRT1	-3.60039	3.48e-09	0.144397	4.01707
chr9	899242	900288	1047	*	MACS_peak_11612	163.92	Intron (uc003zgv.3/1761, intron 3 of 4)	9	841690	969090	127401	1	1761	uc003zgv.3	57552	ENSG00000137090	DMRT1	doublesex and mab-3 related transcription factor 1	DMRT1	-3.60039	3.48e-09	0.144397	4.01707
chr14	77542298	77543273	976	*	MACS_peak_3576	122.5	Exon (uc001xta.1/uc001xta.1, exon 1 of 3)	14	77564578	77583629	19052	1	85457	uc001xtc.1	-21305	ENSG00000198894	CIPC	CLOCK interacting pacemaker	CIPC	-1.0206	3.17e-09	8.92395	18.0617
chr3	72369402	72370246	845	*	MACS_peak_7459	110.34	Distal Intergenic	3	72423744	72495774	72031	2	23429	uc003dpe.3	125528	ENSG00000163602	RYBP	RING1 and YY1 binding protein	RYBP	-1.00547	2.9e-09	49.7561	98.9319
chr3	72459919	72460927	1009	*	MACS_peak_7461	150.16	Intron (uc003dpe.3/23429, intron 1 of 3)	3	72423744	72495774	72031	2	23429	uc003dpe.3	34847	ENSG00000163602	RYBP	RING1 and YY1 binding protein	RYBP	-1.00547	2.9e-09	49.7561	98.9319
chr3	72355793	72356880	1088	*	MACS_peak_7458	322.25	Distal Intergenic	3	72423744	72495774	72031	2	23429	uc003dpe.3	138894	ENSG00000163602	RYBP	RING1 and YY1 binding protein	RYBP	-1.00547	2.9e-09	49.7561	98.9319
chr21	35550884	35551539	656	*	MACS_peak_6781	93.42	Promoter (1-2kb)	21	35552978	35555546	2569	1	114036	uc002ytr.4	-1439	ENSG00000227456	LINC00310	long intergenic non-protein coding RNA 310	LINC00310	-2.29801	2.84e-09	0.57322	2.04132
chr21	35519913	35520754	842	*	MACS_peak_6779	97.07	Distal Intergenic	21	35552978	35555546	2569	1	114036	uc002ytr.4	-32224	ENSG00000227456	LINC00310	long intergenic non-protein coding RNA 310	LINC00310	-2.29801	2.84e-09	0.57322	2.04132
chr1	215999033	216000016	984	*	MACS_peak_1041	85.09	Intron (uc001hku.1/7399, intron 47 of 71)	1	215752343	215795149	42807	1	51133	uc009xdn.3	246690	ENSG00000136636	KCTD3	potassium channel tetramerization domain containing 3	KCTD3	-1.03363	2.65e-09	81.8655	165.46
chr1	215779929	215780802	874	*	MACS_peak_1039	93.51	Intron (uc001hks.3/51133, intron 13 of 17)	1	215752343	215795149	42807	1	51133	uc009xdn.3	27586	ENSG00000136636	KCTD3	potassium channel tetramerization domain containing 3	KCTD3	-1.03363	2.65e-09	81.8655	165.46
chr1	233840164	233841676	1513	*	MACS_peak_1234	100	Distal Intergenic	1	233765353	233808258	42906	1	3775	uc031pst.1	74811	ENSG00000135750	KCNK1	potassium two pore domain channel subfamily K member 1	KCNK1	-3.14843	2.18e-09	0.862037	5.7798
chr1	154414637	154415606	970	*	MACS_peak_592	87.35	Intron (uc001fez.2/3570, intron 6 of 9)	1	154377669	154441926	64258	1	3570	uc001ffa.2	36968	ENSG00000160712	IL6R	interleukin 6 receptor	IL6R	-1.39461	1.64e-09	4.25369	10.1602
chr1	154390458	154391932	1475	*	MACS_peak_591	309.39	Intron (uc021paf.1/3570, intron 1 of 6)	1	154377669	154441926	64258	1	3570	uc001ffa.2	12789	ENSG00000160712	IL6R	interleukin 6 receptor	IL6R	-1.39461	1.64e-09	4.25369	10.1602
chr21	45893946	45894602	657	*	MACS_peak_6844	73.09	Distal Intergenic	21	45875393	45878739	3347	1	81543	uc002zfa.3	18553	ENSG00000160233	LRRC3	leucine rich repeat containing 3	LRRC3	-2.29739	1.61e-09	0.884957	2.6677
chr12	2346667	2347527	861	*	MACS_peak_2410	73.42	Intron (uc001qjz.2/775, intron 3 of 46)	12	2329703	2332647	2945	2	100874234	uc031qfm.1	-14020	ENSG00000256025	CACNA1C-AS4	CACNA1C antisense RNA 4	CACNA1C-AS4	-2.37506	1.57e-09	0.418196	1.64278
chr12	2303524	2304497	974	*	MACS_peak_2408	107.73	Intron (uc001qjz.2/775, intron 3 of 46)	12	2329703	2332647	2945	2	100874234	uc031qfm.1	28150	ENSG00000256025	CACNA1C-AS4	CACNA1C antisense RNA 4	CACNA1C-AS4	-2.37506	1.57e-09	0.418196	1.64278
chr8	91109249	91110166	918	*	MACS_peak_11239	73.76	Promoter (1-2kb)	8	91090601	91107687	17087	2	793	uc003yem.1	-1562	ENSG00000104327	CALB1	calbindin 1	CALB1	-2.74222	1.4e-09	1.92262	19.6551
chr7	129538096	129539636	1541	*	MACS_peak_10707	242.45	Intron (uc022aln.1/7328, intron 1 of 6)	7	129470573	129592783	122211	2	7328	uc022aln.1	53147	ENSG00000186591	UBE2H	ubiquitin conjugating enzyme E2 H	UBE2H	-0.853499	1.27e-09	102.46	182.24
chr13	113757685	113758214	530	*	MACS_peak_3289	84.39	Promoter (1-2kb)	13	113760102	113771528	11427	1	2155	uc010agp.2	-1888	ENSG00000057593	F7	coagulation factor VII	F7	-3.78725	1.09e-09	1.71506	5.20156
chr1	234115079	234116631	1553	*	MACS_peak_1238	74.04	Intron (uc001hvy.1/148641, intron 2 of 7)	1	234040679	234460262	419584	1	148641	uc001hvy.1	74400	ENSG00000183780	SLC35F3	solute carrier family 35 member F3	SLC35F3	-3.31859	9.34e-10	0.228604	1.44979
chr3	41228660	41228979	320	*	MACS_peak_7297	70.91	Distal Intergenic	3	41236401	41280845	44445	1	1499	uc010hia.1	-7422	ENSG00000168036	CTNNB1	catenin beta 1	CTNNB1	-1.20393	8.43e-10	210.845	503.835
chr3	41139247	41140138	892	*	MACS_peak_7294	148.04	Distal Intergenic	3	41236401	41280845	44445	1	1499	uc010hia.1	-96263	ENSG00000168036	CTNNB1	catenin beta 1	CTNNB1	-1.20393	8.43e-10	210.845	503.835
chr3	41229773	41230940	1168	*	MACS_peak_7298	148.71	Distal Intergenic	3	41236401	41280845	44445	1	1499	uc010hia.1	-5461	ENSG00000168036	CTNNB1	catenin beta 1	CTNNB1	-1.20393	8.43e-10	210.845	503.835
chr8	43095459	43096304	846	*	MACS_peak_10988	76.28	Distal Intergenic	8	43147585	43218328	70744	1	340441	uc003xpz.1	-51281	ENSG00000188877	POTEA	POTE ankyrin domain family member A	POTEA	-2.88271	8.12e-10	0.0693785	0.776577
chr8	43129937	43131285	1349	*	MACS_peak_10989	81.37	Distal Intergenic	8	43147585	43218328	70744	1	340441	uc003xpz.1	-16300	ENSG00000188877	POTEA	POTE ankyrin domain family member A	POTEA	-2.88271	8.12e-10	0.0693785	0.776577
chr10	106047872	106048963	1092	*	MACS_peak_1845	403.16	3' UTR	10	106034887	106059176	24290	1	119391	uc021pxu.1	12985	ENSG00000065621	GSTO2	glutathione S-transferase omega 2	GSTO2	-2.26753	6.31e-10	1.54216	6.68614
chr13	52186217	52187167	951	*	MACS_peak_3097	194.02	Intron (uc010ads.1/115825, intron 1 of 7)	13	52158484	52336171	177688	1	115825	uc001vfp.3	27733	ENSG00000139668	WDFY2	WD repeat and FYVE domain containing 2	WDFY2	-1.16108	6.17e-10	6.69353	15.5508
chr2	195902601	195903430	830	*	MACS_peak_6059	77.86	Distal Intergenic	2	196521532	196602426	80895	1	57181	uc002utg.4	-618102	ENSG00000196950	SLC39A10	solute carrier family 39 member 10	SLC39A10	-1.20174	5.56e-10	51.3507	116.078
chr2	195901397	195902046	650	*	MACS_peak_6058	102.71	Distal Intergenic	2	196521532	196602426	80895	1	57181	uc002utg.4	-619486	ENSG00000196950	SLC39A10	solute carrier family 39 member 10	SLC39A10	-1.20174	5.56e-10	51.3507	116.078
chr2	196426606	196427853	1248	*	MACS_peak_6060	185.4	Distal Intergenic	2	196521532	196602426	80895	1	57181	uc002utg.4	-93679	ENSG00000196950	SLC39A10	solute carrier family 39 member 10	SLC39A10	-1.20174	5.56e-10	51.3507	116.078
chr13	50133880	50135075	1196	*	MACS_peak_3072	212.77	Exon (uc001vde.1/55213, exon 5 of 13)	13	50106082	50159719	53638	2	55213	uc001vde.1	24644	ENSG00000136144	RCBTB1	RCC1 and BTB domain containing protein 1	RCBTB1	-1.31879	4.42e-10	25.3971	61.053
chr21	46908834	46909885	1052	*	MACS_peak_6863	84.3	Exon (uc002zhg.3/80781, exon 19 of 42)	21	46924330	46933634	9305	1	80781	uc002zhj.3	-14445	ENSG00000182871	COL18A1	collagen type XVIII alpha 1 chain	COL18A1	-2.14931	3.74e-10	4.57274	14.0523
chr21	46909998	46911034	1037	*	MACS_peak_6864	93.07	Exon (uc002zhg.3/80781, exon 20 of 42)	21	46924330	46933634	9305	1	80781	uc002zhj.3	-13296	ENSG00000182871	COL18A1	collagen type XVIII alpha 1 chain	COL18A1	-2.14931	3.74e-10	4.57274	14.0523
chr3	173915814	173916385	572	*	MACS_peak_7781	80.85	Intron (uc003fio.1/22871, intron 4 of 6)	3	173322069	174001116	679048	1	22871	uc021xhm.1	593745	ENSG00000169760	NLGN1	neuroligin 1	NLGN1	-3.73533	3.26e-10	6.04586	27.4739
chr9	28134286	28134876	591	*	MACS_peak_11695	76.66	Intron (uc010mjf.2/158038, intron 3 of 6)	9	27948084	28476023	527940	2	158038	uc010mjf.2	341147	ENSG00000174482	LINGO2	leucine rich repeat and Ig domain containing 2	LINGO2	-3.69877	3.26e-10	0.829054	7.16217
chr9	29283865	29285002	1138	*	MACS_peak_11698	218.01	Distal Intergenic	9	27948084	29212998	1264915	2	158038	uc003zqu.2	-70867	ENSG00000174482	LINGO2	leucine rich repeat and Ig domain containing 2	LINGO2	-3.69877	3.26e-10	0.829054	7.16217
chr2	30547027	30547904	878	*	MACS_peak_5504	86.9	Distal Intergenic	2	30455023	30482899	27877	1	81606	uc031rnx.1	92004	ENSG00000213626	LBH	LBH regulator of WNT signaling pathway	LBH	-1.95649	3.07e-10	7.0639	22.0173
chr1	202522511	202523282	772	*	MACS_peak_940	84.51	Intron (uc001gya.2/4660, intron 18 of 23)	1	202509242	202557697	48456	1	4660	uc021pho.1	13269	ENSG00000077157	PPP1R12B	protein phosphatase 1 regulatory subunit 12B	PPP1R12B	-1.61774	2.95e-10	67.5388	188.153
chr14	95758168	95759225	1058	*	MACS_peak_3644	74.71	Intron (uc001yef.2/79789, intron 1 of 12)	14	95648276	95786245	137970	2	79789	uc001yef.2	27020	ENSG00000165959	CLMN	calmin	CLMN	-1.50093	2.52e-10	16.1879	37.2628
chr3	32022493	32023122	630	*	MACS_peak_7256	71.17	Promoter (<=1kb)	3	32023266	32033228	9963	1	344787	uc011axg.2	-144	ENSG00000197385	ZNF860	zinc finger protein 860	ZNF860	-1.93158	2.3e-10	0.924701	3.02869
chr8	123794411	123795704	1294	*	MACS_peak_11468	72.26	Promoter (<=1kb)	8	123793901	123986755	192855	1	22882	uc003ypk.1	510	ENSG00000178764	ZHX2	zinc fingers and homeoboxes 2	ZHX2	-1.3325	1.6e-10	22.6464	53.051
chr5	76010377	76011673	1297	*	MACS_peak_8940	72.53	Promoter (<=1kb)	5	76011868	76031595	19728	1	2149	uc003ken.4	-195	ENSG00000181104	F2R	coagulation factor II thrombin receptor	F2R	-1.89041	1.56e-10	42.9576	130.075
chr5	76051300	76052247	948	*	MACS_peak_8942	89.72	Distal Intergenic	5	76011868	76031595	19728	1	2149	uc003ken.4	39432	ENSG00000181104	F2R	coagulation factor II thrombin receptor	F2R	-1.89041	1.56e-10	42.9576	130.075
chr8	144231655	144233411	1757	*	MACS_peak_11601	119.58	Distal Intergenic	8	144239331	144241457	2127	2	4062	uc011lka.2	8046	ENSG00000176956	LY6H	lymphocyte antigen 6 family member H	LY6H	-2.32326	1.55e-10	0.0406712	0.279436
chr3	86097469	86098260	792	*	MACS_peak_7499	70.35	Intron (uc003dqj.3/253559, intron 8 of 9)	3	85849137	85877200	28064	2	100874037	uc031saq.1	-220269	ENSG00000241648	CADM2-AS2	CADM2 antisense RNA 2	CADM2-AS2	-1.81787	1.38e-10	0.029319	0.141934
chr3	86103524	86104459	936	*	MACS_peak_7500	87.17	Intron (uc003dqj.3/253559, intron 8 of 9)	3	85849137	85877200	28064	2	100874037	uc031saq.1	-226324	ENSG00000241648	CADM2-AS2	CADM2 antisense RNA 2	CADM2-AS2	-1.81787	1.38e-10	0.029319	0.141934
chr3	86054715	86055940	1226	*	MACS_peak_7497	137.91	Intron (uc003dqj.3/253559, intron 8 of 9)	3	85849137	85877200	28064	2	100874037	uc031saq.1	-177515	ENSG00000241648	CADM2-AS2	CADM2 antisense RNA 2	CADM2-AS2	-1.81787	1.38e-10	0.029319	0.141934
chr3	86086718	86088273	1556	*	MACS_peak_7498	337.23	Intron (uc003dqj.3/253559, intron 8 of 9)	3	85849137	85877200	28064	2	100874037	uc031saq.1	-209518	ENSG00000241648	CADM2-AS2	CADM2 antisense RNA 2	CADM2-AS2	-1.81787	1.38e-10	0.029319	0.141934
chr3	36974760	36975946	1187	*	MACS_peak_7271	143.47	Intron (uc003cgj.3/9881, intron 1 of 22)	3	36868308	36986548	118241	2	9881	uc003cgj.3	10602	ENSG00000168016	TRANK1	tetratricopeptide repeat and ankyrin repeat containing 1	TRANK1	-1.56218	1.3e-10	14.9257	38.1177
chr14	33959492	33960536	1045	*	MACS_peak_3376	78.65	Intron (uc001wrs.3/64067, intron 4 of 11)	14	33684388	34150248	465861	1	64067	uc001wrw.3	275104	ENSG00000151322	NPAS3	neuronal PAS domain protein 3	NPAS3	-2.31597	1.28e-10	5.35254	20.5863
chr14	33463195	33463940	746	*	MACS_peak_3372	124.85	Intron (uc001wrs.3/64067, intron 1 of 11)	14	33408459	34273382	864924	1	64067	uc001wrv.3	54736	ENSG00000151322	NPAS3	neuronal PAS domain protein 3	NPAS3	-2.31597	1.28e-10	5.35254	20.5863
chr3	71106668	71107479	812	*	MACS_peak_7444	117.76	Intron (uc003doi.3/27086, intron 1 of 14)	3	71003865	71114074	110210	2	27086	uc003doi.3	6595	ENSG00000114861	FOXP1	forkhead box P1	FOXP1	-1.53357	1.13e-10	71.9432	183.871
chr3	71255967	71256813	847	*	MACS_peak_7449	140.84	Intron (uc003dol.3/27086, intron 1 of 16)	3	71003865	71294316	290452	2	27086	uc003dol.3	37503	ENSG00000114861	FOXP1	forkhead box P1	FOXP1	-1.53357	1.13e-10	71.9432	183.871
chr3	71109346	71110419	1074	*	MACS_peak_7445	151.09	Intron (uc003doi.3/27086, intron 1 of 14)	3	71003865	71114074	110210	2	27086	uc003doi.3	3655	ENSG00000114861	FOXP1	forkhead box P1	FOXP1	-1.53357	1.13e-10	71.9432	183.871
chr3	71165470	71166880	1411	*	MACS_peak_7447	162.52	Intron (uc003doj.3/27086, intron 1 of 15)	3	71003865	71180092	176228	2	27086	uc003doj.3	13212	ENSG00000114861	FOXP1	forkhead box P1	FOXP1	-1.53357	1.13e-10	71.9432	183.871
chr3	71444110	71445394	1285	*	MACS_peak_7452	250.63	Intron (uc003don.3/27086, intron 1 of 21)	3	71007418	71408395	400978	2	27086	uc003doq.1	-35715	ENSG00000114861	FOXP1	forkhead box P1	FOXP1	-1.53357	1.13e-10	71.9432	183.871
chr3	71179210	71180604	1395	*	MACS_peak_7448	565.57	Promoter (<=1kb)	3	71003865	71180092	176228	2	27086	uc003doj.3	0	ENSG00000114861	FOXP1	forkhead box P1	FOXP1	-1.53357	1.13e-10	71.9432	183.871
chr10	564851	565900	1050	*	MACS_peak_1397	77.41	Intron (uc001ifp.3/22982, intron 1 of 36)	10	468764	531104	62341	2	22982	uc009xhk.1	-33747	ENSG00000151240	DIP2C	disco interacting protein 2 homolog C	DIP2C	-1.19355	1.04e-10	17.6279	36.804
chr10	719541	720017	477	*	MACS_peak_1401	80.57	Intron (uc001ifp.3/22982, intron 1 of 36)	10	320130	735608	415479	2	22982	uc001ifp.3	15591	ENSG00000151240	DIP2C	disco interacting protein 2 homolog C	DIP2C	-1.19355	1.04e-10	17.6279	36.804
chr10	411773	412564	792	*	MACS_peak_1395	82.16	Exon (uc001ifp.3/22982, exon 19 of 37)	10	386420	415907	29488	2	22982	uc009xhi.1	3343	ENSG00000151240	DIP2C	disco interacting protein 2 homolog C	DIP2C	-1.19355	1.04e-10	17.6279	36.804
chr12	52944752	52945789	1038	*	MACS_peak_2596	83.05	Promoter (1-2kb)	12	52937693	52946931	9239	2	112802	uc001sao.3	1142	ENSG00000139648	KRT71	keratin 71	KRT71	-1.65546	7.23e-11	0.0236879	0.143054
chrX	110423636	110424243	608	*	MACS_peak_12138	94.78	Intron (uc010npt.1/5063, intron 9 of 15)	23	110366305	110464173	97869	1	5063	uc010npw.1	57331	ENSG00000077264	PAK3	p21 (RAC1) activated kinase 3	PAK3	-2.3671	6.45e-11	2.46279	10.157
chrX	110192943	110193768	826	*	MACS_peak_12137	110.01	Intron (uc010npt.1/5063, intron 1 of 15)	23	110187513	110464173	276661	1	5063	uc010npu.1	5430	ENSG00000077264	PAK3	p21 (RAC1) activated kinase 3	PAK3	-2.3671	6.45e-11	2.46279	10.157
chr4	115279687	115280128	442	*	MACS_peak_8299	76.69	Distal Intergenic	4	115519611	115598202	78592	1	7368	uc003ibs.2	-239483	ENSG00000174607	UGT8	UDP glycosyltransferase 8	UGT8	-2.03955	5.53e-11	4.28711	10.6071
chr12	2251205	2251878	674	*	MACS_peak_2407	81.4	Intron (uc001qjz.2/775, intron 3 of 46)	12	2229491	2807115	577625	1	775	uc001qki.1	21714	ENSG00000151067	CACNA1C	calcium voltage-gated channel subunit alpha1 C	CACNA1C	-2.14997	4.95e-11	15.2299	50.3238
chr12	2679308	2680007	700	*	MACS_peak_2412	98.2	Intron (uc001qjz.2/775, intron 13 of 46)	12	2614008	2675748	61741	1	775	uc001qkv.1	65300	ENSG00000151067	CACNA1C	calcium voltage-gated channel subunit alpha1 C	CACNA1C	-2.14997	4.95e-11	15.2299	50.3238
chr12	2227326	2228280	955	*	MACS_peak_2406	108.91	Promoter (1-2kb)	12	2229491	2724137	494647	1	775	uc001qka.1	-1211	ENSG00000151067	CACNA1C	calcium voltage-gated channel subunit alpha1 C	CACNA1C	-2.14997	4.95e-11	15.2299	50.3238
chr9	19246145	19247205	1061	*	MACS_peak_11672	162.41	Intron (uc031tcw.1/55667, intron 1 of 31)	9	19230763	19374137	143375	1	55667	uc031tcx.1	15382	ENSG00000137145	DENND4C	DENN domain containing 4C	DENND4C	-1.09454	4.41e-11	48.0874	98.4266
chr2	99658417	99658822	406	*	MACS_peak_5769	71.54	Intron (uc002szg.4/80705, intron 14 of 18)	2	99613724	99735242	121519	2	80705	uc002szg.4	76420	ENSG00000135951	TSGA10	testis specific 10	TSGA10	-1.64791	3.65e-11	6.90214	19.0252
chr9	79336483	79337055	573	*	MACS_peak_11776	72.21	Intron (uc010mpk.3/158471, intron 6 of 18)	9	79259646	79319015	59370	2	158471	uc010mpl.1	-17468	ENSG00000106772	PRUNE2	prune homolog 2 with BCH domain	PRUNE2	-2.34896	3.62e-11	75.3084	268.533
chr1	52414122	52415294	1173	*	MACS_peak_262	103.48	Intron (uc001cth.3/5865, intron 2 of 4)	1	52373628	52456436	82809	2	5865	uc001cth.3	41142	ENSG00000169213	RAB3B	RAB3B, member RAS oncogene family	RAB3B	-3.58891	3.18e-11	12.2517	44.3366
chr5	56790400	56791152	753	*	MACS_peak_8831	71.47	Distal Intergenic	5	56775843	56778636	2794	2	345651	uc003jrm.3	-11764	ENSG00000169067	ACTBL2	actin beta like 2	ACTBL2	-3.07137	3.06e-11	0.0968667	0.768727
chr5	56746973	56750193	3221	*	MACS_peak_8830	778.07	Distal Intergenic	5	56775843	56778636	2794	2	345651	uc003jrm.3	28443	ENSG00000169067	ACTBL2	actin beta like 2	ACTBL2	-3.07137	3.06e-11	0.0968667	0.768727
chr10	134180001	134180645	645	*	MACS_peak_1959	83.01	3' UTR	10	134150611	134180509	29899	1	80313	uc001llk.4	29390	ENSG00000148814	LRRC27	leucine rich repeat containing 27	LRRC27	-1.37313	2.52e-11	5.59311	12.3388
chr22	33616439	33616942	504	*	MACS_peak_7002	77.63	Distal Intergenic	22	32908540	33454377	545838	2	8224	uc003amz.3	-162062	ENSG00000185666	SYN3	synapsin III	SYN3	-3.27692	2.46e-11	0.205781	2.07663
chr22	33615713	33616307	595	*	MACS_peak_7001	85.73	Distal Intergenic	22	32908540	33454377	545838	2	8224	uc003amz.3	-161336	ENSG00000185666	SYN3	synapsin III	SYN3	-3.27692	2.46e-11	0.205781	2.07663
chr8	41523195	41524994	1800	*	MACS_peak_10973	199.3	Promoter (<=1kb)	8	41510744	41522804	12061	2	286	uc011lcl.2	-391	ENSG00000029534	ANK1	ankyrin 1	ANK1	-2.92892	2.34e-11	2.07011	6.95481
chr18	56578029	56579088	1060	*	MACS_peak_5004	97.42	Intron (uc002lho.3/55205, intron 3 of 10)	18	56615299	56653709	38411	1	55205	uc010xeh.2	-36211	ENSG00000074657	ZNF532	zinc finger protein 532	ZNF532	-1.16696	2.02e-11	112.72	240.106
chr18	56601614	56602257	644	*	MACS_peak_5005	98.15	Exon (uc002lho.3/55205, exon 5 of 11)	18	56615299	56653709	38411	1	55205	uc010xeh.2	-13042	ENSG00000074657	ZNF532	zinc finger protein 532	ZNF532	-1.16696	2.02e-11	112.72	240.106
chr18	56456062	56457830	1769	*	MACS_peak_5003	303.68	Distal Intergenic	18	56530061	56653709	123649	1	55205	uc002lho.3	-72231	ENSG00000074657	ZNF532	zinc finger protein 532	ZNF532	-1.16696	2.02e-11	112.72	240.106
chr4	8351398	8353051	1654	*	MACS_peak_7966	131.55	Distal Intergenic	4	8368009	8430208	62200	2	8310	uc010idk.3	77157	ENSG00000087008	ACOX3	acyl-CoA oxidase 3, pristanoyl	ACOX3	-1.17034	1.91e-11	3.33625	7.80532
chr4	8353088	8355359	2272	*	MACS_peak_7967	1309.02	Distal Intergenic	4	8368009	8430208	62200	2	8310	uc010idk.3	74849	ENSG00000087008	ACOX3	acyl-CoA oxidase 3, pristanoyl	ACOX3	-1.17034	1.91e-11	3.33625	7.80532
chr5	140455056	140456021	966	*	MACS_peak_9297	99.38	Distal Intergenic	5	140474237	140476964	2728	1	56133	uc003lil.3	-18216	ENSG00000112852	PCDHB2	protocadherin beta 2	PCDHB2	-3.00931	1.67e-11	7.26148	40.4137
chr14	74153605	74154422	818	*	MACS_peak_3549	108.51	Exon (uc001xoq.4/83544, exon 6 of 8)	14	74178486	74181128	2643	2	9240	uc001xor.1	26706	ENSG00000176903	PNMA1	PNMA family member 1	PNMA1	-1.41711	1.41e-11	22.7248	66.0704
chr3	158694170	158695581	1412	*	MACS_peak_7740	171.85	Distal Intergenic	3	158787041	159615155	828115	1	100505385	uc003fcq.2	-91460	ENSG00000283154	IQCJ-SCHIP1	IQCJ-SCHIP1 readthrough	IQCJ-SCHIP1	-2.31579	1.33e-11	2.11316	9.01423
chr3	158784897	158786356	1460	*	MACS_peak_7742	244.23	Promoter (<=1kb)	3	158787041	159615155	828115	1	100505385	uc003fcq.2	-685	ENSG00000283154	IQCJ-SCHIP1	IQCJ-SCHIP1 readthrough	IQCJ-SCHIP1	-2.31579	1.33e-11	2.11316	9.01423
chr10	72647617	72648872	1256	*	MACS_peak_1705	104.35	Promoter (<=1kb)	10	72643267	72648541	5275	2	5092	uc001jrn.1	0	ENSG00000166228	PCBD1	pterin-4 alpha-carbinolamine dehydratase 1	PCBD1	-1.82081	9.97e-12	2.91255	9.87175
chr4	57594613	57595214	602	*	MACS_peak_8090	76.66	Distal Intergenic	4	57514154	57547872	33719	2	84525	uc003hce.2	-46741	ENSG00000171476	HOPX	HOP homeobox	HOPX	-2.65409	7.15e-12	2.35504	9.37188
chr12	80583523	80584459	937	*	MACS_peak_2690	90.94	Distal Intergenic	12	80603233	80772870	169638	1	283310	uc001szd.3	-18774	ENSG00000165899	OTOGL	otogelin like	OTOGL	-3.27827	7.12e-12	0.714007	6.62946
chr12	80713607	80714710	1104	*	MACS_peak_2691	180.38	Exon (uc001szd.3/283310, exon 33 of 58)	12	80750134	80772870	22737	1	283310	uc021rba.1	-35424	ENSG00000165899	OTOGL	otogelin like	OTOGL	-3.27827	7.12e-12	0.714007	6.62946
chr7	139364714	139365773	1060	*	MACS_peak_10767	100.19	Intron (uc003vvd.4/28996, intron 2 of 14)	7	139246316	139477693	231378	2	28996	uc003vvd.4	111920	ENSG00000064393	HIPK2	homeodomain interacting protein kinase 2	HIPK2	-1.54331	5.91e-12	143.497	402.792
chr1	46987879	46988724	846	*	MACS_peak_240	96.94	Distal Intergenic	1	46972668	46979886	7219	1	127343	uc001cpx.3	15211	ENSG00000197587	DMBX1	diencephalon/mesencephalon homeobox 1	DMBX1	-3.45382	4.57e-12	0.140848	1.44349
chr18	29265377	29266444	1068	*	MACS_peak_4876	112.04	Promoter (<=1kb)	18	29202209	29264686	62478	2	9331	uc010dmb.3	-691	ENSG00000118276	B4GALT6	beta-1,4-galactosyltransferase 6	B4GALT6	-2.98934	3.39e-12	4.9564	41.4895
chr16	8105599	8106525	927	*	MACS_peak_4110	133.56	Distal Intergenic	16	8619502	8622226	2725	2	283953	uc010uyd.2	515701	ENSG00000232258	TMEM114	transmembrane protein 114	TMEM114	-2.44495	3.2e-12	0.0236422	0.600617
chr13	28125502	28126641	1140	*	MACS_peak_2980	113.09	Intron (uc001url.4/222484, intron 8 of 9)	13	28120050	28194720	74671	2	222484	uc001url.4	68079	ENSG00000139517	LNX2	ligand of numb-protein X 2	LNX2	-1.37733	3.13e-12	10.7264	27.5182
chr13	28146341	28146776	436	*	MACS_peak_2981	160.06	Intron (uc001url.4/222484, intron 2 of 9)	13	28120050	28194720	74671	2	222484	uc001url.4	47944	ENSG00000139517	LNX2	ligand of numb-protein X 2	LNX2	-1.37733	3.13e-12	10.7264	27.5182
chr5	78536484	78537356	873	*	MACS_peak_8973	88.79	Intron (uc003kfx.4/133746, intron 1 of 10)	5	78531925	78623038	91114	1	133746	uc003kfx.4	4559	ENSG00000152409	JMY	junction mediating and regulatory protein, p53 cofactor	JMY	-1.24024	2.37e-12	36.123	83.2293
chr5	78469269	78470748	1480	*	MACS_peak_8972	212.39	Distal Intergenic	5	78531925	78623038	91114	1	133746	uc003kfx.4	-61177	ENSG00000152409	JMY	junction mediating and regulatory protein, p53 cofactor	JMY	-1.24024	2.37e-12	36.123	83.2293
chr3	184089130	184090103	974	*	MACS_peak_7836	89.35	Promoter (1-2kb)	3	184090650	184091370	721	2	7066	uc003for.1	1267	ENSG00000090534	THPO	thrombopoietin	THPO	-2.77481	2.09e-12	0.0651964	0.360946
chr18	19854123	19854999	877	*	MACS_peak_4823	86.7	Distal Intergenic	18	19750894	19782491	31598	1	2627	uc002ktu.2	103229	ENSG00000141448	GATA6	GATA binding protein 6	GATA6	-3.27089	1.92e-12	3.43816	16.9577
chr18	19773752	19774919	1168	*	MACS_peak_4822	87.34	Intron (uc002ktt.2/2627, intron 6 of 6)	18	19750894	19782491	31598	1	2627	uc002ktu.2	22858	ENSG00000141448	GATA6	GATA binding protein 6	GATA6	-3.27089	1.92e-12	3.43816	16.9577
chr18	19752156	19753070	915	*	MACS_peak_4821	97.8	Promoter (1-2kb)	18	19750894	19782491	31598	1	2627	uc002ktu.2	1262	ENSG00000141448	GATA6	GATA binding protein 6	GATA6	-3.27089	1.92e-12	3.43816	16.9577
chr17	63624149	63624961	813	*	MACS_peak_4663	74.52	Intron (uc010den.1/8313, intron 3 of 6)	17	63534220	63637183	102964	2	8313	uc010den.1	12222	ENSG00000168646	AXIN2	axin 2	AXIN2	-1.9166	1.45e-12	7.09406	21.9714
chr17	63595873	63596577	705	*	MACS_peak_4662	85.31	Intron (uc010den.1/8313, intron 3 of 6)	17	63524683	63557740	33058	2	8313	uc002jfi.3	-38133	ENSG00000168646	AXIN2	axin 2	AXIN2	-1.9166	1.45e-12	7.09406	21.9714
chr22	27666159	27667401	1243	*	MACS_peak_6968	70.19	Distal Intergenic	22	28144265	28187871	43607	2	4330	uc010gvg.4	520470	ENSG00000169184	MN1	MN1 proto-oncogene, transcriptional regulator	MN1	-2.37037	1.43e-12	6.62707	24.219
chr22	27852708	27853445	738	*	MACS_peak_6974	77.84	Distal Intergenic	22	28144265	28187871	43607	2	4330	uc010gvg.4	334426	ENSG00000169184	MN1	MN1 proto-oncogene, transcriptional regulator	MN1	-2.37037	1.43e-12	6.62707	24.219
chr3	120627763	120628283	521	*	MACS_peak_7571	80.39	Promoter (<=1kb)	3	120627050	121143608	516559	1	9515	uc011bji.2	713	ENSG00000145087	STXBP5L	syntaxin binding protein 5 like	STXBP5L	-3.83243	1.37e-12	1.06571	7.61651
chr3	120549672	120550570	899	*	MACS_peak_7568	94.29	Distal Intergenic	3	120627050	121143608	516559	1	9515	uc003eec.4	-76480	ENSG00000145087	STXBP5L	syntaxin binding protein 5 like	STXBP5L	-3.83243	1.37e-12	1.06571	7.61651
chr5	102827159	102828063	905	*	MACS_peak_9117	84.12	Distal Intergenic	5	102884556	102898490	13935	2	83594	uc003koi.3	70427	ENSG00000112874	NUDT12	nudix hydrolase 12	NUDT12	-1.46175	1.31e-12	5.32981	14.5972
chr9	140575407	140576306	900	*	MACS_peak_12062	85.19	Intron (uc004coa.3/79813, intron 1 of 15)	9	140633054	140637980	4927	1	79813	uc010ncn.1	-56748	ENSG00000181090	EHMT1	euchromatic histone lysine methyltransferase 1	EHMT1	-1.50253	1.04e-12	7.94637	17.5783
chr9	140598632	140599292	661	*	MACS_peak_12063	85.8	Intron (uc004coa.3/79813, intron 1 of 15)	9	140633054	140637980	4927	1	79813	uc010ncn.1	-33762	ENSG00000181090	EHMT1	euchromatic histone lysine methyltransferase 1	EHMT1	-1.50253	1.04e-12	7.94637	17.5783
chr1	85337787	85339582	1796	*	MACS_peak_396	344.79	Intron (uc009wcj.1/23566, intron 1 of 2)	1	85279086	85331842	52757	2	23566	uc001dkl.2	-5945	ENSG00000171517	LPAR3	lysophosphatidic acid receptor 3	LPAR3	-4.73653	9.75e-13	3.67772	32.6357
chr19	51463437	51463925	489	*	MACS_peak_5308	80.6	Intron (uc010eoj.3/5653, intron 2 of 2)	19	51446559	51456344	9786	2	25818	uc002pug.3	-7093	ENSG00000167754	KLK5	kallikrein related peptidase 5	KLK5	-2.00597	9.37e-13	0.0226904	0.285352
chr4	94797924	94798627	704	*	MACS_peak_8221	88.26	Distal Intergenic	4	94750078	94751142	1065	1	474	uc003hta.1	47846	ENSG00000172238	ATOH1	atonal bHLH transcription factor 1	ATOH1	-2.00897	8.16e-13	0.0206293	0.327238
chr19	36525397	36526516	1120	*	MACS_peak_5231	91.31	Promoter (1-2kb)	19	36505562	36523797	18236	2	25999	uc002ocz.2	-1600	ENSG00000105270	CLIP3	CAP-Gly domain containing linker protein 3	CLIP3	-2.22183	5.72e-13	33.49	137.355
chr12	108574361	108575502	1142	*	MACS_peak_2797	105.06	Intron (uc001tms.3/9671, intron 1 of 8)	12	108618516	108644313	25798	1	9671	uc001tmu.3	-43014	ENSG00000075035	WSCD2	WSC domain containing 2	WSCD2	-4.73132	4.79e-13	1.22673	17.7224
chr1	810587	811377	791	*	MACS_peak_1	156.91	Promoter (<=1kb)	1	803451	812182	8732	2	284593	uc001abt.4	805	ENSG00000230368	FAM41C	family with sequence similarity 41 member C	FAM41C	-1.97925	4.66e-13	1.22803	3.87739
chr19	3908031	3908849	819	*	MACS_peak_5101	184.47	Promoter (<=1kb)	19	3909484	3928080	18597	1	85300	uc010dts.3	-635	ENSG00000167654	ATCAY	ATCAY kinesin light chain interacting caytaxin	ATCAY	-2.01768	4.64e-13	1.04361	5.96051
chr3	178228284	178229100	817	*	MACS_peak_7801	115.14	Intron (uc031scj.1/10242, intron 1 of 4)	3	178254224	178562217	307994	1	10242	uc003fjd.3	-25124	ENSG00000197584	KCNMB2	potassium calcium-activated channel subfamily M regulatory beta subunit 2	KCNMB2	-3.66761	4.25e-13	1.44988	12.8488
chr15	24006740	24007765	1026	*	MACS_peak_3698	74.02	Distal Intergenic	15	23930554	23932450	1897	2	4692	uc001ywk.3	-74290	ENSG00000182636	NDN	necdin, MAGE family member	NDN	-3.32371	3.69e-13	34.0795	167.442
chr2	66782989	66783564	576	*	MACS_peak_5654	80.45	Intron (uc002sdt.3/4211, intron 9 of 10)	2	66667263	66796277	129015	1	4211	uc002sdw.1	115726	ENSG00000143995	MEIS1	Meis homeobox 1	MEIS1	-2.00795	3.09e-13	9.95523	38.1208
chr2	66804708	66805850	1143	*	MACS_peak_5655	113.5	Distal Intergenic	2	66667263	66796277	129015	1	4211	uc002sdw.1	137445	ENSG00000143995	MEIS1	Meis homeobox 1	MEIS1	-2.00795	3.09e-13	9.95523	38.1208
chr2	67033567	67034664	1098	*	MACS_peak_5662	180.93	Distal Intergenic	2	66667263	66796277	129015	1	4211	uc002sdw.1	366304	ENSG00000143995	MEIS1	Meis homeobox 1	MEIS1	-2.00795	3.09e-13	9.95523	38.1208
chr2	66929456	66930143	688	*	MACS_peak_5658	239.25	Distal Intergenic	2	66667263	66796277	129015	1	4211	uc002sdw.1	262193	ENSG00000143995	MEIS1	Meis homeobox 1	MEIS1	-2.00795	3.09e-13	9.95523	38.1208
chr5	79705850	79706934	1085	*	MACS_peak_8983	154.6	Promoter (2-3kb)	5	79703838	79775498	71661	1	9765	uc003kgs.4	2012	ENSG00000039319	ZFYVE16	zinc finger FYVE-type containing 16	ZFYVE16	-1.10915	3.01e-13	56.7804	127.492
chr2	30827226	30828140	915	*	MACS_peak_5505	270.7	Intron (uc002rnj.3/253558, intron 6 of 6)	2	30945638	30966445	20808	2	92291	uc002rnm.3	138305	ENSG00000162949	CAPN13	calpain 13	CAPN13	-3.98023	3e-13	0.456734	3.5153
chr12	52550334	52551379	1046	*	MACS_peak_2593	85.43	Distal Intergenic	12	52562780	52579533	16754	2	144501	uc001rzw.3	28154	ENSG00000167767	KRT80	keratin 80	KRT80	-3.59382	2.71e-13	0.345467	2.49879
chr12	52588023	52589063	1041	*	MACS_peak_2594	118.72	Promoter (2-3kb)	12	52562780	52585784	23005	2	144501	uc001rzy.3	-2239	ENSG00000167767	KRT80	keratin 80	KRT80	-3.59382	2.71e-13	0.345467	2.49879
chr3	51743072	51744338	1267	*	MACS_peak_7344	148.77	Promoter (1-2kb)	3	51741081	51752625	11545	1	2912	uc010hlv.3	1991	ENSG00000164082	GRM2	glutamate metabotropic receptor 2	GRM2	-3.65349	2.3e-13	1.27587	7.8755
chr10	12263704	12264390	687	*	MACS_peak_1486	82.11	Intron (uc001ill.3/8872, intron 6 of 12)	10	12209573	12238143	28571	2	11164	uc001ilj.3	-25561	ENSG00000165609	NUDT5	nudix hydrolase 5	NUDT5	-1.26507	2.24e-13	7.70418	19.2096
chr10	12288172	12290196	2025	*	MACS_peak_1487	1917.76	Exon (uc001ill.3/8872, exon 11 of 13)	10	12209573	12238143	28571	2	11164	uc001ilj.3	-50029	ENSG00000165609	NUDT5	nudix hydrolase 5	NUDT5	-1.26507	2.24e-13	7.70418	19.2096
chr1	233085057	233086873	1817	*	MACS_peak_1221	82.09	Promoter (<=1kb)	1	233086370	233114219	27850	1	84284	uc001hvj.1	0	ENSG00000135778	NTPCR	nucleoside-triphosphatase, cancer-related	NTPCR	-1.15836	2.18e-13	10.4463	23.1347
chr12	118460962	118461932	971	*	MACS_peak_2849	231.47	Intron (uc001twq.3/5985, intron 5 of 10)	12	118454506	118470042	15537	1	5985	uc010syz.2	6456	ENSG00000111445	RFC5	replication factor C subunit 5	RFC5	-1.90727	2.12e-13	3.9188	15.1853
chr5	10352913	10353812	900	*	MACS_peak_8624	72.93	Promoter (<=1kb)	5	10353751	10440500	86750	1	10299	uc003jet.2	0	ENSG00000145495	2020-03-06	membrane associated ring-CH-type finger 6	43896	-0.881995	2.01e-13	165.752	303.676
chr19	47901948	47902689	742	*	MACS_peak_5289	82.09	Distal Intergenic	19	47906375	47915644	9270	2	56917	uc002pgo.4	12955	ENSG00000105419	MEIS3	Meis homeobox 3	MEIS3	-3.08412	1.93e-13	4.95108	26.8553
chr15	27643633	27644255	623	*	MACS_peak_3704	168.12	Intron (uc001zbf.4/2567, intron 5 of 5)	15	27216429	27778373	561945	1	2567	uc001zbg.2	427204	ENSG00000182256	GABRG3	gamma-aminobutyric acid type A receptor gamma3 subunit	GABRG3	-4.05515	1.62e-13	0.199709	1.87345
chr4	10531631	10533007	1377	*	MACS_peak_7974	204.78	Intron (uc003gmo.4/116449, intron 12 of 18)	4	10452511	10459032	6522	2	85460	uc031sds.1	-72599	ENSG00000178163	ZNF518B	zinc finger protein 518B	ZNF518B	-1.94703	1.61e-13	27.1442	90.2973
chr1	153669115	153671981	2867	*	MACS_peak_582	137.72	Distal Intergenic	1	153657440	153666468	9029	1	4881	uc010pea.2	11675	ENSG00000169418	NPR1	natriuretic peptide receptor 1	NPR1	-2.87371	1.61e-13	1.40845	9.01626
chr1	22444388	22445393	1006	*	MACS_peak_94	99.22	3' UTR	1	22443798	22469519	25722	2	54361	uc001bfs.4	24126	ENSG00000162552	WNT4	Wnt family member 4	WNT4	-2.85306	1.17e-13	0.441772	2.38426
chr11	69458611	69459313	703	*	MACS_peak_2272	83.98	Promoter (2-3kb)	11	69455873	69469242	13370	1	595	uc001opa.3	2738	ENSG00000110092	CCND1	cyclin D1	CCND1	-2.73781	1.16e-13	666.058	3098.97
chr10	134257571	134258898	1328	*	MACS_peak_1962	116.52	Promoter (<=1kb)	10	134258714	134261825	3112	1	170393	uc001llm.3	0	NA	C10orf91	chromosome 10 open reading frame 91 (putative)	C10orf91	-2.6401	1.13e-13	0.0353161	0.4046
chr2	163470253	163470971	719	*	MACS_peak_5954	84.07	Intron (uc002uch.2/90134, intron 2 of 15)	2	163227917	163695257	467341	2	90134	uc002uch.2	224286	ENSG00000184611	KCNH7	potassium voltage-gated channel subfamily H member 7	KCNH7	-3.29434	9.25e-14	0.132784	0.999995
chr8	140718541	140719656	1116	*	MACS_peak_11572	73.27	Distal Intergenic	8	140630249	140715299	85051	2	51305	uc003yvg.1	-3242	ENSG00000169427	KCNK9	potassium two pore domain channel subfamily K member 9	KCNK9	-3.46119	6.94e-14	0.0423893	1.2122
chr8	140616562	140617305	744	*	MACS_peak_11568	77.15	Intron (uc003yve.1/51305, intron 2 of 2)	8	140613082	140631342	18261	2	51305	uc003yve.1	14037	ENSG00000169427	KCNK9	potassium two pore domain channel subfamily K member 9	KCNK9	-3.46119	6.94e-14	0.0423893	1.2122
chr8	140454832	140455481	650	*	MACS_peak_11567	81.95	Distal Intergenic	8	140613082	140631342	18261	2	51305	uc003yve.1	175861	ENSG00000169427	KCNK9	potassium two pore domain channel subfamily K member 9	KCNK9	-3.46119	6.94e-14	0.0423893	1.2122
chr8	140717357	140718196	840	*	MACS_peak_11571	98.75	Promoter (2-3kb)	8	140630249	140715299	85051	2	51305	uc003yvg.1	-2058	ENSG00000169427	KCNK9	potassium two pore domain channel subfamily K member 9	KCNK9	-3.46119	6.94e-14	0.0423893	1.2122
chr8	140867292	140869261	1970	*	MACS_peak_11575	316.19	Intron (uc003yvj.2/83696, intron 21 of 22)	8	140630249	140715299	85051	2	51305	uc003yvg.1	-151993	ENSG00000169427	KCNK9	potassium two pore domain channel subfamily K member 9	KCNK9	-3.46119	6.94e-14	0.0423893	1.2122
chr5	50575635	50576533	899	*	MACS_peak_8784	127.28	Distal Intergenic	5	50678958	50690563	11606	1	3670	uc003jor.3	-102425	ENSG00000016082	ISL1	ISL LIM homeobox 1	ISL1	-4.19438	5.98e-14	0.704077	3.07952
chr5	50564264	50565250	987	*	MACS_peak_8782	235.5	Distal Intergenic	5	50678958	50690563	11606	1	3670	uc003jor.3	-113708	ENSG00000016082	ISL1	ISL LIM homeobox 1	ISL1	-4.19438	5.98e-14	0.704077	3.07952
chr21	34350551	34351631	1081	*	MACS_peak_6768	98.46	Distal Intergenic	21	34398216	34401503	3288	1	10215	uc002yqx.2	-46585	ENSG00000205927	OLIG2	oligodendrocyte transcription factor 2	OLIG2	-2.994	3.12e-14	0.0464211	0.407588
chr21	47603923	47604353	431	*	MACS_peak_6872	76.66	Promoter (<=1kb)	21	47581062	47604373	23312	2	84221	uc002zii.3	20	ENSG00000160284	SPATC1L	spermatogenesis and centriole associated 1 like	SPATC1L	-3.10362	3.06e-14	0.0854777	0.517598
chr21	47607589	47609599	2011	*	MACS_peak_6873	244.56	3' UTR	21	47587698	47604373	16676	2	84221	uc031rwb.1	-3216	ENSG00000160284	SPATC1L	spermatogenesis and centriole associated 1 like	SPATC1L	-3.10362	3.06e-14	0.0854777	0.517598
chr22	42845932	42846464	533	*	MACS_peak_7060	84.86	Distal Intergenic	22	42776414	42828401	51988	2	150372	uc003bcn.4	-17531	ENSG00000235568	NFAM1	NFAT activating protein with ITAM motif 1	NFAM1	-2.17917	2.91e-14	0.910737	3.63009
chr1	247347748	247348686	939	*	MACS_peak_1377	82.04	Distal Intergenic	1	247319722	247335318	15597	2	7678	uc001ick.3	-12430	ENSG00000196418	ZNF124	zinc finger protein 124	ZNF124	-1.47181	2.59e-14	12.974	36.0361
chr13	113471336	113472227	892	*	MACS_peak_3286	73.24	Intron (uc001vsi.4/23250, intron 6 of 29)	13	113496590	113541482	44893	1	23250	uc010ago.3	-24363	ENSG00000068650	ATP11A	ATPase phospholipid transporting 11A	ATP11A	-1.89961	2.45e-14	21.1497	108.98
chr5	78790573	78791771	1199	*	MACS_peak_8975	143.29	Intron (uc003kfy.4/9456, intron 1 of 8)	5	78669647	78809659	140013	2	9456	uc003kfy.4	17888	ENSG00000152413	HOMER1	homer scaffold protein 1	HOMER1	-2.02709	1.81e-14	13.0872	57.2431
chr5	111055150	111055917	768	*	MACS_peak_9164	70.92	Exon (uc021yci.1/uc021yci.1, exon 1 of 1)	5	111065000	111091948	26949	2	9315	uc003kpl.3	36031	ENSG00000134986	NREP	neuronal regeneration related protein	NREP	-1.99515	1.79e-14	194.098	657.963
chr5	111365227	111365939	713	*	MACS_peak_9171	71.99	Distal Intergenic	5	111065000	111312628	247629	2	9315	uc011cvs.2	-52599	ENSG00000134986	NREP	neuronal regeneration related protein	NREP	-1.99515	1.79e-14	194.098	657.963
chr5	111092701	111094155	1455	*	MACS_peak_9166	85.99	Promoter (<=1kb)	5	110998321	111092945	94625	2	9315	uc003kpk.3	0	ENSG00000134986	NREP	neuronal regeneration related protein	NREP	-1.99515	1.79e-14	194.098	657.963
chr5	111294588	111295601	1014	*	MACS_peak_9169	105.06	Intron (uc031skr.1/100873948, intron 2 of 3)	5	111065000	111312628	247629	2	9315	uc011cvr.2	17027	ENSG00000134986	NREP	neuronal regeneration related protein	NREP	-1.99515	1.79e-14	194.098	657.963
chr20	9544381	9545374	994	*	MACS_peak_6340	129.13	Intron (uc002wnj.2/57144, intron 6 of 10)	20	9495005	9511171	16167	1	24141	uc010zrc.2	49376	ENSG00000125869	LAMP5	lysosomal associated membrane protein family member 5	LAMP5	-4.21437	1.64e-14	4.89266	20.3157
chr9	122520549	122521537	989	*	MACS_peak_11934	109.63	Distal Intergenic	9	121975898	122131739	155842	2	1620	uc004bkd.2	-388810	ENSG00000078725	BRINP1	BMP/retinoic acid inducible neural specific 1	BRINP1	-4.26337	1.53e-14	0.246329	2.77905
chr2	109647927	109648966	1040	*	MACS_peak_5808	94.54	Distal Intergenic	2	109510927	109605828	94902	2	10913	uc010yws.2	-42099	ENSG00000135960	EDAR	ectodysplasin A receptor	EDAR	-3.35471	1.46e-14	0.181563	1.23115
chr12	99338709	99339582	874	*	MACS_peak_2765	166.17	Intron (uc001tgd.2/56899, intron 3 of 10)	12	99137752	99288674	150923	2	56899	uc010svf.2	-50035	ENSG00000185046	ANKS1B	ankyrin repeat and sterile alpha motif domain containing 1B	ANKS1B	-2.43593	1.07e-14	3.09121	15.6373
chr21	44753230	44753711	482	*	MACS_peak_6833	78.92	Distal Intergenic	21	44834398	44847002	12605	2	150094	uc002zdf.2	93291	ENSG00000142178	SIK1	salt inducible kinase 1	SIK1	-2.23126	8.64e-15	24.2705	92.4791
chr21	44763642	44764706	1065	*	MACS_peak_6834	184.26	Distal Intergenic	21	44834398	44847002	12605	2	150094	uc002zdf.2	82296	ENSG00000142178	SIK1	salt inducible kinase 1	SIK1	-2.23126	8.64e-15	24.2705	92.4791
chr19	31767429	31768048	620	*	MACS_peak_5204	72.05	3' UTR	19	31765851	31840190	74340	2	57616	uc002nsy.4	72142	ENSG00000121297	TSHZ3	teashirt zinc finger homeobox 3	TSHZ3	-2.16865	5.96e-15	19.0752	69.6183
chr4	3747012	3748244	1233	*	MACS_peak_7944	103.24	Distal Intergenic	4	3768296	3770253	1958	1	152	uc003ghm.3	-20052	ENSG00000184160	ADRA2C	adrenoceptor alpha 2C	ADRA2C	-3.54916	5.79e-15	0.648182	3.7752
chr9	133963460	133964018	559	*	MACS_peak_12012	80.69	Intron (uc004caa.1/10319, intron 27 of 27)	9	133971863	133998539	26677	1	83543	uc004cab.2	-7845	ENSG00000126878	AIF1L	allograft inflammatory factor 1 like	AIF1L	-3.91244	5.12e-15	11.5921	100.668
chr20	51924324	51925229	906	*	MACS_peak_6634	71.21	Intron (uc002xwo.3/128553, intron 2 of 2)	20	51801822	52111869	310048	1	128553	uc021wex.1	122502	ENSG00000182463	TSHZ2	teashirt zinc finger homeobox 2	TSHZ2	-3.81707	4.23e-15	33.0065	139.711
chr20	51797329	51798174	846	*	MACS_peak_6632	133.87	Intron (uc002xwo.3/128553, intron 1 of 2)	20	51801822	52111869	310048	1	128553	uc021wex.1	-3648	ENSG00000182463	TSHZ2	teashirt zinc finger homeobox 2	TSHZ2	-3.81707	4.23e-15	33.0065	139.711
chr11	1506358	1507921	1564	*	MACS_peak_1980	116.26	Promoter (<=1kb)	11	1490685	1507948	17264	2	81532	uc010qwz.2	27	ENSG00000182208	MOB2	MOB kinase activator 2	MOB2	-2.45738	3.64e-15	0.681163	3.58614
chr22	17582753	17583684	932	*	MACS_peak_6880	90.09	Exon (uc002zly.4/23765, exon 6 of 13)	22	17565849	17596584	30736	1	23765	uc002zly.4	16904	ENSG00000177663	IL17RA	interleukin 17 receptor A	IL17RA	-1.78512	3.35e-15	10.4015	31.7639
chr6	168626714	168627479	766	*	MACS_peak_10241	74.39	Distal Intergenic	6	168707584	168720402	12819	2	168002	uc003qwq.3	92923	ENSG00000164488	DACT2	dishevelled binding antagonist of beta catenin 2	DACT2	-3.36615	3.24e-15	0.0465025	0.721607
chr2	233069033	233069760	728	*	MACS_peak_6230	111.65	Intron (uc002vsm.4/129563, intron 9 of 20)	2	233243348	233247599	4252	1	250	uc002vsq.3	-173588	ENSG00000163283	ALPP	alkaline phosphatase, placental	ALPP	-2.07117	2.88e-15	0.0225017	0.16896
chr2	233152929	233154853	1925	*	MACS_peak_6232	172.34	Intron (uc002vsm.4/129563, intron 13 of 20)	2	233243348	233247599	4252	1	250	uc002vsq.3	-88495	ENSG00000163283	ALPP	alkaline phosphatase, placental	ALPP	-2.07117	2.88e-15	0.0225017	0.16896
chr21	46504087	46505412	1326	*	MACS_peak_6855	99.36	Intron (uc002zgp.2/104, intron 1 of 9)	21	46494493	46646478	151986	1	104	uc010gpx.2	9594	ENSG00000197381	ADARB1	adenosine deaminase RNA specific B1	ADARB1	-2.03797	2.72e-15	16.2431	55.1486
chr21	46525480	46526509	1030	*	MACS_peak_6856	109.69	Intron (uc002zgp.2/104, intron 1 of 9)	21	46494493	46646478	151986	1	104	uc010gpx.2	30987	ENSG00000197381	ADARB1	adenosine deaminase RNA specific B1	ADARB1	-2.03797	2.72e-15	16.2431	55.1486
chr12	33592842	33594824	1983	*	MACS_peak_2538	430.02	Promoter (<=1kb)	12	33528348	33592754	64407	2	341359	uc009zju.1	-88	ENSG00000110975	SYT10	synaptotagmin 10	SYT10	-5.08948	2.44e-15	0.278614	6.71396
chr1	181073508	181074549	1042	*	MACS_peak_790	86.12	Distal Intergenic	1	181057638	181059979	2342	1	51278	uc001got.4	15870	ENSG00000162783	IER5	immediate early response 5	IER5	-1.91395	2.4e-15	4.82236	16.5936
chr1	181093025	181094974	1950	*	MACS_peak_791	176.1	Distal Intergenic	1	181057638	181059979	2342	1	51278	uc001got.4	35387	ENSG00000162783	IER5	immediate early response 5	IER5	-1.91395	2.4e-15	4.82236	16.5936
chr1	181070903	181072010	1108	*	MACS_peak_789	232.46	Distal Intergenic	1	181057638	181059979	2342	1	51278	uc001got.4	13265	ENSG00000162783	IER5	immediate early response 5	IER5	-1.91395	2.4e-15	4.82236	16.5936
chr15	49342053	49342718	666	*	MACS_peak_3795	70.29	Distal Intergenic	15	49309045	49338760	29716	2	9728	uc010beq.2	-3293	ENSG00000138593	SECISBP2L	SECIS binding protein 2 like	SECISBP2L	-0.991753	2.21e-15	62.153	121.452
chr17	8499936	8500744	809	*	MACS_peak_4426	109.38	Intron (uc002gll.4/4628, intron 3 of 40)	17	8451962	8479987	28026	2	4628	uc010cny.1	-19949	ENSG00000133026	MYH10	myosin heavy chain 10	MYH10	-2.63456	1.21e-15	69.4523	294.986
chr1	209978899	209980332	1434	*	MACS_peak_1003	148.37	Promoter (<=1kb)	1	209958968	209979520	20553	2	3664	uc001hhq.2	0	ENSG00000117595	IRF6	interferon regulatory factor 6	IRF6	-3.80551	1.18e-15	2.2328	21.0259
chr1	226630652	226631957	1306	*	MACS_peak_1145	74.49	Distal Intergenic	1	226548392	226595801	47410	2	142	uc001hqd.4	-34851	ENSG00000143799	PARP1	poly(ADP-ribose) polymerase 1	PARP1	-1.54875	7.4e-16	52.0498	172.758
chr17	37859575	37860251	677	*	MACS_peak_4532	73.05	Intron (uc002hsl.3/2064, intron 4 of 17)	17	37856254	37884915	28662	1	2064	uc010wek.2	3321	ENSG00000141736	ERBB2	erb-b2 receptor tyrosine kinase 2	ERBB2	-1.76468	4.89e-16	2.97651	9.36102
chr9	36419246	36420309	1064	*	MACS_peak_11732	136.54	Distal Intergenic	9	36336399	36401195	64797	2	152006	uc003zzm.3	-18051	ENSG00000137075	RNF38	ring finger protein 38	RNF38	-1.12955	2.62e-16	30.2566	64.7745
chr10	72568529	72569340	812	*	MACS_peak_1703	70.34	Distal Intergenic	10	72575704	72580240	4537	1	8879	uc001jrl.2	-6364	ENSG00000166224	SGPL1	sphingosine-1-phosphate lyase 1	SGPL1	-1.63983	2.31e-16	58.251	181.212
chr7	94678179	94678803	625	*	MACS_peak_10593	101.94	Intron (uc003unp.3/55607, intron 2 of 15)	7	94539210	94925727	386518	1	55607	uc011kig.2	138969	ENSG00000158528	PPP1R9A	protein phosphatase 1 regulatory subunit 9A	PPP1R9A	-3.83316	2.08e-16	11.3661	66.8279
chr6	93903210	93904241	1032	*	MACS_peak_9873	130.59	Distal Intergenic	6	93949740	94129300	179561	2	2045	uc003poe.3	225059	ENSG00000135333	EPHA7	EPH receptor A7	EPHA7	-4.90651	1.87e-16	7.46316	57.5202
chr6	94128509	94129495	987	*	MACS_peak_9875	551.1	Promoter (<=1kb)	6	93949740	94129300	179561	2	2045	uc003poe.3	0	ENSG00000135333	EPHA7	EPH receptor A7	EPHA7	-4.90651	1.87e-16	7.46316	57.5202
chr10	91425799	91426709	911	*	MACS_peak_1785	90.23	Distal Intergenic	10	91339254	91405329	66076	2	53354	uc001kgp.2	-20470	ENSG00000152782	PANK1	pantothenate kinase 1	PANK1	-2.14794	1.81e-16	5.74397	25.0259
chr6	30790330	30790982	653	*	MACS_peak_9643	88.87	Intron (uc003nrp.1/uc003nrp.1, intron 1 of 1)	6	30850694	30867933	17240	1	780	uc010jse.3	-59712	ENSG00000204580	DDR1	discoidin domain receptor tyrosine kinase 1	DDR1	-1.9999	1.46e-16	4.02727	16.9522
chr2	5511694	5512569	876	*	MACS_peak_5377	102.18	Distal Intergenic	2	5832799	5841517	8719	1	6664	uc002qyj.3	-320230	ENSG00000176887	SOX11	SRY-box 11	SOX11	-4.36157	1.2e-16	14.8389	137.884
chr8	81891521	81892387	867	*	MACS_peak_11201	87.72	Intron (uc003ybz.3/55824, intron 8 of 8)	8	81540686	81787016	246331	2	619279	uc003yby.2	-104505	ENSG00000164684	ZNF704	zinc finger protein 704	ZNF704	-2.58299	1.2e-16	36.054	163.806
chr8	81888202	81889633	1432	*	MACS_peak_11200	137.81	3' UTR	8	81540686	81787016	246331	2	619279	uc003yby.2	-101186	ENSG00000164684	ZNF704	zinc finger protein 704	ZNF704	-2.58299	1.2e-16	36.054	163.806
chr8	81616132	81618169	2038	*	MACS_peak_11194	149.85	Intron (uc003yby.2/619279, intron 2 of 8)	8	81540686	81787016	246331	2	619279	uc003yby.2	168847	ENSG00000164684	ZNF704	zinc finger protein 704	ZNF704	-2.58299	1.2e-16	36.054	163.806
chr8	81657954	81658645	692	*	MACS_peak_11196	303.97	Intron (uc003yby.2/619279, intron 2 of 8)	8	81540686	81787016	246331	2	619279	uc003yby.2	128371	ENSG00000164684	ZNF704	zinc finger protein 704	ZNF704	-2.58299	1.2e-16	36.054	163.806
chr14	73253519	73254174	656	*	MACS_peak_3545	79.04	Intron (uc001xnc.2/8110, intron 1 of 10)	14	73128568	73190813	62246	2	8110	uc001xnd.1	-62706	ENSG00000205683	DPF3	double PHD fingers 3	DPF3	-3.39573	1.12e-16	1.72582	10.3181
chr1	41270053	41270840	788	*	MACS_peak_213	78.23	Intron (uc001cgh.2/9132, intron 1 of 13)	1	41249684	41306124	56441	1	9132	uc001cgi.2	20369	ENSG00000117013	KCNQ4	potassium voltage-gated channel subfamily Q member 4	KCNQ4	-3.54416	7.21e-17	0.0580357	0.835864
chr10	101118010	101118646	637	*	MACS_peak_1816	74.81	Promoter (<=1kb)	10	101117419	101148033	30615	1	26507	uc031pwy.1	591	ENSG00000119946	CNNM1	cyclin and CBS domain divalent metal cation transport mediator 1	CNNM1	-4.57281	5.44e-17	0.645269	8.44182
chr10	101098153	101099688	1536	*	MACS_peak_1815	132.25	Intron (uc009xwe.3/26507, intron 1 of 5)	10	101088856	101154087	65232	1	26507	uc010qpi.2	9297	ENSG00000119946	CNNM1	cyclin and CBS domain divalent metal cation transport mediator 1	CNNM1	-4.57281	5.44e-17	0.645269	8.44182
chr10	101096457	101098002	1546	*	MACS_peak_1814	270.82	Intron (uc009xwe.3/26507, intron 1 of 5)	10	101088856	101154087	65232	1	26507	uc010qpi.2	7601	ENSG00000119946	CNNM1	cyclin and CBS domain divalent metal cation transport mediator 1	CNNM1	-4.57281	5.44e-17	0.645269	8.44182
chr1	91594792	91595767	976	*	MACS_peak_421	133.43	Distal Intergenic	1	91380857	91487812	106956	2	84146	uc001dnx.3	-106980	ENSG00000122482	ZNF644	zinc finger protein 644	ZNF644	-1.36454	4.66e-17	73.0793	189.977
chr17	36859775	36861048	1274	*	MACS_peak_4527	83.5	Promoter (<=1kb)	17	36861873	36871009	9137	1	4302	uc010wdr.2	-825	ENSG00000275023	MLLT6	MLLT6, PHD finger containing	MLLT6	-1.82419	1.76e-17	29.4432	98.247
chr19	38652842	38653709	868	*	MACS_peak_5244	82.61	Exon (uc002ohk.3/23094, exon 14 of 22)	19	38701649	38714890	13242	2	8193	uc002ohl.3	61181	ENSG00000011332	DPF1	double PHD fingers 1	DPF1	-3.18482	1.66e-17	2.03667	11.7706
chr13	99154729	99156091	1363	*	MACS_peak_3216	74.42	Intron (uc001vnm.1/8428, intron 2 of 10)	13	99102455	99174341	71887	2	8428	uc001vnm.1	18250	ENSG00000102572	STK24	serine/threonine kinase 24	STK24	-1.60109	1.46e-17	69.4803	224.356
chr8	124703874	124705653	1780	*	MACS_peak_11484	78.87	Exon (uc003yqt.3/312, exon 9 of 12)	8	124657915	124665190	7276	2	340359	uc003yqs.1	-38684	ENSG00000175946	KLHL38	kelch like family member 38	KLHL38	-3.70859	1.39e-17	0.230801	2.35323
chr8	124665687	124668209	2523	*	MACS_peak_11481	80.35	Promoter (<=1kb)	8	124657915	124665190	7276	2	340359	uc003yqs.1	-497	ENSG00000175946	KLHL38	kelch like family member 38	KLHL38	-3.70859	1.39e-17	0.230801	2.35323
chr8	124701194	124703647	2454	*	MACS_peak_11483	427.71	Intron (uc003yqt.3/312, intron 9 of 11)	8	124657915	124665190	7276	2	340359	uc003yqs.1	-36004	ENSG00000175946	KLHL38	kelch like family member 38	KLHL38	-3.70859	1.39e-17	0.230801	2.35323
chr1	240668492	240669756	1265	*	MACS_peak_1305	81.57	Intron (uc001hys.3/64388, intron 1 of 1)	1	240620794	240638489	17696	1	56776	uc001hyr.3	47698	ENSG00000155816	FMN2	formin 2	FMN2	-4.97089	1.1e-17	1.64939	13.6725
chr1	240586811	240587871	1061	*	MACS_peak_1303	86.07	Intron (uc010pyd.2/56776, intron 15 of 17)	1	240620794	240638489	17696	1	56776	uc001hyr.3	-32923	ENSG00000155816	FMN2	formin 2	FMN2	-4.97089	1.1e-17	1.64939	13.6725
chr1	240574382	240576053	1672	*	MACS_peak_1302	133.62	Intron (uc010pyd.2/56776, intron 15 of 17)	1	240620794	240638489	17696	1	56776	uc001hyr.3	-44741	ENSG00000155816	FMN2	formin 2	FMN2	-4.97089	1.1e-17	1.64939	13.6725
chr1	240411051	240412204	1154	*	MACS_peak_1301	142.34	Promoter (2-3kb)	1	240408560	240638489	229930	1	56776	uc010pyg.2	2491	ENSG00000155816	FMN2	formin 2	FMN2	-4.97089	1.1e-17	1.64939	13.6725
chr1	240621883	240624013	2131	*	MACS_peak_1304	336.05	Promoter (1-2kb)	1	240620794	240638489	17696	1	56776	uc001hyr.3	1089	ENSG00000155816	FMN2	formin 2	FMN2	-4.97089	1.1e-17	1.64939	13.6725
chr3	195310440	195311832	1393	*	MACS_peak_7894	438.36	Promoter (<=1kb)	3	195295573	195311076	15504	2	347	uc003fur.2	0	ENSG00000189058	APOD	apolipoprotein D	APOD	-4.98845	1.05e-17	27.7234	294.517
chr1	178710027	178710795	769	*	MACS_peak_766	70.42	Intron (uc001gly.1/55103, intron 1 of 9)	1	178694300	178889237	194938	1	55103	uc010pnb.2	15727	ENSG00000116191	RALGPS2	Ral GEF with PH domain and SH3 binding motif 2	RALGPS2	-2.70218	6.2e-18	37.8437	169.985
chr1	220744609	220745720	1112	*	MACS_peak_1078	83.55	Intron (uc001hml.3/4139, intron 1 of 2)	1	220701568	220837799	136232	1	4139	uc010pun.2	43041	ENSG00000116141	MARK1	microtubule affinity regulating kinase 1	MARK1	-3.66315	5.04e-18	6.6816	42.5263
chr7	101561485	101562260	776	*	MACS_peak_10623	76.12	Intron (uc003uys.4/1523, intron 2 of 23)	7	101460882	101901513	440632	1	1523	uc003uyx.4	100603	ENSG00000257923	CUX1	cut like homeobox 1	CUX1	-1.49396	2.37e-18	47.5378	130.339
chr20	30791283	30792709	1427	*	MACS_peak_6450	122.04	Promoter (2-3kb)	20	30780307	30795546	15240	2	5326	uc002wxn.2	2837	ENSG00000126003	PLAGL2	PLAG1 like zinc finger 2	PLAGL2	-1.85427	1.67e-18	9.27137	33.7656
chr3	119421020	119421567	548	*	MACS_peak_7563	74.32	Promoter (<=1kb)	3	119421869	119429208	7340	1	89876	uc010hqx.1	-302	ENSG00000183833	MAATS1	MYCBP associated and testis expressed 1	MAATS1	-4.38448	1.36e-18	2.24419	24.2397
chr2	229431576	229432323	748	*	MACS_peak_6212	98.16	Distal Intergenic	2	228844670	229046361	201692	2	80309	uc010zlx.1	-385215	ENSG00000153820	SPHKAP	SPHK1 interactor, AKAP domain containing	SPHKAP	-5.94026	1.29e-18	0.445181	23.1082
chr20	5161840	5162862	1023	*	MACS_peak_6320	79.04	Promoter (2-3kb)	20	5159463	5178533	19071	1	8760	uc010zqv.2	2377	ENSG00000101290	CDS2	CDP-diacylglycerol synthase 2	CDS2	-1.42828	1.29e-18	28.1403	72.9019
chr3	55585820	55586941	1122	*	MACS_peak_7360	76.68	Intron (uc003dho.1/26059, intron 2 of 2)	3	55542336	55644938	102603	2	26059	uc003dho.1	57997	ENSG00000187672	ERC2	ELKS/RAB6-interacting/CAST family member 2	ERC2	-4.42216	1.27e-18	3.0607	26.0441
chr3	55662898	55664087	1190	*	MACS_peak_7362	82.89	Intron (uc003dhq.1/26059, intron 5 of 6)	3	55542336	55644938	102603	2	26059	uc003dhp.1	-17960	ENSG00000187672	ERC2	ELKS/RAB6-interacting/CAST family member 2	ERC2	-4.42216	1.27e-18	3.0607	26.0441
chr3	56354444	56355254	811	*	MACS_peak_7366	92.42	Intron (uc003dhr.1/26059, intron 2 of 16)	3	55717822	56469175	751354	2	26059	uc021wzo.1	113921	ENSG00000187672	ERC2	ELKS/RAB6-interacting/CAST family member 2	ERC2	-4.42216	1.27e-18	3.0607	26.0441
chr3	56446896	56447813	918	*	MACS_peak_7367	145.79	Intron (uc003dhr.1/26059, intron 2 of 16)	3	55717822	56469175	751354	2	26059	uc021wzo.1	21362	ENSG00000187672	ERC2	ELKS/RAB6-interacting/CAST family member 2	ERC2	-4.42216	1.27e-18	3.0607	26.0441
chr3	55648315	55650672	2358	*	MACS_peak_7361	952.97	Intron (uc003dhq.1/26059, intron 5 of 6)	3	55542336	55644938	102603	2	26059	uc003dhp.1	-3377	ENSG00000187672	ERC2	ELKS/RAB6-interacting/CAST family member 2	ERC2	-4.42216	1.27e-18	3.0607	26.0441
chr1	151097363	151098174	812	*	MACS_peak_559	73.48	Distal Intergenic	1	151104163	151119140	14978	2	10500	uc001ewu.3	20966	ENSG00000143434	SEMA6C	semaphorin 6C	SEMA6C	-3.00985	1.19e-18	2.61722	14.843
chr1	151103450	151106194	2745	*	MACS_peak_560	88.23	3' UTR	1	151104163	151119140	14978	2	10500	uc001ewu.3	12946	ENSG00000143434	SEMA6C	semaphorin 6C	SEMA6C	-3.00985	1.19e-18	2.61722	14.843
chr1	231178087	231180085	1999	*	MACS_peak_1192	73.55	Promoter (2-3kb)	1	231154704	231175995	21292	2	375061	uc001hui.2	-2092	ENSG00000182118	FAM89A	family with sequence similarity 89 member A	FAM89A	-2.66212	1.14e-18	21.2699	119.955
chr1	231230312	231232393	2082	*	MACS_peak_1193	419.65	Distal Intergenic	1	231154704	231175995	21292	2	375061	uc001hui.2	-54317	ENSG00000182118	FAM89A	family with sequence similarity 89 member A	FAM89A	-2.66212	1.14e-18	21.2699	119.955
chr10	320232	321222	991	*	MACS_peak_1394	113.4	3' UTR	10	255829	300577	44749	1	10771	uc010pzy.2	64403	ENSG00000015171	ZMYND11	zinc finger MYND-type containing 11	ZMYND11	-1.20638	9.9e-19	75.8299	168.195
chr4	141006927	141007740	814	*	MACS_peak_8375	115.44	Intron (uc011chd.1/55534, intron 1 of 3)	4	140637546	141075233	437688	2	55534	uc011chd.1	67493	ENSG00000196782	MAML3	mastermind like transcriptional coactivator 3	MAML3	-2.0797	6.75e-19	11.8679	45.7611
chr16	46823154	46823766	613	*	MACS_peak_4223	72.68	Distal Intergenic	16	46736194	46797158	60965	2	91807	uc010vge.2	-25996	ENSG00000140795	MYLK3	myosin light chain kinase 3	MYLK3	-2.61312	4.1e-19	3.6204	21.4554
chr16	46818984	46819875	892	*	MACS_peak_4222	102.25	Distal Intergenic	16	46736194	46797158	60965	2	91807	uc010vge.2	-21826	ENSG00000140795	MYLK3	myosin light chain kinase 3	MYLK3	-2.61312	4.1e-19	3.6204	21.4554
chr5	102709192	102709978	787	*	MACS_peak_9116	75.7	Distal Intergenic	5	102595125	102614361	19237	1	90355	uc003koh.1	114067	ENSG00000181751	C5orf30	chromosome 5 open reading frame 30	C5orf30	-3.05438	2.89e-19	3.30743	22.2169
chr13	76957993	76958760	768	*	MACS_peak_3160	70.12	Distal Intergenic	13	77454304	77460540	6237	2	115207	uc010aeu.1	501780	ENSG00000178695	KCTD12	potassium channel tetramerization domain containing 12	KCTD12	-2.28519	2.47e-19	319.852	1656.88
chr1	147055959	147058896	2938	*	MACS_peak_539	629.5	Intron (uc001epq.3/607, intron 1 of 9)	1	147083377	147096757	13381	1	607	uc010ozr.1	-24481	ENSG00000116128	BCL9	BCL9 transcription coactivator	BCL9	-2.00806	2.29e-19	19.3536	69.7752
chr1	147098020	147099910	1891	*	MACS_peak_541	954.5	Distal Intergenic	1	147083377	147096757	13381	1	607	uc010ozr.1	14643	ENSG00000116128	BCL9	BCL9 transcription coactivator	BCL9	-2.00806	2.29e-19	19.3536	69.7752
chr7	82694274	82694868	595	*	MACS_peak_10552	101.79	Intron (uc003uhx.2/27445, intron 3 of 24)	7	82383321	82792197	408877	2	27445	uc003uhx.2	97329	ENSG00000186472	PCLO	piccolo presynaptic cytomatrix protein	PCLO	-4.85326	1.63e-19	15.3123	122.544
chr3	74692698	74693501	804	*	MACS_peak_7470	325.06	Distal Intergenic	3	74311722	74570343	258622	2	5067	uc003dpm.1	-122355	ENSG00000113805	CNTN3	contactin 3	CNTN3	-5.51958	1.49e-19	3.30345	33.9906
chr4	148776616	148777793	1178	*	MACS_peak_8420	518.42	Intron (uc003ile.1/79658, intron 4 of 4)	4	148802989	148993927	190939	1	79658	uc003ilg.3	-25196	ENSG00000071205	ARHGAP10	Rho GTPase activating protein 10	ARHGAP10	-2.19524	1.11e-19	51.4755	233.126
chr13	27863198	27863937	740	*	MACS_peak_2970	74.29	Distal Intergenic	13	27844464	27847827	3364	1	387496	uc001urd.1	18734	ENSG00000122035	RASL11A	RAS like family 11 member A	RASL11A	-3.86309	1.03e-19	0.361033	2.81059
chr13	27863992	27865044	1053	*	MACS_peak_2971	181.45	Distal Intergenic	13	27844464	27847827	3364	1	387496	uc001urd.1	19528	ENSG00000122035	RASL11A	RAS like family 11 member A	RASL11A	-3.86309	1.03e-19	0.361033	2.81059
chr15	52987843	52988185	343	*	MACS_peak_3811	75.34	Distal Intergenic	15	52876942	52970953	94012	2	56204	uc010bfg.1	-16890	ENSG00000047346	FAM214A	family with sequence similarity 214 member A	FAM214A	-1.87729	9.73e-20	30.7965	117.333
chr15	53007208	53007714	507	*	MACS_peak_3812	78.89	Distal Intergenic	15	52876942	52970953	94012	2	56204	uc010bfg.1	-36255	ENSG00000047346	FAM214A	family with sequence similarity 214 member A	FAM214A	-1.87729	9.73e-20	30.7965	117.333
chr15	52945599	52946314	716	*	MACS_peak_3810	130.92	Promoter (1-2kb)	15	52873518	52944237	70720	2	56204	uc010ugf.2	-1362	ENSG00000047346	FAM214A	family with sequence similarity 214 member A	FAM214A	-1.87729	9.73e-20	30.7965	117.333
chr9	114286398	114287291	894	*	MACS_peak_11917	73.1	Promoter (<=1kb)	9	114287447	114290300	2854	1	158399	uc010mud.1	-156	ENSG00000173258	ZNF483	zinc finger protein 483	ZNF483	-2.69262	8.64e-20	4.95639	25.4293
chr15	68334759	68335542	784	*	MACS_peak_3891	73.43	Distal Intergenic	15	68346572	68446077	99506	1	8554	uc010ujx.2	-11030	ENSG00000033800	PIAS1	protein inhibitor of activated STAT 1	PIAS1	-1.26329	8.35e-20	54.4581	131.776
chr13	100232378	100233177	800	*	MACS_peak_3227	72.7	Distal Intergenic	13	100258919	100518661	259743	1	171425	uc010tix.2	-25742	ENSG00000125246	CLYBL	citrate lyase beta like	CLYBL	-2.29179	6.24e-20	1.30035	6.26898
chr8	43055844	43056370	527	*	MACS_peak_10985	84.75	3' UTR	8	42995592	43057970	62379	1	138050	uc003xpx.4	60252	ENSG00000165102	HGSNAT	heparan-alpha-glucosaminide N-acetyltransferase	HGSNAT	-1.37011	5.48e-20	37.6083	95.0552
chr18	35066764	35068318	1555	*	MACS_peak_4900	83.55	Intron (uc002lae.2/56853, intron 1 of 12)	18	34823008	35146000	322993	2	56853	uc002lae.2	77682	ENSG00000101489	CELF4	CUGBP Elav-like family member 4	CELF4	-3.98904	3.15e-20	0.789379	11.9391
chr18	34984906	34985598	693	*	MACS_peak_4898	93.18	Intron (uc002lae.2/56853, intron 2 of 12)	18	34851241	34854641	3401	2	56853	uc002laj.1	-130265	ENSG00000101489	CELF4	CUGBP Elav-like family member 4	CELF4	-3.98904	3.15e-20	0.789379	11.9391
chr10	18614610	18615683	1074	*	MACS_peak_1519	101.77	Intron (uc001ipr.2/783, intron 2 of 13)	10	18629614	18807345	177732	1	783	uc009xkb.1	-13931	ENSG00000165995	CACNB2	calcium voltage-gated channel auxiliary subunit beta 2	CACNB2	-2.24241	2.45e-20	3.40514	16.34
chr10	18639149	18639902	754	*	MACS_peak_1520	102.25	Intron (uc001ipr.2/783, intron 2 of 13)	10	18629614	18830688	201075	1	783	uc001ipz.2	9535	ENSG00000165995	CACNB2	calcium voltage-gated channel auxiliary subunit beta 2	CACNB2	-2.24241	2.45e-20	3.40514	16.34
chr4	3370703	3371378	676	*	MACS_peak_7939	89.98	Promoter (<=1kb)	4	3371724	3419994	48271	1	6002	uc010ict.1	-346	ENSG00000159788	RGS12	regulator of G protein signaling 12	RGS12	-1.75121	2.3e-20	4.10513	13.8924
chr20	55156061	55157163	1103	*	MACS_peak_6656	82.93	Distal Intergenic	20	55204358	55214338	9981	1	7022	uc002xya.3	-47195	ENSG00000087510	TFAP2C	transcription factor AP-2 gamma	TFAP2C	-4.801	1.94e-20	2.08163	17.3137
chr20	55179230	55180107	878	*	MACS_peak_6657	129.29	Distal Intergenic	20	55204358	55214338	9981	1	7022	uc002xya.3	-24251	ENSG00000087510	TFAP2C	transcription factor AP-2 gamma	TFAP2C	-4.801	1.94e-20	2.08163	17.3137
chr11	35401494	35402766	1273	*	MACS_peak_2150	133.26	Intron (uc001mwd.3/6506, intron 1 of 10)	11	35272752	35441105	168354	2	6506	uc001mwd.3	38339	ENSG00000110436	SLC1A2	solute carrier family 1 member 2	SLC1A2	-4.65831	1.67e-20	1.79683	41.3976
chr8	26145110	26145566	457	*	MACS_peak_10953	84.24	Intron (uc003xek.3/5520, intron 7 of 10)	8	26149007	26230195	81189	1	5520	uc003xeu.3	-3441	ENSG00000221914	PPP2R2A	protein phosphatase 2 regulatory subunit Balpha	PPP2R2A	-1.61124	1.56e-20	55.7148	171.998
chr11	8738893	8739482	590	*	MACS_peak_2021	77.68	Promoter (<=1kb)	11	8714899	8740000	25102	2	6764	uc010rbp.2	518	ENSG00000166444	ST5	suppression of tumorigenicity 5	ST5	-2.44951	1.43e-20	20.3842	98.4951
chr17	7806419	7808112	1694	*	MACS_peak_4421	363.65	Promoter (<=1kb)	17	7807143	7816075	8933	1	1107	uc002gjh.2	0	ENSG00000170004	CHD3	chromodomain helicase DNA binding protein 3	CHD3	-2.36567	8.74e-21	77.8262	347.637
chr20	62726670	62727465	796	*	MACS_peak_6726	95.3	Promoter (2-3kb)	20	62724041	62731996	7956	1	4987	uc002yif.4	2629	ENSG00000125510	OPRL1	opioid related nociceptin receptor 1	OPRL1	-4.17065	5.78e-21	0.186031	3.42222
chr16	85707496	85708354	859	*	MACS_peak_4365	83.12	3' UTR	16	85696950	85709812	12863	1	23199	uc010cho.3	10546	ENSG00000131149	GSE1	Gse1 coiled-coil protein	GSE1	-1.98095	5.59e-21	16.6008	68.8271
chr16	85557685	85558504	820	*	MACS_peak_4362	86.56	Distal Intergenic	16	85645029	85709812	64784	1	23199	uc002fiw.3	-86525	ENSG00000131149	GSE1	Gse1 coiled-coil protein	GSE1	-1.98095	5.59e-21	16.6008	68.8271
chr13	24722614	24723873	1260	*	MACS_peak_2960	74.67	Intron (uc001upd.3/221178, intron 3 of 14)	13	24734861	24798936	64076	1	221178	uc001upf.2	-10988	ENSG00000182957	SPATA13	spermatogenesis associated 13	SPATA13	-2.262	2.66e-21	13.2559	63.1309
chr13	24714553	24715138	586	*	MACS_peak_2959	83.32	Intron (uc001upd.3/221178, intron 3 of 14)	13	24734861	24798936	64076	1	221178	uc001upf.2	-19723	ENSG00000182957	SPATA13	spermatogenesis associated 13	SPATA13	-2.262	2.66e-21	13.2559	63.1309
chr15	86454056	86454542	487	*	MACS_peak_3976	70.55	Distal Intergenic	15	86302559	86338189	35631	2	64410	uc002bly.3	-115867	ENSG00000183655	KLHL25	kelch like family member 25	KLHL25	-3.68326	2.27e-21	0.285711	2.50804
chr15	86348653	86349499	847	*	MACS_peak_3974	181.89	Distal Intergenic	15	86302559	86338189	35631	2	64410	uc002bly.3	-10464	ENSG00000183655	KLHL25	kelch like family member 25	KLHL25	-3.68326	2.27e-21	0.285711	2.50804
chr18	70446667	70447347	681	*	MACS_peak_5028	71.11	Intron (uc002lkw.3/81832, intron 7 of 10)	18	70501275	70532934	31660	2	81832	uc002lkz.3	85587	ENSG00000166342	NETO1	neuropilin and tolloid like 1	NETO1	-5.95318	1.5e-21	0.804967	15.8988
chr18	70489438	70490322	885	*	MACS_peak_5029	110.65	Intron (uc002lkw.3/81832, intron 4 of 10)	18	70501275	70532934	31660	2	81832	uc002lkz.3	42612	ENSG00000166342	NETO1	neuropilin and tolloid like 1	NETO1	-5.95318	1.5e-21	0.804967	15.8988
chr9	140343366	140345204	1839	*	MACS_peak_12058	213.31	3' UTR	9	140342023	140349159	7137	2	26012	uc011mex.2	3955	ENSG00000165802	NSMF	NMDA receptor synaptonuclear signaling and neuronal migration factor	NSMF	-3.20403	1.42e-21	0.988146	9.22242
chr14	34066226	34066873	648	*	MACS_peak_3377	74.71	Intron (uc001wrs.3/64067, intron 5 of 11)	14	34393421	34420032	26612	2	112399	uc001wry.3	353159	ENSG00000129521	EGLN3	egl-9 family hypoxia inducible factor 3	EGLN3	-3.79394	9.53e-22	11.5017	88.8307
chr14	34536803	34537713	911	*	MACS_peak_3382	75.84	Distal Intergenic	14	34393421	34420284	26864	2	112399	uc001wsa.4	-116519	ENSG00000129521	EGLN3	egl-9 family hypoxia inducible factor 3	EGLN3	-3.79394	9.53e-22	11.5017	88.8307
chr14	34306845	34308061	1217	*	MACS_peak_3381	171.52	Distal Intergenic	14	34393421	34420032	26612	2	112399	uc001wry.3	111971	ENSG00000129521	EGLN3	egl-9 family hypoxia inducible factor 3	EGLN3	-3.79394	9.53e-22	11.5017	88.8307
chr14	34178098	34179205	1108	*	MACS_peak_3378	401.57	Intron (uc001wrs.3/64067, intron 6 of 11)	14	34393421	34420032	26612	2	112399	uc001wry.3	240827	ENSG00000129521	EGLN3	egl-9 family hypoxia inducible factor 3	EGLN3	-3.79394	9.53e-22	11.5017	88.8307
chr3	56892132	56892799	668	*	MACS_peak_7368	79.92	Intron (uc011bew.1/50650, intron 2 of 10)	3	56765621	56835995	70375	2	50650	uc003dii.2	-56137	ENSG00000163947	ARHGEF3	Rho guanine nucleotide exchange factor 3	ARHGEF3	-2.50429	8.18e-22	18.2177	97.1389
chr3	56915772	56916184	413	*	MACS_peak_7369	80.09	Intron (uc011bew.1/50650, intron 2 of 10)	3	56761446	56950499	189054	2	50650	uc011bew.1	34315	ENSG00000163947	ARHGEF3	Rho guanine nucleotide exchange factor 3	ARHGEF3	-2.50429	8.18e-22	18.2177	97.1389
chr3	57112157	57113154	998	*	MACS_peak_7370	96.66	Promoter (<=1kb)	3	56761446	57113336	351891	2	50650	uc003dih.2	182	ENSG00000163947	ARHGEF3	Rho guanine nucleotide exchange factor 3	ARHGEF3	-2.50429	8.18e-22	18.2177	97.1389
chr1	202681272	202683034	1763	*	MACS_peak_944	87.45	Promoter (1-2kb)	1	202559725	202679551	119827	2	127833	uc010pqb.2	-1721	ENSG00000143858	SYT2	synaptotagmin 2	SYT2	-4.51009	8.12e-22	14.7258	188.661
chr20	13134901	13135728	828	*	MACS_peak_6352	70.62	Intron (uc002wod.1/55304, intron 10 of 11)	20	13202418	13281297	78880	1	140862	uc010gce.1	-66690	ENSG00000101230	ISM1	isthmin 1	ISM1	-4.02384	5.82e-22	3.96502	38.556
chr1	237747850	237749237	1388	*	MACS_peak_1276	71.68	Intron (uc001hyl.1/6262, intron 29 of 104)	1	237838031	237889608	51578	1	6262	uc010pxz.1	-88794	ENSG00000198626	RYR2	ryanodine receptor 2	RYR2	-4.3633	5.3e-22	7.89807	93.6374
chr1	237947218	237948069	852	*	MACS_peak_1279	80.48	Exon (uc001hyl.1/6262, exon 90 of 105)	1	237955146	237997288	42143	1	6262	uc010pyb.1	-7077	ENSG00000198626	RYR2	ryanodine receptor 2	RYR2	-4.3633	5.3e-22	7.89807	93.6374
chr1	237753687	237754349	663	*	MACS_peak_1277	81.37	Exon (uc001hyl.1/6262, exon 31 of 105)	1	237838031	237889608	51578	1	6262	uc010pxz.1	-83682	ENSG00000198626	RYR2	ryanodine receptor 2	RYR2	-4.3633	5.3e-22	7.89807	93.6374
chr1	237300678	237302614	1937	*	MACS_peak_1270	111.23	Intron (uc001hyl.1/6262, intron 1 of 104)	1	237205702	237997288	791587	1	6262	uc001hyl.1	94976	ENSG00000198626	RYR2	ryanodine receptor 2	RYR2	-4.3633	5.3e-22	7.89807	93.6374
chr1	237397786	237399136	1351	*	MACS_peak_1273	119.99	Intron (uc001hyl.1/6262, intron 1 of 104)	1	237494178	237532908	38731	1	6262	uc021pkx.1	-95042	ENSG00000198626	RYR2	ryanodine receptor 2	RYR2	-4.3633	5.3e-22	7.89807	93.6374
chr3	85802780	85803585	806	*	MACS_peak_7496	76.95	Intron (uc003dqj.3/253559, intron 1 of 9)	3	85775632	86123579	347948	1	253559	uc003dql.3	27148	ENSG00000175161	CADM2	cell adhesion molecule 2	CADM2	-5.93714	3.9e-22	4.42097	84.2409
chr3	85009917	85010875	959	*	MACS_peak_7495	80.85	Promoter (1-2kb)	3	85008133	86123579	1115447	1	253559	uc003dqk.3	1784	ENSG00000175161	CADM2	cell adhesion molecule 2	CADM2	-5.93714	3.9e-22	4.42097	84.2409
chr20	49345956	49346993	1038	*	MACS_peak_6610	93.82	Promoter (1-2kb)	20	49348081	49370278	22198	1	84612	uc002xvo.3	-1088	ENSG00000124171	PARD6B	par-6 family cell polarity regulator beta	PARD6B	-3.54707	2.61e-22	2.52328	20.715
chr2	112728332	112729048	717	*	MACS_peak_5815	92.47	Intron (uc002thk.1/10461, intron 6 of 18)	2	112656191	112786945	130755	1	10461	uc002thl.1	72141	ENSG00000153208	MERTK	MER proto-oncogene, tyrosine kinase	MERTK	-2.48111	2.4e-22	22.3456	127.902
chr10	7126361	7127699	1339	*	MACS_peak_1445	98	Distal Intergenic	10	6821560	6884868	63309	1	100507127	uc001ijm.3	304801	ENSG00000238266	LINC00707	long intergenic non-protein coding RNA 707	LINC00707	-5.98216	1.75e-22	1.32378	34.155
chr10	6836176	6837172	997	*	MACS_peak_1441	112.53	Intron (uc001ijm.3/100507127, intron 2 of 4)	10	6821560	6884868	63309	1	100507127	uc001ijm.3	14616	ENSG00000238266	LINC00707	long intergenic non-protein coding RNA 707	LINC00707	-5.98216	1.75e-22	1.32378	34.155
chr4	90211552	90212572	1021	*	MACS_peak_8199	168.05	Intron (uc003hsm.1/285513, intron 1 of 1)	4	90165429	90229161	63733	2	285513	uc003hsm.1	16589	ENSG00000185477	GPRIN3	GPRIN family member 3	GPRIN3	-2.36711	1.63e-22	31.8166	156.064
chr4	90166374	90167944	1571	*	MACS_peak_8198	1218.88	3' UTR	4	90165429	90229161	63733	2	285513	uc003hsm.1	61217	ENSG00000185477	GPRIN3	GPRIN family member 3	GPRIN3	-2.36711	1.63e-22	31.8166	156.064
chr11	111176147	111176915	769	*	MACS_peak_2353	96.19	Promoter (<=1kb)	11	111164114	111175770	11657	2	399948	uc001ple.3	-377	ENSG00000196167	COLCA1	colorectal cancer associated 1	COLCA1	-4.56546	1.61e-22	1.09801	22.6342
chr4	55941705	55942711	1007	*	MACS_peak_8079	97.36	Downstream (1-2kb)	4	55944426	55991762	47337	2	3791	uc003has.3	49051	ENSG00000128052	KDR	kinase insert domain receptor	KDR	-2.7503	1.38e-22	62.5823	395.49
chr2	120875573	120876448	876	*	MACS_peak_5845	133.56	Intron (uc002tmg.3/57669, intron 16 of 24)	2	120834547	120936697	102151	1	57669	uc010flm.3	41026	ENSG00000115109	EPB41L5	erythrocyte membrane protein band 4.1 like 5	EPB41L5	-2.19871	1.02e-22	15.9658	72.1124
chr18	604734	605775	1042	*	MACS_peak_4754	173.36	Intron (uc002kkp.3/27098, intron 1 of 8)	18	596998	650293	53296	1	27098	uc010wys.2	7736	ENSG00000079101	CLUL1	clusterin like 1	CLUL1	-4.77523	5.75e-23	0.294646	5.15064
chr1	230521136	230522240	1105	*	MACS_peak_1180	70.5	Intron (uc031psq.1/79605, intron 1 of 6)	1	230457392	230561674	104283	2	79605	uc031psq.1	39434	ENSG00000177614	PGBD5	piggyBac transposable element derived 5	PGBD5	-4.4627	5.16e-23	0.635192	7.35465
chr1	230557729	230558906	1178	*	MACS_peak_1182	70.93	Promoter (2-3kb)	1	230457392	230561674	104283	2	79605	uc031psq.1	2768	ENSG00000177614	PGBD5	piggyBac transposable element derived 5	PGBD5	-4.4627	5.16e-23	0.635192	7.35465
chr1	230514066	230516210	2145	*	MACS_peak_1179	82.7	Intron (uc031psq.1/79605, intron 1 of 6)	1	230457392	230561674	104283	2	79605	uc031psq.1	45464	ENSG00000177614	PGBD5	piggyBac transposable element derived 5	PGBD5	-4.4627	5.16e-23	0.635192	7.35465
chr1	230531025	230532980	1956	*	MACS_peak_1181	92.63	Intron (uc031psq.1/79605, intron 1 of 6)	1	230457392	230561674	104283	2	79605	uc031psq.1	28694	ENSG00000177614	PGBD5	piggyBac transposable element derived 5	PGBD5	-4.4627	5.16e-23	0.635192	7.35465
chr1	230559379	230561659	2281	*	MACS_peak_1183	94.69	Promoter (<=1kb)	1	230457392	230561674	104283	2	79605	uc031psq.1	15	ENSG00000177614	PGBD5	piggyBac transposable element derived 5	PGBD5	-4.4627	5.16e-23	0.635192	7.35465
chr15	32948100	32948886	787	*	MACS_peak_3730	72.2	Intron (uc001zgz.2/6447, intron 2 of 5)	15	32933870	32989298	55429	1	6447	uc001zha.2	14230	ENSG00000166922	SCG5	secretogranin V	SCG5	-5.19523	4.84e-23	2.75766	45.0756
chr2	118309167	118310312	1146	*	MACS_peak_5828	143.47	Distal Intergenic	2	118572255	118589953	17699	1	8886	uc002tlh.1	-261943	ENSG00000088205	DDX18	DEAD-box helicase 18	DDX18	-1.87455	3.96e-23	157.672	575.01
chrX	11386234	11386804	571	*	MACS_peak_12071	89.77	Intron (uc004cun.1/395, intron 1 of 12)	23	11162100	11369656	207557	2	395	uc011mif.1	-16578	ENSG00000047648	ARHGAP6	Rho GTPase activating protein 6	ARHGAP6	-3.30821	3.61e-23	4.12954	28.3838
chrX	11481605	11483199	1595	*	MACS_peak_12072	412.22	Intron (uc004cuo.1/395, intron 1 of 14)	23	11155663	11445893	290231	2	395	uc004cun.1	-35712	ENSG00000047648	ARHGAP6	Rho GTPase activating protein 6	ARHGAP6	-3.30821	3.61e-23	4.12954	28.3838
chr14	70308427	70309262	836	*	MACS_peak_3521	83.83	Distal Intergenic	14	70346114	70499083	152970	1	64093	uc001xls.2	-36852	ENSG00000198732	SMOC1	SPARC related modular calcium binding 1	SMOC1	-6.11284	2.78e-23	5.45962	105.435
chr1	164525929	164527001	1073	*	MACS_peak_660	95.19	Promoter (1-2kb)	1	164528597	164821060	292464	1	5087	uc001gcs.3	-1596	ENSG00000185630	PBX1	PBX homeobox 1	PBX1	-2.92376	7.53e-24	46.9516	284.333
chr1	163985089	163986178	1090	*	MACS_peak_656	245.81	Distal Intergenic	1	164528597	164821060	292464	1	5087	uc001gcs.3	-542419	ENSG00000185630	PBX1	PBX homeobox 1	PBX1	-2.92376	7.53e-24	46.9516	284.333
chr19	8270902	8271551	650	*	MACS_peak_5128	77.96	Promoter (2-3kb)	19	8274217	8327304	53088	1	79603	uc002mjg.3	-2666	ENSG00000090661	CERS4	ceramide synthase 4	CERS4	-3.85116	7.32e-24	0.356953	3.77581
chr3	139275480	139276176	697	*	MACS_peak_7665	89.35	Downstream (2-3kb)	3	139245247	139258671	13425	2	5947	uc011bmy.2	-16809	ENSG00000114115	RBP1	retinol binding protein 1	RBP1	-3.36613	5.74e-24	5.91279	43.7763
chr8	71242842	71243820	979	*	MACS_peak_11126	82.27	Intron (uc003xyn.1/10499, intron 1 of 22)	8	71024267	71316020	291754	2	10499	uc003xyn.1	72200	ENSG00000140396	NCOA2	nuclear receptor coactivator 2	NCOA2	-1.74242	3.89e-24	65.1164	206.189
chr8	71209221	71210210	990	*	MACS_peak_11125	148.24	Intron (uc003xyn.1/10499, intron 1 of 22)	8	71024267	71316020	291754	2	10499	uc003xyn.1	105810	ENSG00000140396	NCOA2	nuclear receptor coactivator 2	NCOA2	-1.74242	3.89e-24	65.1164	206.189
chrX	99975075	99975944	870	*	MACS_peak_12121	114.01	Intron (uc004egd.4/94121, intron 1 of 18)	23	99929489	99986522	57034	2	94121	uc004egd.4	10578	ENSG00000102362	SYTL4	synaptotagmin like 4	SYTL4	-3.00176	3.28e-24	18.1416	131.322
chrX	100000542	100001577	1036	*	MACS_peak_12122	174.22	Distal Intergenic	23	99939710	99987135	47426	2	94121	uc004egg.4	-13407	ENSG00000102362	SYTL4	synaptotagmin like 4	SYTL4	-3.00176	3.28e-24	18.1416	131.322
chr4	91130915	91131648	734	*	MACS_peak_8204	78.64	Intron (uc003hsu.3/401145, intron 1 of 2)	4	91156182	91703154	546973	1	401145	uc003hsw.3	-24534	ENSG00000184305	CCSER1	coiled-coil serine rich protein 1	CCSER1	-4.38788	2.12e-24	1.45089	23.2507
chr4	91985131	91986004	874	*	MACS_peak_8206	80.69	Intron (uc003hsv.4/401145, intron 9 of 10)	4	91570671	92051163	480493	1	401145	uc003hsx.3	414460	ENSG00000184305	CCSER1	coiled-coil serine rich protein 1	CCSER1	-4.38788	2.12e-24	1.45089	23.2507
chr4	90938275	90939221	947	*	MACS_peak_8203	104.59	Distal Intergenic	4	91048684	91234244	185561	1	401145	uc003hsu.3	-109463	ENSG00000184305	CCSER1	coiled-coil serine rich protein 1	CCSER1	-4.38788	2.12e-24	1.45089	23.2507
chr1	245553664	245555287	1624	*	MACS_peak_1353	75.07	Intron (uc010pyq.1/55083, intron 3 of 9)	1	245516980	245535019	18040	1	55083	uc010pyr.2	36684	ENSG00000162849	KIF26B	kinesin family member 26B	KIF26B	-4.79046	1.05e-24	14.3865	212.823
chr1	245640023	245641495	1473	*	MACS_peak_1355	75.13	Intron (uc010pyq.1/55083, intron 4 of 9)	1	245674304	245852109	177806	1	55083	uc001ibg.1	-32809	ENSG00000162849	KIF26B	kinesin family member 26B	KIF26B	-4.79046	1.05e-24	14.3865	212.823
chr1	245492698	245493679	982	*	MACS_peak_1351	82.85	Intron (uc010pyq.1/55083, intron 2 of 9)	1	245516980	245535019	18040	1	55083	uc010pyr.2	-23301	ENSG00000162849	KIF26B	kinesin family member 26B	KIF26B	-4.79046	1.05e-24	14.3865	212.823
chr1	245316270	245317364	1095	*	MACS_peak_1343	92.1	Promoter (<=1kb)	1	245318287	245809683	491397	1	55083	uc010pyq.1	-923	ENSG00000162849	KIF26B	kinesin family member 26B	KIF26B	-4.79046	1.05e-24	14.3865	212.823
chr1	245439094	245441107	2014	*	MACS_peak_1350	111.18	Intron (uc010pyq.1/55083, intron 2 of 9)	1	245516980	245535019	18040	1	55083	uc010pyr.2	-75873	ENSG00000162849	KIF26B	kinesin family member 26B	KIF26B	-4.79046	1.05e-24	14.3865	212.823
chr11	1627564	1628524	961	*	MACS_peak_1982	112.95	Promoter (1-2kb)	11	1628795	1629693	899	2	387266	uc001ltw.1	1169	ENSG00000196224	KRTAP5-3	keratin associated protein 5-3	KRTAP5-3	-2.30077	7.35e-25	0.0206127	0.159012
chr13	51971323	51972052	730	*	MACS_peak_3094	82.36	Intron (uc001vfj.3/26512, intron 5 of 18)	13	51935701	51958827	23127	2	26512	uc001vfi.3	-12496	ENSG00000102786	INTS6	integrator complex subunit 6	INTS6	-1.85175	5.53e-25	26.6132	101.295
chr17	37907896	37908783	888	*	MACS_peak_4533	84.09	Distal Intergenic	17	37898505	37903538	5034	1	2886	uc002hst.3	9391	ENSG00000141738	GRB7	growth factor receptor bound protein 7	GRB7	-4.58072	4.52e-25	0.0689243	1.10097
chr5	2157607	2159650	2044	*	MACS_peak_8559	93.81	Distal Intergenic	5	1877541	1887293	9753	2	50805	uc031sir.1	-270314	ENSG00000113430	IRX4	iroquois homeobox 4	IRX4	-5.41105	2.71e-25	0.0652698	2.51551
chr5	2207387	2208551	1165	*	MACS_peak_8562	97.27	Distal Intergenic	5	1877541	1887293	9753	2	50805	uc031sir.1	-320094	ENSG00000113430	IRX4	iroquois homeobox 4	IRX4	-5.41105	2.71e-25	0.0652698	2.51551
chr5	2164831	2166768	1938	*	MACS_peak_8560	102.48	Distal Intergenic	5	1877541	1887293	9753	2	50805	uc031sir.1	-277538	ENSG00000113430	IRX4	iroquois homeobox 4	IRX4	-5.41105	2.71e-25	0.0652698	2.51551
chr1	44337921	44338588	668	*	MACS_peak_225	84.48	Intron (uc009vwu.1/6487, intron 7 of 7)	1	44398992	44402912	3921	1	9048	uc001cks.3	-60404	ENSG00000117407	ARTN	artemin	ARTN	-4.24468	1.54e-25	0.0655313	0.885646
chr18	13826109	13827289	1181	*	MACS_peak_4811	117.66	Promoter (<=1kb)	18	13825543	13826861	1319	1	4161	uc010xaf.2	566	ENSG00000176136	MC5R	melanocortin 5 receptor	MC5R	-4.25737	1.02e-25	0.0377193	1.18006
chr13	20701792	20702553	762	*	MACS_peak_2932	80.3	Distal Intergenic	13	20712395	20735183	22789	2	2700	uc001umx.1	32630	ENSG00000121743	GJA3	gap junction protein alpha 3	GJA3	-5.44972	5.94e-26	0.991089	17.1523
chr2	233497118	233498259	1142	*	MACS_peak_6238	220.24	Promoter (<=1kb)	2	233498207	233547491	49285	1	80303	uc002vtc.3	0	ENSG00000115468	EFHD1	EF-hand domain family member D1	EFHD1	-4.40859	5.52e-26	4.64245	55.3941
chr18	24637307	24637950	644	*	MACS_peak_4859	183.69	Intron (uc010xbm.2/147429, intron 2 of 3)	18	24495595	24722971	227377	2	83539	uc002kwd.4	85021	ENSG00000154080	CHST9	carbohydrate sulfotransferase 9	CHST9	-6.46536	2.09e-26	0.44666	10.9934
chr10	7415268	7415998	731	*	MACS_peak_1447	75.01	Intron (uc009xio.2/57713, intron 2 of 20)	10	7200586	7451303	250718	2	57713	uc009xio.2	35305	ENSG00000198879	SFMBT2	Scm like with four mbt domains 2	SFMBT2	-2.50404	5.51e-27	14.112	72.2715
chr10	7530872	7531593	722	*	MACS_peak_1449	83.81	Distal Intergenic	10	7326144	7453448	127305	2	57713	uc001ijo.2	-77424	ENSG00000198879	SFMBT2	Scm like with four mbt domains 2	SFMBT2	-2.50404	5.51e-27	14.112	72.2715
chr10	7535564	7536339	776	*	MACS_peak_1450	98.28	Distal Intergenic	10	7326144	7453448	127305	2	57713	uc001ijo.2	-82116	ENSG00000198879	SFMBT2	Scm like with four mbt domains 2	SFMBT2	-2.50404	5.51e-27	14.112	72.2715
chr5	128796180	128796737	558	*	MACS_peak_9253	73.6	Promoter (<=1kb)	5	128796795	128864370	67576	1	171019	uc003kvc.1	-58	ENSG00000145808	ADAMTS19	ADAM metallopeptidase with thrombospondin type 1 motif 19	ADAMTS19	-5.61599	3.61e-27	0.403441	5.87433
chr5	128895803	128896371	569	*	MACS_peak_9254	89.99	Intron (uc003kvb.1/171019, intron 7 of 22)	5	128932252	129074376	142125	1	171019	uc010jdh.1	-35881	ENSG00000145808	ADAMTS19	ADAM metallopeptidase with thrombospondin type 1 motif 19	ADAMTS19	-5.61599	3.61e-27	0.403441	5.87433
chr17	55358230	55359201	972	*	MACS_peak_4613	72.13	Intron (uc010wnm.1/124540, intron 5 of 13)	17	55339476	55345894	6419	1	124540	uc002ivb.3	18754	ENSG00000153944	MSI2	musashi RNA binding protein 2	MSI2	-2.30688	3.04e-27	52.519	237.708
chr17	55333173	55333837	665	*	MACS_peak_4612	73.2	Promoter (<=1kb)	17	55333212	55757299	424088	1	124540	uc010wnm.1	0	ENSG00000153944	MSI2	musashi RNA binding protein 2	MSI2	-2.30688	3.04e-27	52.519	237.708
chr17	55627252	55628406	1155	*	MACS_peak_4618	117.74	Intron (uc010wnm.1/124540, intron 7 of 13)	17	55339476	55345894	6419	1	124540	uc002ivb.3	287776	ENSG00000153944	MSI2	musashi RNA binding protein 2	MSI2	-2.30688	3.04e-27	52.519	237.708
chr17	55363471	55364736	1266	*	MACS_peak_4614	253.51	Intron (uc010wnm.1/124540, intron 5 of 13)	17	55339476	55345894	6419	1	124540	uc002ivb.3	23995	ENSG00000153944	MSI2	musashi RNA binding protein 2	MSI2	-2.30688	3.04e-27	52.519	237.708
chr15	41860303	41861166	864	*	MACS_peak_3766	75.43	Exon (uc001zof.2/7301, exon 8 of 19)	15	41851220	41871536	20317	1	7301	uc001zof.2	9083	ENSG00000092445	TYRO3	TYRO3 protein tyrosine kinase	TYRO3	-2.7244	2.47e-27	3.24748	21.2021
chr6	150527149	150528341	1193	*	MACS_peak_10134	112.44	Intron (uc003qnt.3/81706, intron 1 of 3)	6	150464188	150571528	107341	1	81706	uc003qnt.3	62961	ENSG00000198729	PPP1R14C	protein phosphatase 1 regulatory inhibitor subunit 14C	PPP1R14C	-5.28455	2.25e-27	2.90806	55.339
chr3	22927676	22928727	1052	*	MACS_peak_7203	122.29	Distal Intergenic	3	23244653	23632296	387644	1	7325	uc010hfc.2	-315926	ENSG00000182247	UBE2E2	ubiquitin conjugating enzyme E2 E2	UBE2E2	-2.62468	1.91e-27	7.25601	47.036
chr3	23242440	23243406	967	*	MACS_peak_7205	297.2	Promoter (1-2kb)	3	23244653	23632296	387644	1	7325	uc010hfc.2	-1247	ENSG00000182247	UBE2E2	ubiquitin conjugating enzyme E2 E2	UBE2E2	-2.62468	1.91e-27	7.25601	47.036
chr7	44373389	44374636	1248	*	MACS_peak_10439	78.38	Distal Intergenic	7	44256749	44365230	108482	2	816	uc010kyc.2	-8159	ENSG00000058404	CAMK2B	calcium/calmodulin dependent protein kinase II beta	CAMK2B	-5.25006	1.71e-27	0.220565	3.82195
chr7	44377296	44379062	1767	*	MACS_peak_10440	221.83	Distal Intergenic	7	44256749	44365230	108482	2	816	uc010kyc.2	-12066	ENSG00000058404	CAMK2B	calcium/calmodulin dependent protein kinase II beta	CAMK2B	-5.25006	1.71e-27	0.220565	3.82195
chr3	181611553	181612329	777	*	MACS_peak_7818	87.22	Distal Intergenic	3	181429712	181432223	2512	1	6657	uc003fkx.3	181841	ENSG00000181449	SOX2	SRY-box 2	SOX2	-6.99536	6.81e-28	3.08952	58.7621
chr3	181707336	181708221	886	*	MACS_peak_7820	173.55	Intron (uc003fky.3/uc003fky.3, intron 5 of 7)	3	181429712	181432223	2512	1	6657	uc003fkx.3	277624	ENSG00000181449	SOX2	SRY-box 2	SOX2	-6.99536	6.81e-28	3.08952	58.7621
chr3	181610052	181611549	1498	*	MACS_peak_7817	531.72	Distal Intergenic	3	181429712	181432223	2512	1	6657	uc003fkx.3	180340	ENSG00000181449	SOX2	SRY-box 2	SOX2	-6.99536	6.81e-28	3.08952	58.7621
chr14	77762338	77763494	1157	*	MACS_peak_3579	109.89	Exon (uc001xth.1/29954, exon 3 of 15)	14	77741299	77767506	26208	2	29954	uc001xth.1	4012	ENSG00000009830	POMT2	protein O-mannosyltransferase 2	POMT2	-2.52301	4.31e-28	5.77191	33.0972
chr7	131827080	131827756	677	*	MACS_peak_10726	81.47	Promoter (2-3kb)	7	131808091	131830097	22007	2	91584	uc003vqz.4	2341	ENSG00000221866	PLXNA4	plexin A4	PLXNA4	-5.79619	3.24e-28	11.538	298.587
chr7	132097970	132098631	662	*	MACS_peak_10731	82.09	Intron (uc003vra.4/91584, intron 3 of 31)	7	131808091	132261323	453233	2	91584	uc003vra.4	162692	ENSG00000221866	PLXNA4	plexin A4	PLXNA4	-5.79619	3.24e-28	11.538	298.587
chr7	131836694	131837758	1065	*	MACS_peak_10727	86.18	Intron (uc003vra.4/91584, intron 25 of 31)	7	131808091	131830097	22007	2	91584	uc003vqz.4	-6597	ENSG00000221866	PLXNA4	plexin A4	PLXNA4	-5.79619	3.24e-28	11.538	298.587
chr7	131861132	131862306	1175	*	MACS_peak_10728	127.48	Intron (uc003vra.4/91584, intron 20 of 31)	7	131808091	131830097	22007	2	91584	uc003vqz.4	-31035	ENSG00000221866	PLXNA4	plexin A4	PLXNA4	-5.79619	3.24e-28	11.538	298.587
chr7	131784972	131786202	1231	*	MACS_peak_10725	144.01	Distal Intergenic	7	131808091	131830097	22007	2	91584	uc003vqz.4	43895	ENSG00000221866	PLXNA4	plexin A4	PLXNA4	-5.79619	3.24e-28	11.538	298.587
chr7	131719921	131721421	1501	*	MACS_peak_10723	191.95	Distal Intergenic	7	131808091	131830097	22007	2	91584	uc003vqz.4	108676	ENSG00000221866	PLXNA4	plexin A4	PLXNA4	-5.79619	3.24e-28	11.538	298.587
chr22	46805743	46806526	784	*	MACS_peak_7088	84.43	Promoter (<=1kb)	22	46764756	46805171	40416	2	9620	uc011arc.1	-572	ENSG00000075275	CELSR1	cadherin EGF LAG seven-pass G-type receptor 1	CELSR1	-4.46247	2.09e-28	2.03162	30.1267
chr8	85805869	85807273	1405	*	MACS_peak_11221	79.29	Intron (uc003ycq.4/138046, intron 9 of 9)	8	85618162	85834078	215917	1	138046	uc003ycu.4	187707	ENSG00000184672	RALYL	RALY RNA binding protein like	RALYL	-6.0235	1.76e-28	0.166466	5.90823
chr8	85613350	85614030	681	*	MACS_peak_11219	82.66	Intron (uc003ycq.4/138046, intron 3 of 9)	8	85618162	85834078	215917	1	138046	uc003ycu.4	-4132	ENSG00000184672	RALYL	RALY RNA binding protein like	RALYL	-6.0235	1.76e-28	0.166466	5.90823
chr8	85165994	85166794	801	*	MACS_peak_11217	83.53	Intron (uc003ycq.4/138046, intron 1 of 9)	8	85097100	85834078	736979	1	138046	uc003yct.4	68894	ENSG00000184672	RALYL	RALY RNA binding protein like	RALYL	-6.0235	1.76e-28	0.166466	5.90823
chr8	85086421	85087147	727	*	MACS_peak_11215	89.69	Distal Intergenic	8	85095453	85834078	738626	1	138046	uc003ycq.4	-8306	ENSG00000184672	RALYL	RALY RNA binding protein like	RALYL	-6.0235	1.76e-28	0.166466	5.90823
chr8	84910721	84912271	1551	*	MACS_peak_11213	171.26	Distal Intergenic	8	85095453	85834078	738626	1	138046	uc003ycq.4	-183182	ENSG00000184672	RALYL	RALY RNA binding protein like	RALYL	-6.0235	1.76e-28	0.166466	5.90823
chr8	85758735	85759755	1021	*	MACS_peak_11220	187.56	Intron (uc003ycq.4/138046, intron 5 of 9)	8	85618162	85834078	215917	1	138046	uc003ycu.4	140573	ENSG00000184672	RALYL	RALY RNA binding protein like	RALYL	-6.0235	1.76e-28	0.166466	5.90823
chr16	6265299	6266156	858	*	MACS_peak_4099	70.96	Intron (uc002cyr.1/54715, intron 1 of 11)	16	6069704	7759783	1690080	1	54715	uc010uxz.1	195595	ENSG00000078328	RBFOX1	RNA binding fox-1 homolog 1	RBFOX1	-6.20775	1.31e-28	1.52088	22.7151
chr16	7067456	7068112	657	*	MACS_peak_4103	71.11	Intron (uc002cyr.1/54715, intron 3 of 11)	16	6823810	7763340	939531	1	54715	uc010uyb.1	243646	ENSG00000078328	RBFOX1	RNA binding fox-1 homolog 1	RBFOX1	-6.20775	1.31e-28	1.52088	22.7151
chr16	7506271	7506956	686	*	MACS_peak_4105	77.7	Intron (uc002cyr.1/54715, intron 4 of 11)	16	7382751	7763340	380590	1	54715	uc010uyc.1	123520	ENSG00000078328	RBFOX1	RNA binding fox-1 homolog 1	RBFOX1	-6.20775	1.31e-28	1.52088	22.7151
chr16	7663650	7664603	954	*	MACS_peak_4108	88.77	Intron (uc002cyr.1/54715, intron 10 of 11)	16	7382751	7763340	380590	1	54715	uc010uyc.1	280899	ENSG00000078328	RBFOX1	RNA binding fox-1 homolog 1	RBFOX1	-6.20775	1.31e-28	1.52088	22.7151
chr16	5993884	5994871	988	*	MACS_peak_4096	142.59	Distal Intergenic	16	6069132	7703949	1634818	1	54715	uc002cyr.1	-74261	ENSG00000078328	RBFOX1	RNA binding fox-1 homolog 1	RBFOX1	-6.20775	1.31e-28	1.52088	22.7151
chr16	7532423	7533301	879	*	MACS_peak_4106	202.8	Intron (uc002cyr.1/54715, intron 4 of 11)	16	7382751	7763340	380590	1	54715	uc010uyc.1	149672	ENSG00000078328	RBFOX1	RNA binding fox-1 homolog 1	RBFOX1	-6.20775	1.31e-28	1.52088	22.7151
chr16	7340412	7341935	1524	*	MACS_peak_4104	930.84	Intron (uc002cyr.1/54715, intron 4 of 11)	16	7382751	7763340	380590	1	54715	uc002cyw.2	-40816	ENSG00000078328	RBFOX1	RNA binding fox-1 homolog 1	RBFOX1	-6.20775	1.31e-28	1.52088	22.7151
chr20	48033747	48035995	2249	*	MACS_peak_6590	658.83	Intron (uc002xur.1/3745, intron 1 of 1)	20	47988505	48099183	110679	2	3745	uc002xur.1	63188	ENSG00000158445	KCNB1	potassium voltage-gated channel subfamily B member 1	KCNB1	-5.25835	7.13e-29	17.5876	296.029
chr2	50877589	50878250	662	*	MACS_peak_5594	72.67	Intron (uc021vhg.1/9378, intron 5 of 22)	2	50426275	50883552	457278	2	9378	uc002rxc.1	5302	ENSG00000179915	NRXN1	neurexin 1	NRXN1	-7.29894	2.08e-29	7.46845	132.677
chr2	50805897	50807012	1116	*	MACS_peak_5593	86.04	Intron (uc002rxb.4/9378, intron 2 of 16)	2	50145643	50850753	705111	2	9378	uc002rxb.4	43741	ENSG00000179915	NRXN1	neurexin 1	NRXN1	-7.29894	2.08e-29	7.46845	132.677
chr2	50512034	50512869	836	*	MACS_peak_5591	97.69	Intron (uc010fbp.3/9378, intron 1 of 5)	2	50145643	50574894	429252	2	9378	uc010fbp.3	62025	ENSG00000179915	NRXN1	neurexin 1	NRXN1	-7.29894	2.08e-29	7.46845	132.677
chr21	33783315	33784829	1515	*	MACS_peak_6765	293.26	Promoter (<=1kb)	21	33784752	33887697	102946	1	59271	uc002ypr.1	0	ENSG00000166979	EVA1C	eva-1 homolog C	EVA1C	-4.12594	1.03e-29	1.47875	19.4172
chr14	24855789	24856627	839	*	MACS_peak_3329	78	Distal Intergenic	14	24867992	24888494	20503	1	57523	uc001wpf.4	-11365	ENSG00000205978	NYNRIN	NYN domain and retroviral integrase containing	NYNRIN	-3.53479	2.76e-30	2.71111	25.0483
chr11	32361668	32362455	788	*	MACS_peak_2130	75.61	Distal Intergenic	11	32409322	32452363	43042	2	7490	uc001mtl.2	89908	ENSG00000184937	WT1	WT1 transcription factor	WT1	-7.40416	2.57e-30	4.08106	102.824
chr20	22503693	22504368	676	*	MACS_peak_6419	71.52	Distal Intergenic	20	22541192	22559280	18089	2	140828	uc010zsp.2	54912	ENSG00000259974	LINC00261	long intergenic non-protein coding RNA 261	LINC00261	-8.01815	1.66e-30	1.49759	85.3217
chr20	22558959	22559769	811	*	MACS_peak_6420	71.98	Promoter (<=1kb)	20	22541192	22559280	18089	2	140828	uc010zsp.2	0	ENSG00000259974	LINC00261	long intergenic non-protein coding RNA 261	LINC00261	-8.01815	1.66e-30	1.49759	85.3217
chr8	124583387	124585032	1646	*	MACS_peak_11478	90.22	Distal Intergenic	8	124510127	124553493	43367	2	114907	uc010mdk.3	-29894	ENSG00000156804	FBXO32	F-box protein 32	FBXO32	-4.24058	1.56e-30	69.9798	949.456
chr4	105411701	105412592	892	*	MACS_peak_8259	120.19	Exon (uc003hxh.1/uc003hxh.1, exon 1 of 8)	4	105389463	105416058	26596	2	80319	uc003hxf.2	3466	ENSG00000168772	CXXC4	CXXC finger protein 4	CXXC4	-5.45722	6.55e-31	4.00517	86.3963
chr4	105049457	105050535	1079	*	MACS_peak_8258	143.51	Distal Intergenic	4	105389463	105416058	26596	2	80319	uc003hxf.2	365523	ENSG00000168772	CXXC4	CXXC finger protein 4	CXXC4	-5.45722	6.55e-31	4.00517	86.3963
chr18	55867465	55867999	535	*	MACS_peak_4991	75.82	Intron (uc002lgx.3/23327, intron 2 of 29)	18	55862622	56068772	206151	1	23327	uc002lhf.3	4843	ENSG00000049759	NEDD4L	NEDD4 like E3 ubiquitin protein ligase	NEDD4L	-4.0929	4.27e-31	24.0336	512.851
chr18	55902037	55903059	1023	*	MACS_peak_4992	110.67	Intron (uc002lgx.3/23327, intron 2 of 29)	18	55912659	56068772	156114	1	23327	uc002lhh.2	-9600	ENSG00000049759	NEDD4L	NEDD4 like E3 ubiquitin protein ligase	NEDD4L	-4.0929	4.27e-31	24.0336	512.851
chr18	55591680	55593120	1441	*	MACS_peak_4990	121.22	Distal Intergenic	18	55711610	56068772	357163	1	23327	uc002lgx.3	-118490	ENSG00000049759	NEDD4L	NEDD4 like E3 ubiquitin protein ligase	NEDD4L	-4.0929	4.27e-31	24.0336	512.851
chr18	55952521	55953762	1242	*	MACS_peak_4993	321.33	Intron (uc002lgx.3/23327, intron 5 of 29)	18	55990464	56024484	34021	1	23327	uc010dpm.1	-36702	ENSG00000049759	NEDD4L	NEDD4 like E3 ubiquitin protein ligase	NEDD4L	-4.0929	4.27e-31	24.0336	512.851
chr17	78039293	78040288	996	*	MACS_peak_4733	95.67	3' UTR	17	78055242	78074412	19171	1	55036	uc002jxn.4	-14954	ENSG00000141519	CCDC40	coiled-coil domain containing 40	CCDC40	-3.98407	3.53e-32	3.25156	28.1482
chr17	78041981	78043403	1423	*	MACS_peak_4734	649.45	Intron (uc021uem.1/55036, intron 10 of 17)	17	78055242	78074412	19171	1	55036	uc002jxn.4	-11839	ENSG00000141519	CCDC40	coiled-coil domain containing 40	CCDC40	-3.98407	3.53e-32	3.25156	28.1482
chr15	88589663	88590799	1137	*	MACS_peak_3982	82.31	Intron (uc002bmh.2/4916, intron 10 of 15)	15	88520596	88576276	55681	2	4916	uc010bni.2	-13387	ENSG00000140538	NTRK3	neurotrophic receptor tyrosine kinase 3	NTRK3	-6.54957	2.26e-32	1.64978	52.8062
chr16	86542870	86543813	944	*	MACS_peak_4375	75.07	Promoter (<=1kb)	16	86544133	86548070	3938	1	2294	uc002fjl.3	-320	ENSG00000103241	FOXF1	forkhead box F1	FOXF1	-5.9422	1.34e-32	1.43445	38.8032
chr2	100906896	100907589	694	*	MACS_peak_5776	72.12	Intron (uc010yvs.2/164832, intron 7 of 9)	2	100889753	100925687	35935	2	164832	uc010yvs.2	18098	ENSG00000170500	LONRF2	LON peptidase N-terminal domain and ring finger 2	LONRF2	-6.92606	1.33e-32	7.15117	285.647
chr2	100897693	100898636	944	*	MACS_peak_5774	150.06	3' UTR	2	100889753	100925687	35935	2	164832	uc010yvs.2	27051	ENSG00000170500	LONRF2	LON peptidase N-terminal domain and ring finger 2	LONRF2	-6.92606	1.33e-32	7.15117	285.647
chr5	75494978	75495828	851	*	MACS_peak_8929	84.09	Intron (uc003kei.1/22987, intron 3 of 12)	5	75379305	75621416	242112	1	22987	uc003kei.1	115673	ENSG00000122012	SV2C	synaptic vesicle glycoprotein 2C	SV2C	-7.01454	9.22e-33	1.05695	45.4204
chr6	166446139	166446883	745	*	MACS_peak_10228	93.01	Distal Intergenic	6	166361711	166401527	39817	2	90632	uc021zic.1	-44612	ENSG00000112541	LINC00473	long intergenic non-protein coding RNA 473	LINC00473	-6.89679	8.37e-33	0.598629	26.063
chr7	158611069	158611891	823	*	MACS_peak_10871	129.02	Promoter (<=1kb)	7	158534214	158611441	77228	2	57488	uc003woc.1	0	ENSG00000117868	ESYT2	extended synaptotagmin 2	ESYT2	-2.34812	3.15e-33	77.6505	432.5
chr22	35461510	35462133	624	*	MACS_peak_7013	81.37	Promoter (<=1kb)	22	35462130	35483380	21251	1	91464	uc003anj.3	0	ENSG00000175329	ISX	intestine specific homeobox	ISX	-5.02556	1.36e-33	0.0263152	1.55423
chr22	35237217	35237885	669	*	MACS_peak_7011	109.3	Distal Intergenic	22	35462130	35483380	21251	1	91464	uc003anj.3	-224245	ENSG00000175329	ISX	intestine specific homeobox	ISX	-5.02556	1.36e-33	0.0263152	1.55423
chr22	35488050	35488917	868	*	MACS_peak_7014	123.44	Distal Intergenic	22	35462130	35483380	21251	1	91464	uc003anj.3	25920	ENSG00000175329	ISX	intestine specific homeobox	ISX	-5.02556	1.36e-33	0.0263152	1.55423
chr12	2047062	2047662	601	*	MACS_peak_2404	70.14	Promoter (1-2kb)	12	2038368	2045742	7375	2	100271702	uc001qjw.3	-1320	ENSG00000235049	LINC00940	long intergenic non-protein coding RNA 940	LINC00940	-4.83974	1.07e-33	0.0279783	1.36852
chr12	2044932	2046166	1235	*	MACS_peak_2403	152.21	Promoter (<=1kb)	12	2038368	2045742	7375	2	100271702	uc001qjw.3	0	ENSG00000235049	LINC00940	long intergenic non-protein coding RNA 940	LINC00940	-4.83974	1.07e-33	0.0279783	1.36852
chr14	71198834	71199750	917	*	MACS_peak_3527	74.3	Exon (uc001xmk.3/4293, exon 10 of 11)	14	71194854	71250162	55309	2	4293	uc001xmk.3	50412	ENSG00000006432	MAP3K9	mitogen-activated protein kinase kinase kinase 9	MAP3K9	-3.86639	7.84e-34	2.32861	22.8706
chr6	2887701	2888782	1082	*	MACS_peak_9500	134.57	3' UTR	6	2887500	2892367	4868	2	5272	uc003muf.4	3585	ENSG00000170542	SERPINB9	serpin family B member 9	SERPINB9	-3.78222	3.18e-35	11.8756	152.6
chr11	70502269	70502872	604	*	MACS_peak_2283	77.78	Intron (uc009ysn.1/uc009ysn.1, intron 1 of 1)	11	70313961	70507923	193963	2	22941	uc001opz.3	5051	ENSG00000162105	SHANK2	SH3 and multiple ankyrin repeat domains 2	SHANK2	-6.29465	2.06e-35	1.18172	36.9605
chr5	87975269	87976594	1326	*	MACS_peak_9036	109.33	Promoter (1-2kb)	5	87960263	87974262	14000	2	645323	uc011cub.2	-1007	ENSG00000245526	LINC00461	long intergenic non-protein coding RNA 461	LINC00461	-7.02938	6.19e-36	1.02462	38.5378
chr5	87973459	87974647	1189	*	MACS_peak_9035	175.37	Promoter (<=1kb)	5	87960263	87974262	14000	2	645323	uc011cub.2	0	ENSG00000245526	LINC00461	long intergenic non-protein coding RNA 461	LINC00461	-7.02938	6.19e-36	1.02462	38.5378
chr14	92324485	92325346	862	*	MACS_peak_3631	99.44	Intron (uc001xzv.4/123036, intron 1 of 11)	14	92246267	92333880	87614	2	123036	uc001xzv.4	8534	ENSG00000165929	TC2N	tandem C2 domains, nuclear	TC2N	-5.16414	3.05e-36	9.41997	193.247
chr4	92439642	92440240	599	*	MACS_peak_8208	73.96	Intron (uc003hsv.4/401145, intron 10 of 10)	4	93225550	94138418	912869	1	2895	uc010ikx.3	-785310	ENSG00000152208	GRID2	glutamate ionotropic receptor delta type subunit 2	GRID2	-7.57087	1.19e-36	1.55381	52.7837
chr4	94271009	94271734	726	*	MACS_peak_8219	80.37	Intron (uc011cdt.2/2895, intron 8 of 15)	4	94125100	94204248	79149	1	2895	uc010ikz.1	145909	ENSG00000152208	GRID2	glutamate ionotropic receptor delta type subunit 2	GRID2	-7.57087	1.19e-36	1.55381	52.7837
chr4	92422860	92423546	687	*	MACS_peak_8207	84.93	Intron (uc003hsv.4/401145, intron 10 of 10)	4	93225550	94138418	912869	1	2895	uc010ikx.3	-802004	ENSG00000152208	GRID2	glutamate ionotropic receptor delta type subunit 2	GRID2	-7.57087	1.19e-36	1.55381	52.7837
chr6	3357687	3358472	786	*	MACS_peak_9506	108.18	Intron (uc003mvn.3/63027, intron 4 of 10)	6	3269207	3445218	176012	2	63027	uc003mvn.3	86746	ENSG00000137266	SLC22A23	solute carrier family 22 member 23	SLC22A23	-3.49201	4.78e-37	7.38347	77.1373
chr8	112369733	112371186	1454	*	MACS_peak_11396	78.63	Distal Intergenic	8	113322454	113349960	27507	2	114788	uc003ynw.1	978774	ENSG00000164796	CSMD3	CUB and Sushi multiple domains 3	CSMD3	-8.20279	2.29e-37	2.78142	165.894
chr8	114448782	114449842	1061	*	MACS_peak_11406	80.64	Promoter (<=1kb)	8	113235159	114449242	1214084	2	114788	uc003ynu.3	0	ENSG00000164796	CSMD3	CUB and Sushi multiple domains 3	CSMD3	-8.20279	2.29e-37	2.78142	165.894
chr8	115066103	115066896	794	*	MACS_peak_11413	85.79	Distal Intergenic	8	114321447	114449242	127796	2	114788	uc003ynx.4	-616861	ENSG00000164796	CSMD3	CUB and Sushi multiple domains 3	CSMD3	-8.20279	2.29e-37	2.78142	165.894
chr8	114909468	114911374	1907	*	MACS_peak_11411	87.38	Distal Intergenic	8	114321447	114449242	127796	2	114788	uc003ynx.4	-460226	ENSG00000164796	CSMD3	CUB and Sushi multiple domains 3	CSMD3	-8.20279	2.29e-37	2.78142	165.894
chr8	114703778	114704870	1093	*	MACS_peak_11410	94.29	Distal Intergenic	8	114321447	114449242	127796	2	114788	uc003ynx.4	-254536	ENSG00000164796	CSMD3	CUB and Sushi multiple domains 3	CSMD3	-8.20279	2.29e-37	2.78142	165.894
chr8	113471987	113472935	949	*	MACS_peak_11400	110.06	Intron (uc003yns.3/114788, intron 19 of 55)	8	113322454	113349960	27507	2	114788	uc003ynw.1	-122027	ENSG00000164796	CSMD3	CUB and Sushi multiple domains 3	CSMD3	-8.20279	2.29e-37	2.78142	165.894
chr8	114239444	114241602	2159	*	MACS_peak_11404	113.14	Intron (uc003ynt.3/114788, intron 4 of 71)	8	113235159	114389382	1154224	2	114788	uc003ynt.3	147780	ENSG00000164796	CSMD3	CUB and Sushi multiple domains 3	CSMD3	-8.20279	2.29e-37	2.78142	165.894
chr8	114538856	114539931	1076	*	MACS_peak_11409	123.61	Distal Intergenic	8	114321447	114449242	127796	2	114788	uc003ynx.4	-89614	ENSG00000164796	CSMD3	CUB and Sushi multiple domains 3	CSMD3	-8.20279	2.29e-37	2.78142	165.894
chr8	114444880	114446850	1971	*	MACS_peak_11405	159.63	Promoter (2-3kb)	8	113235159	114449242	1214084	2	114788	uc003ynu.3	2392	ENSG00000164796	CSMD3	CUB and Sushi multiple domains 3	CSMD3	-8.20279	2.29e-37	2.78142	165.894
chr8	114449929	114451941	2013	*	MACS_peak_11407	167.06	Promoter (<=1kb)	8	114321447	114449242	127796	2	114788	uc003ynx.4	-687	ENSG00000164796	CSMD3	CUB and Sushi multiple domains 3	CSMD3	-8.20279	2.29e-37	2.78142	165.894
chr8	114060970	114062565	1596	*	MACS_peak_11403	194.67	Intron (uc003ynt.3/114788, intron 6 of 71)	8	113235159	114389382	1154224	2	114788	uc003ynt.3	326817	ENSG00000164796	CSMD3	CUB and Sushi multiple domains 3	CSMD3	-8.20279	2.29e-37	2.78142	165.894
chr10	7568642	7569476	835	*	MACS_peak_1452	91.25	Distal Intergenic	10	7601232	7661636	60405	2	80760	uc021pmu.1	92160	ENSG00000123243	ITIH5	inter-alpha-trypsin inhibitor heavy chain 5	ITIH5	-6.21812	1.83e-37	11.8121	336.314
chr9	138512134	138512868	735	*	MACS_peak_12042	97.97	Downstream (2-3kb)	9	138515502	138531386	15885	2	360203	uc010nbd.1	18518	ENSG00000204007	GLT6D1	glycosyltransferase 6 domain containing 1	GLT6D1	-3.82424	1.25e-37	0.0223889	0.499672
chr1	224032442	224033208	767	*	MACS_peak_1117	74.49	Promoter (<=1kb)	1	223967595	224033674	66080	2	7159	uc001hod.3	466	ENSG00000143514	TP53BP2	tumor protein p53 binding protein 2	TP53BP2	-2.79297	1.19e-37	28.0994	225.121
chr1	224007782	224009323	1542	*	MACS_peak_1114	106.1	5' UTR	1	223967595	223990438	22844	2	7159	uc010pva.2	-17344	ENSG00000143514	TP53BP2	tumor protein p53 binding protein 2	TP53BP2	-2.79297	1.19e-37	28.0994	225.121
chr1	224027979	224030963	2985	*	MACS_peak_1116	123.51	Promoter (2-3kb)	1	223967595	224033674	66080	2	7159	uc001hod.3	2711	ENSG00000143514	TP53BP2	tumor protein p53 binding protein 2	TP53BP2	-2.79297	1.19e-37	28.0994	225.121
chr1	224009800	224013400	3601	*	MACS_peak_1115	173.38	Intron (uc001hod.3/7159, intron 1 of 18)	1	223967595	223990438	22844	2	7159	uc010pva.2	-19362	ENSG00000143514	TP53BP2	tumor protein p53 binding protein 2	TP53BP2	-2.79297	1.19e-37	28.0994	225.121
chr1	244185021	244187324	2304	*	MACS_peak_1328	96.25	Intron (uc001iac.3/339529, intron 6 of 11)	1	244212241	244220780	8540	1	10472	uc031psv.1	-24917	ENSG00000179456	ZBTB18	zinc finger and BTB domain containing 18	ZBTB18	-3.19527	9.75e-38	9.38049	86.3795
chr9	104161945	104163060	1116	*	MACS_peak_11888	107.6	Promoter (<=1kb)	9	104161136	104172942	11807	1	7743	uc031teq.1	809	ENSG00000136870	ZNF189	zinc finger protein 189	ZNF189	-3.27002	1.83e-38	18.5757	195.427
chr3	10750702	10751144	443	*	MACS_peak_7154	76.58	Promoter (<=1kb)	3	10365707	10749716	384010	2	491	uc003bvw.3	-986	ENSG00000157087	ATP2B2	ATPase plasma membrane Ca2+ transporting 2	ATP2B2	-6.64553	3.14e-39	1.15436	49.6047
chr1	204245890	204247177	1288	*	MACS_peak_956	71.76	Intron (uc001hau.4/22874, intron 1 of 22)	1	204218312	204226997	8686	2	22874	uc009xbc.1	-18893	ENSG00000143850	PLEKHA6	pleckstrin homology domain containing A6	PLEKHA6	-6.44594	1.6e-39	0.948967	31.5658
chr1	204285915	204290897	4983	*	MACS_peak_959	232.08	Intron (uc001hau.4/22874, intron 1 of 22)	1	204187979	204329057	141079	2	22874	uc001hau.4	38160	ENSG00000143850	PLEKHA6	pleckstrin homology domain containing A6	PLEKHA6	-6.44594	1.6e-39	0.948967	31.5658
chr5	80272366	80273427	1062	*	MACS_peak_8987	89.79	Intron (uc003kha.2/5924, intron 1 of 26)	5	80256508	80525981	269474	1	5924	uc011ctn.2	15858	ENSG00000113319	RASGRF2	Ras protein specific guanine nucleotide releasing factor 2	RASGRF2	-4.64645	1.26e-39	15.2791	297.451
chr11	68419139	68419836	698	*	MACS_peak_2263	76.1	Distal Intergenic	11	68451983	68458643	6661	1	51083	uc001oob.3	-32147	ENSG00000069482	GAL	galanin and GMAP prepropeptide	GAL	-8.26202	7.99e-41	0.176708	40.829
chr2	202623286	202624429	1144	*	MACS_peak_6085	78.54	3' UTR	2	202564986	202609152	44167	2	57679	uc010ftl.3	-14134	ENSG00000003393	ALS2	alsin Rho guanine nucleotide exchange factor ALS2	ALS2	-2.37272	4.22e-42	31.3056	165.573
chr2	202619194	202620218	1025	*	MACS_peak_6084	127.6	Exon (uc002uyo.3/57679, exon 6 of 34)	2	202564986	202609152	44167	2	57679	uc010ftl.3	-10042	ENSG00000003393	ALS2	alsin Rho guanine nucleotide exchange factor ALS2	ALS2	-2.37272	4.22e-42	31.3056	165.573
chr7	153996637	153997433	797	*	MACS_peak_10818	73.13	Intron (uc003wli.3/1804, intron 1 of 25)	7	154002347	154172998	170652	1	1804	uc010lqh.1	-4914	ENSG00000130226	DPP6	dipeptidyl peptidase like 6	DPP6	-8.58762	1.66e-42	2.02256	61.3139
chr7	153602644	153603800	1157	*	MACS_peak_10816	125.28	Intron (uc003wli.3/1804, intron 1 of 25)	7	153584419	154685995	1101577	1	1804	uc003wli.3	18225	ENSG00000130226	DPP6	dipeptidyl peptidase like 6	DPP6	-8.58762	1.66e-42	2.02256	61.3139
chr1	77482718	77483356	639	*	MACS_peak_368	76.95	Intron (uc001dhi.3/81849, intron 2 of 4)	1	77334182	77529737	195556	1	81849	uc009wbw.3	148536	ENSG00000117069	ST6GALNAC5	ST6 N-acetylgalactosaminide alpha-2,6-sialyltransferase 5	ST6GALNAC5	-7.46856	2.97e-43	2.85538	215.883
chr1	77307412	77308054	643	*	MACS_peak_365	78.04	Distal Intergenic	1	77333186	77529737	196552	1	81849	uc001dhi.3	-25132	ENSG00000117069	ST6GALNAC5	ST6 N-acetylgalactosaminide alpha-2,6-sialyltransferase 5	ST6GALNAC5	-7.46856	2.97e-43	2.85538	215.883
chr1	77013470	77014266	797	*	MACS_peak_362	83.86	Intron (uc001dhg.4/256435, intron 3 of 3)	1	77333186	77529737	196552	1	81849	uc001dhi.3	-318920	ENSG00000117069	ST6GALNAC5	ST6 N-acetylgalactosaminide alpha-2,6-sialyltransferase 5	ST6GALNAC5	-7.46856	2.97e-43	2.85538	215.883
chr1	76960584	76961149	566	*	MACS_peak_360	145.15	Intron (uc001dhg.4/256435, intron 3 of 3)	1	77333186	77529737	196552	1	81849	uc001dhi.3	-372037	ENSG00000117069	ST6GALNAC5	ST6 N-acetylgalactosaminide alpha-2,6-sialyltransferase 5	ST6GALNAC5	-7.46856	2.97e-43	2.85538	215.883
chr1	77480929	77482619	1691	*	MACS_peak_367	183.5	Intron (uc001dhi.3/81849, intron 2 of 4)	1	77334182	77529737	195556	1	81849	uc009wbw.3	146747	ENSG00000117069	ST6GALNAC5	ST6 N-acetylgalactosaminide alpha-2,6-sialyltransferase 5	ST6GALNAC5	-7.46856	2.97e-43	2.85538	215.883
chr15	29808380	29809687	1308	*	MACS_peak_3712	75.42	Intron (uc010azk.1/23359, intron 1 of 10)	15	29412455	29862927	450473	2	23359	uc010azk.1	53240	ENSG00000104059	FAM189A1	family with sequence similarity 189 member A1	FAM189A1	-6.80957	1.06e-43	0.182726	8.37011
chr15	29850005	29850877	873	*	MACS_peak_3714	133.91	Intron (uc010azk.1/23359, intron 1 of 10)	15	29412455	29862927	450473	2	23359	uc010azk.1	12050	ENSG00000104059	FAM189A1	family with sequence similarity 189 member A1	FAM189A1	-6.80957	1.06e-43	0.182726	8.37011
chr17	77538915	77539469	555	*	MACS_peak_4726	70.29	Distal Intergenic	17	77085427	77512230	426804	2	146713	uc010dhs.4	-26685	ENSG00000167281	RBFOX3	RNA binding fox-1 homolog 3	RBFOX3	-5.45685	6.54e-44	0.228527	8.24352
chr17	77431676	77432622	947	*	MACS_peak_4724	74.36	Intron (uc010dhs.4/146713, intron 2 of 14)	17	77230812	77420202	189391	2	146713	uc031req.1	-11474	ENSG00000167281	RBFOX3	RNA binding fox-1 homolog 3	RBFOX3	-5.45685	6.54e-44	0.228527	8.24352
chr2	28691325	28692724	1400	*	MACS_peak_5494	180.22	Distal Intergenic	2	28718938	28866653	147716	1	151056	uc002rmb.2	-26214	ENSG00000163803	PLB1	phospholipase B1	PLB1	-5.44202	3.74e-45	1.22874	62.6138
chr2	28692904	28694772	1869	*	MACS_peak_5495	198.12	Distal Intergenic	2	28718938	28866653	147716	1	151056	uc002rmb.2	-24166	ENSG00000163803	PLB1	phospholipase B1	PLB1	-5.44202	3.74e-45	1.22874	62.6138
chr13	109599955	109601466	1512	*	MACS_peak_3264	490.15	Intron (uc001vqt.1/23026, intron 16 of 34)	13	109538495	109780039	241545	1	23026	uc010tjh.1	61460	ENSG00000041515	MYO16	myosin XVI	MYO16	-8.4915	1.81e-46	1.02919	87.5526
chr12	106695447	106696062	616	*	MACS_peak_2794	76.66	Promoter (<=1kb)	12	106696581	106719672	23092	1	255394	uc001tll.3	-519	ENSG00000166046	TCP11L2	t-complex 11 like 2	TCP11L2	-4.07569	1.21e-46	21.8211	293.544
chr16	26963749	26964910	1162	*	MACS_peak_4186	95	Distal Intergenic	16	27078219	27080487	2269	1	162083	uc010vcm.2	-113309	ENSG00000234186	C16orf82	chromosome 16 open reading frame 82	C16orf82	-5.06541	1.37e-47	0.0245521	1.04423
chr16	26875002	26875901	900	*	MACS_peak_4185	114.9	Distal Intergenic	16	27078219	27080487	2269	1	162083	uc010vcm.2	-202318	ENSG00000234186	C16orf82	chromosome 16 open reading frame 82	C16orf82	-5.06541	1.37e-47	0.0245521	1.04423
chr20	60298235	60298917	683	*	MACS_peak_6704	94.71	Intron (uc002ybn.2/1002, intron 2 of 15)	20	60174817	60515673	340857	1	1002	uc002ybp.2	123418	ENSG00000179242	CDH4	cadherin 4	CDH4	-8.66966	4.7e-48	0.399042	30.1837
chr20	59934291	59935691	1401	*	MACS_peak_6701	118.41	Intron (uc002ybn.2/1002, intron 2 of 15)	20	59827482	60515673	688192	1	1002	uc002ybn.2	106809	ENSG00000179242	CDH4	cadherin 4	CDH4	-8.66966	4.7e-48	0.399042	30.1837
chr3	50518140	50519122	983	*	MACS_peak_7339	71.07	Intron (uc003dap.3/9254, intron 1 of 37)	3	50400231	50540892	140662	2	9254	uc003dap.3	21770	ENSG00000007402	CACNA2D2	calcium voltage-gated channel auxiliary subunit alpha2delta 2	CACNA2D2	-8.9247	2.06e-49	3.90212	937.968
chr5	177973593	177974481	889	*	MACS_peak_9465	102	Intron (uc021yiy.1/91522, intron 2 of 28)	5	177664617	178017556	352940	2	91522	uc021yiy.1	43075	ENSG00000050767	COL23A1	collagen type XXIII alpha 1 chain	COL23A1	-6.99893	1.46e-49	0.126293	8.62412
chr11	56928601	56929645	1045	*	MACS_peak_2206	132.92	Distal Intergenic	11	56949221	56959188	9968	1	219527	uc001njl.2	-19576	ENSG00000183908	LRRC55	leucine rich repeat containing 55	LRRC55	-9.05637	1.42e-53	0.42256	124.318
chr9	138624380	138625180	801	*	MACS_peak_12043	141.26	Intron (uc010nbf.3/57582, intron 1 of 30)	9	138645597	138678245	32649	1	57582	uc004cgo.1	-20417	ENSG00000107147	KCNT1	potassium sodium-activated channel subfamily T member 1	KCNT1	-7.99012	6.63e-54	0.0740525	11.9412
chr9	138625305	138626030	726	*	MACS_peak_12044	148.27	Intron (uc010nbf.3/57582, intron 1 of 30)	9	138645597	138678245	32649	1	57582	uc004cgo.1	-19567	ENSG00000107147	KCNT1	potassium sodium-activated channel subfamily T member 1	KCNT1	-7.99012	6.63e-54	0.0740525	11.9412
chr20	61968842	61969992	1151	*	MACS_peak_6714	76.59	Distal Intergenic	20	61977803	61991051	13249	2	1137	uc010gke.1	21059	ENSG00000101204	CHRNA4	cholinergic receptor nicotinic alpha 4 subunit	CHRNA4	-8.54216	1.87e-55	0.0826935	19.0804
chr20	62027369	62028022	654	*	MACS_peak_6716	84.1	Distal Intergenic	20	61974662	62009489	34828	2	1137	uc002yet.2	-17880	ENSG00000101204	CHRNA4	cholinergic receptor nicotinic alpha 4 subunit	CHRNA4	-8.54216	1.87e-55	0.0826935	19.0804
chr20	61991316	61993612	2297	*	MACS_peak_6715	149.49	Promoter (<=1kb)	20	61974662	61992748	18087	2	1137	uc002yes.3	0	ENSG00000101204	CHRNA4	cholinergic receptor nicotinic alpha 4 subunit	CHRNA4	-8.54216	1.87e-55	0.0826935	19.0804
chr17	38978507	38979162	656	*	MACS_peak_4542	77.65	Promoter (<=1kb)	17	38974369	38978863	4495	2	3858	uc002hvi.3	0	ENSG00000186395	KRT10	keratin 10	KRT10	-4.64031	3.39e-57	6.86498	169.501
chr17	38983970	38984960	991	*	MACS_peak_4543	84.8	Intron (uc021txc.1/147184, intron 1 of 2)	17	38974369	38978863	4495	2	3858	uc002hvi.3	-5107	ENSG00000186395	KRT10	keratin 10	KRT10	-4.64031	3.39e-57	6.86498	169.501
chr20	56102168	56102845	678	*	MACS_peak_6667	97.93	Promoter (1-2kb)	20	56093555	56100708	7154	2	140690	uc010gjl.2	-1460	ENSG00000124092	CTCFL	CCCTC-binding factor like	CTCFL	-8.42378	2.27e-57	0.354249	45.5766
chr20	56055466	56057487	2022	*	MACS_peak_6666	117.41	Distal Intergenic	20	56063879	56083760	19882	2	140690	uc010giu.3	26273	ENSG00000124092	CTCFL	CCCTC-binding factor like	CTCFL	-8.42378	2.27e-57	0.354249	45.5766
chr13	20844359	20844886	528	*	MACS_peak_2934	85.4	Distal Intergenic	13	20796101	20806534	10434	2	10804	uc001und.4	-37825	ENSG00000121742	GJB6	gap junction protein beta 6	GJB6	-11.1868	2.97e-66	0.0929982	131.826
chr19	1723454	1724094	641	*	MACS_peak_5090	74.46	Distal Intergenic	19	1753662	1775444	21783	1	390874	uc010xgr.2	-29568	ENSG00000205922	ONECUT3	one cut homeobox 3	ONECUT3	-11.1462	1.08e-69	1.18813	197.821
chr19	1743157	1743718	562	*	MACS_peak_5091	80.4	Distal Intergenic	19	1753662	1775444	21783	1	390874	uc010xgr.2	-9944	ENSG00000205922	ONECUT3	one cut homeobox 3	ONECUT3	-11.1462	1.08e-69	1.18813	197.821
chr7	1270065	1270862	798	*	MACS_peak_10272	128.14	Promoter (1-2kb)	7	1272654	1276613	3960	1	340260	uc011jvw.2	-1792	ENSG00000164853	UNCX	UNC homeobox	UNCX	-10.2369	7.58e-109	0.025657	29.7877
