# Supplementary material for: The androgen receptor is a therapeutic target in desmoplastic small round cell sarcoma
Source: Nat Commun. 2022 Jun 1;13:3057. doi: 10.1038/s41467-022-30710-z (PMC9160255; doi:10.1038/s41467-022-30710-z)
Supplement: Supplementary file 5 — Supplementary Data 2 [file 41467_2022_30710_MOESM5_ESM.xlsx]

## Sheet: Description
	Supplemental Table 2: AR dependent enhancer reprogramming
	Table name	Description
	Control ASO unique enhancers	Control ASO unique enhancer peaks
	AR ASO unique enhancers	AR ASO unique enhancer peaks
	DHT Control ASO unique enhancers	DHT Control ASO unique enhancer peaks
	DHT AR ASO unique enhancers	DHT AR ASO unique enhancer peaks
	AR and H3K27ac peaks overlap in DHT treated cells	DHT treated cells unique AR and H3K27ac peaks overlap
	AR-targeted enhancer peaks annotated gene with high expression	AR-targeted enhancer peaks with highly expressed genes in DSRCT (FC > 1.5, adjusted p-value < 0.05 in comparison to rest of the sarcomas)

## Sheet: Control ASO unique enhancers
chr2	31226681	31228267	MACS_peak_9904	90.07
chr6	110619360	110620879	MACS_peak_16562	90.07
chr8	48425860	48427119	MACS_peak_18045	90.08
chr8	57221875	57222721	MACS_peak_18117	90.13
chr9	130834229	130836013	MACS_peak_19264	90.13
chr20	30155676	30157873	MACS_peak_11194	90.21
chr3	193677530	193679379	MACS_peak_13694	90.22
chr5	137826841	137828688	MACS_peak_15381	90.22
chr9	94368361	94369482	MACS_peak_19023	90.22
chr17	79396502	79397791	MACS_peak_8324	90.23
chr5	112581985	112585781	MACS_peak_15264	90.23
chr17	14368442	14370497	MACS_peak_7505	90.24
chr9	33363856	33365341	MACS_peak_18858	90.25
chr5	177787303	177790028	MACS_peak_15737	90.3
chr6	140209244	140210606	MACS_peak_16670	90.33
chr7	97030887	97031807	MACS_peak_17478	90.36
chr15	73670142	73671808	MACS_peak_6372	90.37
chr21	43149527	43150413	MACS_peak_11937	90.4
chr6	143247357	143248782	MACS_peak_16680	90.41
chr21	44088195	44089482	MACS_peak_11943	90.43
chr17	17569848	17571592	MACS_peak_7538	90.44
chr8	140750985	140753121	MACS_peak_18667	90.45
chr17	54451594	54452971	MACS_peak_8022	90.47
chr5	112516757	112519379	MACS_peak_15255	90.47
chr18	24449651	24451330	MACS_peak_8491	90.57
chr8	22640246	22641380	MACS_peak_17986	90.57
chr9	98472392	98474116	MACS_peak_19073	90.58
chr18	35450547	35451861	MACS_peak_8545	90.6
chr18	29394336	29395353	MACS_peak_8514	90.65
chr15	101944086	101945558	MACS_peak_6638	90.68
chr12	59489905	59490979	MACS_peak_4318	90.72
chr5	142112922	142113996	MACS_peak_15465	90.72
chr1	177190675	177193338	MACS_peak_1441	90.73
chr8	49333949	49335618	MACS_peak_18076	90.73
chr5	142971559	142972653	MACS_peak_15476	90.74
chr19	48023047	48024733	MACS_peak_9434	90.78
chr2	8726596	8728292	MACS_peak_9726	90.8
chr15	63192048	63194796	MACS_peak_6204	90.87
chr12	51722836	51724431	MACS_peak_4196	90.92
chr3	5052487	5054081	MACS_peak_12701	90.94
chrX	39674548	39675857	MACS_peak_19532	91.03
chr8	126251872	126257026	MACS_peak_18593	91.04
chr2	47498105	47499930	MACS_peak_10041	91.13
chr8	122273380	122276591	MACS_peak_18551	91.17
chr4	86350462	86351697	MACS_peak_14170	91.19
chr8	10422462	10423885	MACS_peak_17953	91.2
chr9	98531478	98533036	MACS_peak_19078	91.22
chr1	68164034	68164946	MACS_peak_808	91.24
chr21	37358373	37359822	MACS_peak_11896	91.31
chr1	178610633	178613175	MACS_peak_1490	91.34
chr7	152691083	152692316	MACS_peak_17777	91.37
chr22	19962902	19969410	MACS_peak_12133	91.39
chr13	77051905	77053566	MACS_peak_4997	91.4
chr19	4149120	4150317	MACS_peak_8913	91.45
chr6	168759627	168760636	MACS_peak_16915	91.46
chr7	131810112	131811445	MACS_peak_17664	91.51
chr2	26628569	26629995	MACS_peak_9835	91.52
chr8	140836224	140837862	MACS_peak_18676	91.64
chr1	183677805	183680719	MACS_peak_1560	91.65
chr2	3753802	3754918	MACS_peak_9692	91.69
chr9	99809668	99811574	MACS_peak_19107	91.71
chr1	232084024	232088459	MACS_peak_2021	91.72
chr5	141578358	141579411	MACS_peak_15451	91.79
chr15	63709535	63710919	MACS_peak_6225	91.82
chr17	56736329	56737168	MACS_peak_8073	91.82
chr17	188305	189462	MACS_peak_7324	91.86
chr2	8732489	8733646	MACS_peak_9727	91.86
chr4	59056695	59057993	MACS_peak_14082	92
chr4	1142030	1143225	MACS_peak_13789	92.03
chr10	80896119	80898365	MACS_peak_2741	92.12
chr6	139897837	139899068	MACS_peak_16667	92.14
chr16	30702687	30704080	MACS_peak_6971	92.18
chr3	195901980	195903001	MACS_peak_13751	92.23
chr4	119215243	119216496	MACS_peak_14322	92.28
chr7	5878302	5879303	MACS_peak_17128	92.29
chr20	17543271	17545281	MACS_peak_11104	92.37
chr2	208977241	208978298	MACS_peak_10752	92.4
chr6	102005468	102006672	MACS_peak_16506	92.4
chr14	63158547	63160196	MACS_peak_5386	92.42
chr12	117311138	117313079	MACS_peak_4542	92.44
chr6	135867382	135868719	MACS_peak_16643	92.48
chr19	31906640	31907896	MACS_peak_9176	92.5
chr15	62863987	62866098	MACS_peak_6202	92.51
chr12	106686068	106687512	MACS_peak_4460	92.52
chr7	79906710	79908223	MACS_peak_17416	92.54
chr9	132375224	132376808	MACS_peak_19327	92.55
chr2	74807290	74808752	MACS_peak_10232	92.56
chr14	61945748	61947340	MACS_peak_5378	92.6
chr1	177272588	177275845	MACS_peak_1443	92.61
chr11	68129820	68131317	MACS_peak_3670	92.64
chr19	31877893	31880201	MACS_peak_9174	92.64
chr1	223910428	223917916	MACS_peak_1908	92.69
chr1	238063065	238067765	MACS_peak_2112	92.74
chr1	92071324	92072716	MACS_peak_912	92.75
chr3	29737096	29738239	MACS_peak_12843	92.79
chr6	15911904	15913095	MACS_peak_15947	92.83
chr4	141148173	141149351	MACS_peak_14355	92.9
chr2	122921859	122924024	MACS_peak_10390	92.92
chr1	246167505	246172677	MACS_peak_2185	92.97
chr7	2322759	2323802	MACS_peak_17084	93
chr11	110633135	110634073	MACS_peak_3849	93.01
chr16	85477789	85479024	MACS_peak_7221	93.04
chr5	149367944	149369314	MACS_peak_15528	93.16
chr6	152418600	152420432	MACS_peak_16752	93.16
chr16	11478304	11479728	MACS_peak_6849	93.25
chr7	105681206	105682853	MACS_peak_17548	93.25
chr15	40367270	40368413	MACS_peak_6034	93.28
chr16	7254533	7255480	MACS_peak_6796	93.3
chr3	126720778	126722036	MACS_peak_13380	93.32
chr14	77699389	77700871	MACS_peak_5593	93.39
chr12	12200181	12201047	MACS_peak_4051	93.41
chr15	63599957	63602056	MACS_peak_6215	93.44
chr4	57243300	57244653	MACS_peak_14077	93.47
chr17	40901283	40902636	MACS_peak_7812	93.49
chr13	30070108	30071670	MACS_peak_4763	93.5
chr22	37551792	37553339	MACS_peak_12425	93.5
chr6	52599509	52601093	MACS_peak_16357	93.51
chr16	30699659	30700888	MACS_peak_6970	93.57
chr5	73579000	73581878	MACS_peak_14898	93.58
chr14	105934284	105935927	MACS_peak_5888	93.6
chr10	105272803	105274010	MACS_peak_2886	93.61
chr3	72139054	72140518	MACS_peak_13238	93.66
chr10	6968019	6969534	MACS_peak_2349	93.67
chr5	111184643	111186856	MACS_peak_15232	93.7
chr2	233207006	233208498	MACS_peak_10888	93.72
chr1	209568461	209573515	MACS_peak_1768	93.78
chr5	34621168	34623562	MACS_peak_14648	93.82
chr1	40417066	40418103	MACS_peak_490	93.83
chr7	42908218	42909257	MACS_peak_17260	93.89
chr12	50429645	50430834	MACS_peak_4183	93.9
chr4	190543357	190546132	MACS_peak_14458	94.03
chr14	77722719	77724808	MACS_peak_5598	94.1
chr8	89812620	89814130	MACS_peak_18297	94.11
chr10	80930664	80932466	MACS_peak_2744	94.13
chr21	34167340	34168371	MACS_peak_11870	94.2
chr16	11722573	11724061	MACS_peak_6864	94.21
chr10	121078599	121080637	MACS_peak_2934	94.22
chr4	10629616	10630890	MACS_peak_13975	94.22
chr8	101453258	101458579	MACS_peak_18404	94.26
chr22	39843566	39845423	MACS_peak_12482	94.36
chr21	33290332	33291413	MACS_peak_11859	94.38
chr1	228071689	228085767	MACS_peak_1966	94.39
chr20	60265160	60266920	MACS_peak_11694	94.4
chr3	56840091	56841572	MACS_peak_13147	94.42
chr1	112050119	112051627	MACS_peak_1005	94.45
chr2	47212891	47214629	MACS_peak_10005	94.45
chr6	44017439	44019956	MACS_peak_16296	94.48
chr20	24431209	24432673	MACS_peak_11165	94.51
chr10	81077782	81079293	MACS_peak_2756	94.52
chr13	36274788	36276619	MACS_peak_4816	94.59
chr3	4547516	4548493	MACS_peak_12692	94.72
chr3	184270345	184272004	MACS_peak_13606	94.78
chr1	233671212	233674400	MACS_peak_2063	94.79
chr5	180339574	180341004	MACS_peak_15780	94.86
chr2	173907763	173909178	MACS_peak_10529	94.93
chr8	98559195	98561681	MACS_peak_18375	94.95
chr15	30212782	30214737	MACS_peak_5926	94.97
chr2	27928322	27929729	MACS_peak_9853	94.99
chr5	21446441	21447726	MACS_peak_14619	94.99
chr8	2130825	2132277	MACS_peak_17923	94.99
chr8	57712637	57713969	MACS_peak_18128	94.99
chr14	90089994	90091344	MACS_peak_5650	95.02
chr11	2166361	2167926	MACS_peak_3129	95.03
chr9	123120557	123122523	MACS_peak_19200	95.04
chr6	15017225	15018256	MACS_peak_15935	95.05
chr8	69830174	69832251	MACS_peak_18188	95.08
chr1	218758729	218767098	MACS_peak_1822	95.12
chr11	69157135	69158832	MACS_peak_3717	95.15
chr1	53564716	53566590	MACS_peak_703	95.19
chr3	12814576	12816241	MACS_peak_12762	95.19
chr5	74965450	74967451	MACS_peak_14938	95.26
chr5	55621325	55624332	MACS_peak_14771	95.29
chr1	156350832	156353143	MACS_peak_1229	95.46
chr7	105079313	105080340	MACS_peak_17537	95.46
chr22	25100787	25103354	MACS_peak_12220	95.51
chr1	111764556	111765707	MACS_peak_1001	95.52
chr11	1964602	1965920	MACS_peak_3124	95.62
chr12	2354850	2357352	MACS_peak_3916	95.66
chr15	68149493	68150726	MACS_peak_6312	95.69
chr3	196053341	196054833	MACS_peak_13758	95.7
chr18	39835713	39837194	MACS_peak_8563	95.76
chr6	938065	939408	MACS_peak_15787	95.81
chr3	184382787	184384648	MACS_peak_13620	95.82
chr19	39891627	39894808	MACS_peak_9296	95.88
chr4	24843685	24844916	MACS_peak_14003	95.89
chr6	143726830	143728265	MACS_peak_16687	95.9
chr8	124521226	124530329	MACS_peak_18576	95.92
chr2	191427819	191429976	MACS_peak_10630	95.93
chr10	12761709	12763211	MACS_peak_2439	95.95
chr2	170112840	170114035	MACS_peak_10503	95.96
chr2	206771069	206772503	MACS_peak_10735	96
chr7	157629877	157630843	MACS_peak_17850	96.01
chr15	67067318	67068724	MACS_peak_6292	96.1
chr1	183689114	183691982	MACS_peak_1561	96.17
chr9	32191887	32193198	MACS_peak_18850	96.23
chr19	778790	779981	MACS_peak_8792	96.34
chr13	74932068	74934578	MACS_peak_4974	96.35
chr15	31322161	31323691	MACS_peak_5931	96.4
chr6	25991940	25992958	MACS_peak_15986	96.4
chr7	36256662	36258026	MACS_peak_17233	96.44
chr1	3822907	3824800	MACS_peak_73	96.47
chr14	75442557	75445309	MACS_peak_5549	96.49
chr11	114783461	114784650	MACS_peak_3854	96.53
chr1	160376781	160379130	MACS_peak_1280	96.58
chr3	14504336	14505642	MACS_peak_12780	96.68
chr16	75291460	75293300	MACS_peak_7143	96.73
chr11	64089582	64091148	MACS_peak_3582	96.74
chr6	35278608	35280277	MACS_peak_16133	96.77
chr1	223958424	223961194	MACS_peak_1912	96.81
chr6	36032085	36033598	MACS_peak_16143	96.81
chr6	34991819	34992982	MACS_peak_16115	96.84
chr1	214575700	214579623	MACS_peak_1799	96.91
chr9	94934149	94935814	MACS_peak_19035	96.92
chr10	80163940	80165105	MACS_peak_2720	96.93
chr3	15366511	15368404	MACS_peak_12788	96.93
chr1	156066515	156069661	MACS_peak_1210	96.98
chr1	86742024	86743326	MACS_peak_875	97.05
chr5	117814469	117815558	MACS_peak_15295	97.06
chr19	57410580	57412316	MACS_peak_9580	97.12
chr19	57529137	57530464	MACS_peak_9591	97.19
chr13	24699173	24700767	MACS_peak_4746	97.23
chr2	2616814	2618180	MACS_peak_9652	97.3
chr7	44296744	44298382	MACS_peak_17280	97.31
chr1	45292986	45295927	MACS_peak_585	97.32
chr13	42820088	42821106	MACS_peak_4846	97.34
chr2	33850422	33851663	MACS_peak_9919	97.38
chr6	34923024	34925111	MACS_peak_16113	97.4
chr17	18063223	18065244	MACS_peak_7564	97.41
chr20	56442057	56444137	MACS_peak_11636	97.45
chr9	96921366	96923399	MACS_peak_19047	97.5
chr1	208937952	208941719	MACS_peak_1746	97.58
chr8	10438849	10440461	MACS_peak_17956	97.63
chr15	34664867	34667278	MACS_peak_5993	97.64
chr2	73189591	73192266	MACS_peak_10199	97.74
chr1	230259093	230269278	MACS_peak_1983	97.75
chr7	47422399	47425371	MACS_peak_17333	97.78
chr4	90600383	90601444	MACS_peak_14197	97.81
chr4	94737976	94740889	MACS_peak_14219	97.85
chr3	41215098	41216566	MACS_peak_12909	97.95
chr4	95309135	95311399	MACS_peak_14234	97.97
chr6	15770037	15771383	MACS_peak_15944	97.98
chr7	75268578	75269752	MACS_peak_17384	97.98
chrX	15765099	15766273	MACS_peak_19524	97.98
chr21	44686737	44689436	MACS_peak_11963	98.07
chr8	8937508	8938459	MACS_peak_17951	98.07
chr17	66048709	66049882	MACS_peak_8139	98.08
chr7	139977780	139978995	MACS_peak_17727	98.14
chr4	174426787	174428579	MACS_peak_14439	98.18
chr1	35825138	35826548	MACS_peak_450	98.21
chr1	242389271	242393125	MACS_peak_2139	98.26
chr1	11673229	11674706	MACS_peak_112	98.32
chr15	52990993	52992372	MACS_peak_6153	98.36
chr3	195890539	195891615	MACS_peak_13749	98.46
chr1	26205191	26207894	MACS_peak_277	98.47
chr1	183698708	183700233	MACS_peak_1562	98.49
chr4	74529727	74531061	MACS_peak_14106	98.53
chr8	48910087	48911328	MACS_peak_18047	98.53
chr1	191656820	191658539	MACS_peak_1608	98.65
chr7	516133	517002	MACS_peak_17008	98.76
chr1	209180844	209184195	MACS_peak_1756	98.81
chr17	78230190	78232007	MACS_peak_8295	98.86
chr16	85479057	85481667	MACS_peak_7222	98.88
chr22	40124767	40126128	MACS_peak_12484	98.98
chr5	82015074	82017211	MACS_peak_15040	99.01
chr4	141865022	141866107	MACS_peak_14361	99.05
chr1	201602326	201606342	MACS_peak_1654	99.12
chr20	17853700	17854924	MACS_peak_11115	99.17
chr6	150594511	150596919	MACS_peak_16712	99.17
chr22	41947710	41949912	MACS_peak_12520	99.23
chr6	163771699	163773197	MACS_peak_16837	99.23
chr9	73794961	73796515	MACS_peak_18955	99.23
chr3	15143363	15144787	MACS_peak_12785	99.28
chr18	3791746	3794219	MACS_peak_8405	99.37
chr3	46897831	46900602	MACS_peak_12966	99.37
chr9	97786079	97787932	MACS_peak_19058	99.37
chr15	82351973	82353147	MACS_peak_6445	99.38
chr11	36393109	36394994	MACS_peak_3398	99.44
chr14	31759853	31761626	MACS_peak_5225	99.45
chr2	121775989	121777363	MACS_peak_10380	99.64
chr2	238164223	238165396	MACS_peak_10965	99.66
chr18	32800020	32800899	MACS_peak_8526	99.67
chr10	24543912	24545435	MACS_peak_2492	99.8
chr1	219720174	219724068	MACS_peak_1853	99.81
chr3	72355799	72357115	MACS_peak_13246	99.88
chr4	95455614	95457098	MACS_peak_14238	99.9
chr6	79844154	79845755	MACS_peak_16420	99.9
chr7	158653392	158655117	MACS_peak_17903	99.97
chr19	32274866	32276136	MACS_peak_9199	100.01
chr8	109583113	109588247	MACS_peak_18485	100.01
chr4	141574159	141575289	MACS_peak_14360	100.04
chr2	135494482	135496752	MACS_peak_10465	100.11
chr7	157224374	157225763	MACS_peak_17837	100.2
chr12	109295065	109297045	MACS_peak_4482	100.34
chr16	89772547	89775426	MACS_peak_7310	100.43
chr5	126076931	126078674	MACS_peak_15327	100.43
chr12	92428397	92429837	MACS_peak_4411	100.44
chr7	139697712	139699425	MACS_peak_17709	100.47
chr1	185373594	185375448	MACS_peak_1597	100.49
chr1	11388537	11389845	MACS_peak_98	100.55
chr6	18019691	18020773	MACS_peak_15958	100.56
chr6	168982267	168984597	MACS_peak_16931	100.58
chr1	68190453	68192658	MACS_peak_811	100.62
chr18	11783716	11784682	MACS_peak_8419	100.67
chr8	61838201	61839857	MACS_peak_18161	100.69
chr10	64409523	64411009	MACS_peak_2582	100.72
chr7	1232936	1234402	MACS_peak_17029	100.75
chr13	111064810	111066086	MACS_peak_5078	100.92
chr3	184268532	184269813	MACS_peak_13605	100.94
chr3	141416491	141417942	MACS_peak_13463	101.1
chrX	65007698	65009075	MACS_peak_19547	101.12
chr15	39757259	39759334	MACS_peak_6024	101.27
chr1	31592995	31593913	MACS_peak_391	101.37
chr10	73842648	73845353	MACS_peak_2647	101.37
chr9	74778550	74779792	MACS_peak_18962	101.37
chr5	92560803	92562254	MACS_peak_15136	101.41
chr7	80802735	80803762	MACS_peak_17426	101.41
chr9	134774439	134776487	MACS_peak_19362	101.42
chr6	12866745	12867949	MACS_peak_15909	101.44
chr6	143720089	143721163	MACS_peak_16685	101.46
chr18	28768518	28769947	MACS_peak_8499	101.48
chr5	34607516	34609884	MACS_peak_14646	101.64
chr5	73916225	73917546	MACS_peak_14916	101.66
chr1	117421005	117422727	MACS_peak_1036	101.68
chr14	92338503	92340522	MACS_peak_5692	101.69
chr6	3886836	3889002	MACS_peak_15865	101.69
chr22	40835390	40837116	MACS_peak_12503	101.7
chr3	187738362	187739839	MACS_peak_13682	101.7
chr7	153093100	153094777	MACS_peak_17787	101.77
chr9	99818242	99819315	MACS_peak_19110	101.8
chr11	403811	405454	MACS_peak_3046	101.82
chr1	219894350	219899304	MACS_peak_1859	101.84
chr20	56086930	56088727	MACS_peak_11593	101.85
chr8	124480884	124486364	MACS_peak_18573	101.96
chr16	66300231	66302352	MACS_peak_7056	101.97
chr3	171695604	171697401	MACS_peak_13564	101.97
chr1	230442740	230451728	MACS_peak_1988	101.99
chr17	1632833	1634877	MACS_peak_7345	101.99
chr1	154323629	154329540	MACS_peak_1150	102.1
chr10	3690053	3691695	MACS_peak_2311	102.12
chr14	92391246	92393032	MACS_peak_5698	102.13
chr14	49941695	49942844	MACS_peak_5304	102.15
chr15	42374770	42376486	MACS_peak_6085	102.18
chr3	156406623	156408152	MACS_peak_13514	102.21
chr5	177783853	177785413	MACS_peak_15736	102.23
chr3	123782635	123783896	MACS_peak_13357	102.27
chr12	108568340	108569668	MACS_peak_4469	102.29
chr19	3813154	3815032	MACS_peak_8898	102.32
chr12	12484010	12485427	MACS_peak_4054	102.44
chr1	232733530	232739681	MACS_peak_2038	102.46
chr1	232124205	232127251	MACS_peak_2023	102.55
chr8	103941444	103945679	MACS_peak_18447	102.59
chr7	131709176	131710236	MACS_peak_17646	102.68
chr21	46849875	46851402	MACS_peak_12060	102.72
chr9	131857045	131858632	MACS_peak_19279	102.72
chr5	132742856	132745039	MACS_peak_15346	102.76
chr14	93437626	93438992	MACS_peak_5704	102.8
chr14	100052912	100054650	MACS_peak_5761	102.85
chr22	23870240	23872585	MACS_peak_12175	102.86
chr11	32372691	32377212	MACS_peak_3361	102.9
chr2	97217253	97218907	MACS_peak_10276	102.91
chr1	68207201	68208705	MACS_peak_815	102.93
chr14	91294693	91296669	MACS_peak_5667	102.97
chr2	67217238	67219051	MACS_peak_10167	102.97
chr10	80238852	80241104	MACS_peak_2732	102.98
chr15	100042121	100044101	MACS_peak_6632	103.11
chr7	36269380	36270712	MACS_peak_17235	103.12
chr22	34870187	34871799	MACS_peak_12305	103.13
chr7	129468211	129470138	MACS_peak_17594	103.2
chr14	81635709	81637119	MACS_peak_5628	103.29
chr14	58131998	58134056	MACS_peak_5367	103.31
chr12	113723635	113726037	MACS_peak_4520	103.38
chr17	75358075	75359568	MACS_peak_8200	103.42
chr1	226869153	226878081	MACS_peak_1954	103.46
chr4	90462747	90463884	MACS_peak_14196	103.51
chr8	100940140	100943325	MACS_peak_18396	103.61
chr2	85650337	85651885	MACS_peak_10254	103.64
chr2	241650787	241652888	MACS_peak_10983	103.67
chr1	212385259	212388687	MACS_peak_1779	103.69
chr10	77885156	77886751	MACS_peak_2702	103.71
chr2	121672103	121673728	MACS_peak_10378	103.76
chr1	93269815	93271988	MACS_peak_918	103.77
chr8	93036587	93038734	MACS_peak_18308	103.78
chr10	80872256	80873390	MACS_peak_2739	103.86
chr6	88479231	88480412	MACS_peak_16448	103.86
chr1	12492713	12494593	MACS_peak_119	103.88
chr6	38581596	38583326	MACS_peak_16175	103.9
chr1	218813297	218816662	MACS_peak_1825	103.93
chr18	3611111	3612860	MACS_peak_8397	103.98
chr19	1805895	1807898	MACS_peak_8846	104.02
chr12	125312736	125314239	MACS_peak_4628	104.05
chr13	114865643	114867250	MACS_peak_5131	104.08
chr13	33832878	33834188	MACS_peak_4804	104.17
chr6	170593925	170595586	MACS_peak_16965	104.17
chr5	96741040	96743586	MACS_peak_15166	104.21
chr7	47087896	47089457	MACS_peak_17315	104.25
chr1	230247679	230250727	MACS_peak_1981	104.28
chr3	8769603	8771558	MACS_peak_12711	104.28
chr3	129278492	129280723	MACS_peak_13415	104.29
chr4	74591491	74593280	MACS_peak_14108	104.37
chr1	219711396	219718244	MACS_peak_1852	104.39
chr11	38921431	38922892	MACS_peak_3403	104.39
chr10	11370267	11371398	MACS_peak_2399	104.49
chr5	67949897	67951860	MACS_peak_14835	104.55
chr17	31287756	31288751	MACS_peak_7633	104.58
chr5	73422695	73424431	MACS_peak_14891	104.66
chr19	18885990	18888224	MACS_peak_9137	104.73
chr9	97683971	97685712	MACS_peak_19052	104.77
chr3	128079251	128080913	MACS_peak_13393	104.81
chr10	11092020	11093414	MACS_peak_2395	104.85
chr16	27084618	27086012	MACS_peak_6914	104.85
chr6	158447819	158450096	MACS_peak_16796	104.85
chr20	44216667	44218075	MACS_peak_11392	104.88
chr2	27316360	27317885	MACS_peak_9843	104.94
chr20	48893223	48895918	MACS_peak_11453	104.96
chr14	61988367	61990548	MACS_peak_5381	105.01
chr7	158239112	158240040	MACS_peak_17890	105.15
chr11	10733861	10735852	MACS_peak_3214	105.23
chr11	76876928	76879306	MACS_peak_3833	105.35
chr8	140990321	140991748	MACS_peak_18691	105.42
chr13	28593441	28594829	MACS_peak_4758	105.44
chr2	47470671	47471960	MACS_peak_10034	105.56
chr15	42361754	42363558	MACS_peak_6082	105.6
chr4	3880824	3882450	MACS_peak_13876	105.65
chr8	49053284	49055080	MACS_peak_18058	105.65
chr6	32037684	32039019	MACS_peak_16063	105.66
chr8	74037034	74039024	MACS_peak_18207	105.66
chr7	166566	168738	MACS_peak_16978	105.67
chr20	62070259	62072372	MACS_peak_11771	105.7
chr8	95002047	95004474	MACS_peak_18315	105.7
chr19	14505503	14507219	MACS_peak_9068	105.78
chr16	506719	508702	MACS_peak_6654	105.79
chr5	73379248	73382433	MACS_peak_14890	105.86
chr20	56307918	56310088	MACS_peak_11614	105.89
chr3	133137006	133138215	MACS_peak_13431	105.96
chr4	27196513	27198024	MACS_peak_14011	105.97
chr5	40573409	40576538	MACS_peak_14692	106.03
chr15	57845501	57847137	MACS_peak_6188	106.09
chr7	153163920	153165071	MACS_peak_17797	106.11
chr9	72475832	72477427	MACS_peak_18938	106.11
chr19	14533862	14535437	MACS_peak_9069	106.18
chr9	137174712	137176598	MACS_peak_19412	106.21
chr1	156144045	156148482	MACS_peak_1221	106.3
chr10	6844599	6845852	MACS_peak_2343	106.4
chr5	4976158	4978914	MACS_peak_14544	106.44
chr9	93916386	93918012	MACS_peak_19014	106.44
chr15	30211145	30212630	MACS_peak_5925	106.51
chr17	151573	153198	MACS_peak_7323	106.51
chr13	24704603	24706391	MACS_peak_4748	106.52
chr17	840126	841823	MACS_peak_7330	106.77
chrX	39864581	39865669	MACS_peak_19534	106.82
chr6	166468018	166470263	MACS_peak_16852	106.85
chr1	157985091	157987335	MACS_peak_1257	106.92
chr18	29890555	29892202	MACS_peak_8517	106.96
chr1	157934579	157936993	MACS_peak_1254	106.97
chr1	238721119	238724391	MACS_peak_2118	107.09
chr14	100794777	100797449	MACS_peak_5777	107.15
chr16	5655199	5657968	MACS_peak_6772	107.15
chr14	103539812	103542108	MACS_peak_5814	107.23
chr1	45188678	45191385	MACS_peak_579	107.24
chr3	3315168	3316597	MACS_peak_12677	107.29
chr5	81773622	81775941	MACS_peak_15036	107.29
chr7	4773276	4775207	MACS_peak_17109	107.31
chr8	61563713	61564870	MACS_peak_18156	107.31
chr7	137651108	137652903	MACS_peak_17696	107.37
chr9	132943651	132945631	MACS_peak_19341	107.38
chr7	46202834	46204125	MACS_peak_17305	107.47
chr5	168436398	168437547	MACS_peak_15630	107.51
chr1	232671290	232677281	MACS_peak_2034	107.53
chr14	44249204	44250339	MACS_peak_5295	107.75
chr16	11281269	11283631	MACS_peak_6831	107.81
chr3	46913673	46915816	MACS_peak_12970	107.81
chr4	20733037	20734399	MACS_peak_13995	108.02
chr19	1179185	1181190	MACS_peak_8818	108.05
chr22	37850240	37851623	MACS_peak_12438	108.08
chr8	2865573	2866876	MACS_peak_17934	108.08
chr13	77488217	77489810	MACS_peak_5007	108.19
chr14	34500110	34501733	MACS_peak_5261	108.27
chr9	136994501	136995414	MACS_peak_19396	108.28
chr1	201893764	201896557	MACS_peak_1659	108.31
chr14	71684042	71685487	MACS_peak_5504	108.33
chr1	16414170	16415695	MACS_peak_160	108.34
chr6	47120724	47122386	MACS_peak_16331	108.46
chr6	75981288	75983206	MACS_peak_16414	108.46
chr6	155402464	155404313	MACS_peak_16768	108.46
chr15	100968443	100969741	MACS_peak_6635	108.57
chr11	47436594	47438091	MACS_peak_3457	108.63
chr12	125328808	125330065	MACS_peak_4630	108.68
chr2	72354281	72356663	MACS_peak_10193	108.8
chr22	50751217	50753870	MACS_peak_12663	108.8
chr17	46590964	46593145	MACS_peak_7914	108.82
chr1	232115941	232119350	MACS_peak_2022	108.83
chr20	60472209	60474123	MACS_peak_11709	108.87
chr10	131323718	131324842	MACS_peak_2984	108.93
chr14	103747794	103748905	MACS_peak_5829	109
chr20	49212199	49214734	MACS_peak_11477	109.08
chr18	19917786	19919457	MACS_peak_8450	109.11
chr4	190547224	190550827	MACS_peak_14459	109.18
chr3	194401517	194403170	MACS_peak_13699	109.23
chr2	36928774	36929882	MACS_peak_9929	109.28
chr1	204445591	204454330	MACS_peak_1707	109.4
chr15	38084010	38085161	MACS_peak_6004	109.43
chr2	178596042	178597680	MACS_peak_10586	109.53
chr3	184455377	184457644	MACS_peak_13627	109.65
chr19	48995976	48998438	MACS_peak_9464	109.68
chr16	7652953	7654223	MACS_peak_6802	109.72
chrX	152748707	152750032	MACS_peak_19593	109.76
chr5	110869178	110871284	MACS_peak_15223	109.82
chr6	52998220	52999972	MACS_peak_16366	109.88
chr1	92021797	92023224	MACS_peak_906	110.15
chr14	105526176	105528541	MACS_peak_5858	110.25
chrX	152768369	152769825	MACS_peak_19596	110.29
chr3	118490403	118491966	MACS_peak_13325	110.37
chr7	4147375	4149029	MACS_peak_17106	110.64
chr2	28649838	28651431	MACS_peak_9876	110.76
chr5	153665094	153667134	MACS_peak_15588	110.76
chr16	66947198	66949650	MACS_peak_7071	110.77
chr6	35457700	35460321	MACS_peak_16135	110.77
chr17	28926966	28928419	MACS_peak_7622	110.8
chr9	32134186	32135402	MACS_peak_18849	111.06
chr5	177816128	177817434	MACS_peak_15743	111.12
chr2	220348421	220350427	MACS_peak_10803	111.26
chr12	6853074	6854639	MACS_peak_3984	111.28
chr3	184242946	184244545	MACS_peak_13603	111.29
chr2	174321804	174323101	MACS_peak_10533	111.4
chr11	61481646	61483733	MACS_peak_3529	111.49
chr22	34857643	34859356	MACS_peak_12303	111.52
chrX	47435272	47436540	MACS_peak_19541	111.56
chr1	47235404	47236887	MACS_peak_631	111.65
chr7	44368585	44370428	MACS_peak_17282	111.77
chr3	177807842	177809282	MACS_peak_13571	111.78
chr20	49302733	49304615	MACS_peak_11491	111.8
chr13	113868875	113870843	MACS_peak_5101	111.84
chr9	113935365	113936628	MACS_peak_19149	112.06
chr16	2789133	2791079	MACS_peak_6718	112.1
chr8	49319263	49320684	MACS_peak_18075	112.16
chr16	2913926	2916052	MACS_peak_6726	112.2
chr2	50674962	50676577	MACS_peak_10069	112.2
chr21	47843868	47845989	MACS_peak_12087	112.21
chr5	73665734	73669179	MACS_peak_14910	112.34
chr8	129437493	129438774	MACS_peak_18625	112.45
chr7	139720776	139723069	MACS_peak_17714	112.48
chr1	221205843	221209504	MACS_peak_1877	112.56
chr7	221954	223824	MACS_peak_16985	112.65
chr14	70293069	70294051	MACS_peak_5468	112.68
chr5	4903789	4905715	MACS_peak_14536	112.76
chr1	163863615	163865306	MACS_peak_1344	112.78
chr20	56328195	56329547	MACS_peak_11618	112.81
chr22	25326792	25328904	MACS_peak_12222	112.81
chr8	75177354	75181067	MACS_peak_18219	112.87
chr10	101537384	101538931	MACS_peak_2843	112.88
chr1	178505784	178509043	MACS_peak_1482	112.91
chr1	57018001	57019501	MACS_peak_750	113.05
chr19	2064154	2065673	MACS_peak_8861	113.1
chr7	92944898	92946472	MACS_peak_17461	113.1
chr11	7769456	7770872	MACS_peak_3180	113.12
chr22	38500750	38502418	MACS_peak_12457	113.15
chr5	118663818	118665631	MACS_peak_15299	113.18
chr7	91704791	91706070	MACS_peak_17451	113.23
chr13	52711309	52712621	MACS_peak_4954	113.24
chr19	41680651	41682193	MACS_peak_9329	113.34
chr8	140786445	140788828	MACS_peak_18671	113.4
chr1	52160523	52161841	MACS_peak_691	113.45
chr11	56855284	56856739	MACS_peak_3475	113.51
chr4	157856946	157858486	MACS_peak_14413	113.52
chr3	41225576	41227385	MACS_peak_12911	113.55
chr8	114635323	114640099	MACS_peak_18505	113.68
chr15	51678875	51680132	MACS_peak_6148	113.72
chr1	221258700	221264342	MACS_peak_1880	113.79
chr11	69282431	69284814	MACS_peak_3732	113.8
chr10	77229679	77231106	MACS_peak_2694	113.86
chr5	58404811	58407549	MACS_peak_14807	113.87
chr6	7101031	7102538	MACS_peak_15876	113.96
chr8	41637542	41639564	MACS_peak_18012	114.03
chr1	249095350	249097195	MACS_peak_2227	114.08
chr2	2654487	2656343	MACS_peak_9657	114.19
chr14	103393521	103395813	MACS_peak_5813	114.24
chr17	4505931	4508185	MACS_peak_7396	114.24
chr1	208854719	208858313	MACS_peak_1743	114.34
chr3	58548132	58549969	MACS_peak_13190	114.35
chr2	178557386	178558995	MACS_peak_10582	114.38
chr4	8375741	8377226	MACS_peak_13954	114.41
chr6	3777003	3778365	MACS_peak_15846	114.47
chr11	326254	327527	MACS_peak_3040	114.51
chr15	68181042	68183020	MACS_peak_6316	114.7
chr20	51701225	51704328	MACS_peak_11527	114.72
chr10	45484094	45485566	MACS_peak_2549	114.88
chr9	72394141	72395211	MACS_peak_18930	114.91
chr12	64944191	64945370	MACS_peak_4335	114.97
chr17	80135363	80138337	MACS_peak_8353	114.99
chr19	48858268	48859541	MACS_peak_9456	115.09
chr7	1988094	1991115	MACS_peak_17081	115.17
chr7	158509	160263	MACS_peak_16976	115.2
chr1	240192252	240195042	MACS_peak_2125	115.21
chr1	94879319	94881058	MACS_peak_927	115.26
chr8	143527947	143530101	MACS_peak_18731	115.43
chr21	44341458	44342662	MACS_peak_11952	115.59
chr16	72191179	72192793	MACS_peak_7130	115.71
chr5	85514	86544	MACS_peak_14471	115.8
chr8	119241238	119246989	MACS_peak_18529	116.12
chr1	200330558	200331930	MACS_peak_1642	116.18
chr1	94175507	94177258	MACS_peak_922	116.28
chr11	7717473	7718979	MACS_peak_3178	116.28
chr19	49301065	49302928	MACS_peak_9480	116.32
chr10	96382893	96384699	MACS_peak_2816	116.6
chr13	30431098	30432586	MACS_peak_4769	117.15
chr5	87077073	87079709	MACS_peak_15065	117.23
chr16	49498580	49500431	MACS_peak_7019	117.42
chr17	4508492	4509556	MACS_peak_7397	117.46
chr17	27481258	27484219	MACS_peak_7598	117.46
chr15	48892846	48894528	MACS_peak_6136	117.54
chr7	129608278	129610357	MACS_peak_17595	117.54
chr8	129353689	129356411	MACS_peak_18623	117.56
chr1	212650267	212654753	MACS_peak_1787	117.6
chr1	160694238	160697096	MACS_peak_1291	117.72
chr2	241799945	241801373	MACS_peak_10990	117.73
chr7	26045377	26047832	MACS_peak_17205	117.86
chr17	43306117	43309086	MACS_peak_7885	117.89
chr7	129998109	130000519	MACS_peak_17609	117.98
chr10	3896405	3898309	MACS_peak_2324	118
chr7	157560513	157562964	MACS_peak_17841	118.12
chr5	856666	859425	MACS_peak_14489	118.13
chr19	28971902	28973482	MACS_peak_9158	118.19
chr20	61800293	61803423	MACS_peak_11751	118.19
chr22	27060073	27063313	MACS_peak_12241	118.31
chr10	47008036	47009836	MACS_peak_2554	118.37
chr5	145446097	145449065	MACS_peak_15491	118.53
chr17	14376314	14378039	MACS_peak_7507	118.54
chr22	35402227	35403442	MACS_peak_12337	118.55
chr10	5733891	5735562	MACS_peak_2332	118.63
chr15	63605910	63607982	MACS_peak_6216	118.74
chr14	61991621	61993889	MACS_peak_5382	118.84
chr1	53776526	53778173	MACS_peak_712	118.93
chr2	173223078	173225025	MACS_peak_10522	119
chr12	109315544	109318156	MACS_peak_4485	119.22
chr3	179431094	179433227	MACS_peak_13576	119.24
chr18	20143096	20144665	MACS_peak_8462	119.32
chr2	233264022	233265624	MACS_peak_10897	119.46
chr16	83526083	83527559	MACS_peak_7186	119.52
chr8	97281131	97283312	MACS_peak_18334	119.56
chr6	47322075	47323511	MACS_peak_16336	119.61
chr20	56331152	56336671	MACS_peak_11619	119.73
chr9	73695073	73697047	MACS_peak_18954	119.81
chr7	144522695	144524345	MACS_peak_17742	119.84
chr19	8420201	8421615	MACS_peak_8985	119.92
chr7	92051323	92053559	MACS_peak_17453	119.98
chr9	137275672	137277286	MACS_peak_19427	120.08
chr16	85562240	85564305	MACS_peak_7229	120.09
chr15	40363731	40365168	MACS_peak_6033	120.13
chr10	77237080	77238305	MACS_peak_2695	120.15
chr5	73208826	73210204	MACS_peak_14881	120.3
chr7	92093517	92094648	MACS_peak_17454	120.3
chr16	12893760	12895146	MACS_peak_6869	120.39
chr17	79017056	79019928	MACS_peak_8307	120.41
chr22	37612138	37613666	MACS_peak_12432	120.43
chr4	55219960	55221610	MACS_peak_14053	120.43
chr7	47575998	47577297	MACS_peak_17335	120.43
chr15	42422559	42425364	MACS_peak_6093	120.47
chr8	98966492	98971736	MACS_peak_18382	120.5
chr13	24693414	24694918	MACS_peak_4745	120.71
chr4	94360255	94362142	MACS_peak_14211	120.72
chr7	105670023	105671608	MACS_peak_17547	120.78
chr1	209438504	209442996	MACS_peak_1764	120.94
chr13	28596509	28598211	MACS_peak_4759	121.24
chr2	241195645	241197133	MACS_peak_10977	121.26
chr1	246634704	246639496	MACS_peak_2192	121.38
chr15	65363263	65364710	MACS_peak_6250	121.69
chr4	38986046	38987615	MACS_peak_14034	121.83
chr2	207851918	207853485	MACS_peak_10737	122.02
chr6	44014742	44016949	MACS_peak_16295	122.02
chr4	8369835	8372249	MACS_peak_13953	122.04
chr1	9442118	9443567	MACS_peak_91	122.16
chr1	86067968	86069621	MACS_peak_869	122.17
chr3	157878498	157879810	MACS_peak_13531	122.46
chr1	96089454	96091656	MACS_peak_948	122.47
chr9	126138782	126140838	MACS_peak_19224	122.54
chr12	48812817	48814537	MACS_peak_4157	122.62
chr2	208628088	208629826	MACS_peak_10747	122.88
chr20	61028247	61035142	MACS_peak_11729	122.88
chr3	9907867	9909535	MACS_peak_12730	122.88
chr11	69178332	69179701	MACS_peak_3721	123.09
chr8	133906757	133908733	MACS_peak_18640	123.16
chr7	1260351	1261463	MACS_peak_17032	123.2
chr1	165025364	165027729	MACS_peak_1355	123.28
chr11	36180244	36182167	MACS_peak_3386	123.35
chr8	108279292	108285041	MACS_peak_18474	123.4
chr14	42340944	42342354	MACS_peak_5294	123.57
chr17	72159675	72161300	MACS_peak_8155	123.59
chr5	149992424	149994294	MACS_peak_15574	123.65
chr2	20411683	20413438	MACS_peak_9794	123.67
chr1	219481635	219486899	MACS_peak_1841	123.68
chr16	20960647	20962167	MACS_peak_6882	123.69
chr18	24374071	24375280	MACS_peak_8489	123.77
chr3	9895981	9897569	MACS_peak_12726	123.88
chr9	133002148	133004534	MACS_peak_19348	123.89
chr1	150139768	150144541	MACS_peak_1079	123.94
chr4	139920500	139921838	MACS_peak_14343	123.98
chr5	149458720	149461196	MACS_peak_15529	124.03
chr12	89841453	89843368	MACS_peak_4399	124.1
chr1	243502730	243506558	MACS_peak_2140	124.18
chr21	43153714	43155262	MACS_peak_11938	124.26
chr9	137221189	137223253	MACS_peak_19420	124.32
chr10	3331193	3333472	MACS_peak_2281	124.33
chr14	56270903	56272651	MACS_peak_5355	124.66
chr2	96815513	96817680	MACS_peak_10268	124.66
chr2	170114105	170115778	MACS_peak_10504	125.18
chr15	86768941	86770690	MACS_peak_6485	125.26
chr21	34663680	34666268	MACS_peak_11873	125.31
chr3	55618111	55620198	MACS_peak_13137	125.33
chr4	2806779	2809784	MACS_peak_13821	125.35
chr20	21338848	21340208	MACS_peak_11156	125.42
chr6	44001876	44003578	MACS_peak_16292	125.61
chr5	34577467	34581714	MACS_peak_14643	125.73
chr9	132344766	132347550	MACS_peak_19320	125.79
chr6	161871866	161873261	MACS_peak_16814	125.98
chr17	58606165	58607590	MACS_peak_8097	126.01
chr17	37798269	37800370	MACS_peak_7678	126.05
chr6	131265268	131266340	MACS_peak_16635	126.09
chr9	72443870	72445572	MACS_peak_18934	126.22
chr12	6270108	6272016	MACS_peak_3954	126.75
chr3	195836755	195838545	MACS_peak_13740	126.8
chr1	224058095	224063267	MACS_peak_1917	126.81
chr1	27839928	27841514	MACS_peak_325	126.95
chr2	219751079	219753874	MACS_peak_10787	127.22
chr15	97401714	97404058	MACS_peak_6600	127.26
chr20	43187001	43189754	MACS_peak_11364	127.29
chr17	57423237	57426277	MACS_peak_8077	127.32
chr2	47251036	47252943	MACS_peak_10009	127.65
chr5	4973011	4976099	MACS_peak_14543	127.73
chr5	82149894	82152086	MACS_peak_15042	128.27
chr2	230653081	230654763	MACS_peak_10849	128.34
chr17	57591103	57592802	MACS_peak_8088	128.5
chr13	31471930	31474355	MACS_peak_4786	128.55
chr3	36965093	36966788	MACS_peak_12862	128.61
chr18	13283753	13285741	MACS_peak_8432	128.93
chr19	34807177	34809409	MACS_peak_9228	128.93
chr8	141057002	141058963	MACS_peak_18696	129
chr14	70492506	70494384	MACS_peak_5483	129.05
chr16	11400768	11403496	MACS_peak_6846	129.12
chr16	31446964	31448671	MACS_peak_6999	129.18
chr17	39593286	39594935	MACS_peak_7755	129.38
chr5	149725609	149727876	MACS_peak_15563	129.47
chr2	123276910	123278196	MACS_peak_10396	129.61
chr21	45639737	45641001	MACS_peak_12031	130.17
chr2	97568008	97569845	MACS_peak_10286	130.29
chr17	48033381	48035214	MACS_peak_7941	130.39
chr15	78282448	78283816	MACS_peak_6429	130.5
chr15	33423910	33426620	MACS_peak_5986	130.69
chr4	15327699	15330052	MACS_peak_13987	131.02
chr9	132973348	132975648	MACS_peak_19345	131.18
chr21	40466573	40468194	MACS_peak_11920	131.21
chr19	39698560	39699742	MACS_peak_9294	131.27
chr14	34695158	34696785	MACS_peak_5271	131.29
chr5	174942929	174945303	MACS_peak_15678	131.33
chr5	115765345	115767697	MACS_peak_15288	131.34
chr15	99986694	99988929	MACS_peak_6626	131.36
chr11	65945464	65947495	MACS_peak_3628	131.44
chr11	69500110	69502242	MACS_peak_3741	131.49
chr1	33620771	33623439	MACS_peak_422	131.86
chr20	18482266	18483727	MACS_peak_11126	131.93
chr18	19365439	19366964	MACS_peak_8438	132.58
chr5	73509819	73512094	MACS_peak_14893	132.61
chr6	35137699	35139810	MACS_peak_16123	132.79
chr1	204979886	204988440	MACS_peak_1710	133.03
chr6	163762638	163764883	MACS_peak_16834	133.31
chr19	3679037	3680277	MACS_peak_8892	133.35
chr3	98464621	98466284	MACS_peak_13281	133.38
chr7	78126771	78128683	MACS_peak_17407	133.55
chr1	219602816	219608848	MACS_peak_1845	133.59
chr6	88558633	88561244	MACS_peak_16459	133.6
chr9	133975413	133977403	MACS_peak_19354	133.96
chr6	168663523	168664829	MACS_peak_16897	134.47
chr13	30470962	30473330	MACS_peak_4772	134.63
chr7	131671246	131673814	MACS_peak_17643	134.63
chr10	99308111	99311053	MACS_peak_2829	135.23
chr18	66231005	66232550	MACS_peak_8745	135.52
chr20	38760346	38763448	MACS_peak_11312	135.55
chr6	158069238	158071142	MACS_peak_16783	136.32
chr17	79963426	79966245	MACS_peak_8341	136.71
chr9	104834035	104835345	MACS_peak_19119	136.88
chr22	46970409	46972873	MACS_peak_12601	136.97
chr1	27862222	27864350	MACS_peak_329	137
chr18	47217531	47220124	MACS_peak_8618	137
chr2	4523641	4525371	MACS_peak_9698	137.06
chr4	15234924	15236768	MACS_peak_13983	137.06
chr8	49028474	49030151	MACS_peak_18054	137.06
chr4	74534810	74536686	MACS_peak_14107	137.33
chr11	57020372	57021983	MACS_peak_3505	137.63
chr22	31444155	31446130	MACS_peak_12293	137.63
chr11	69197909	69200413	MACS_peak_3726	137.88
chr10	121545919	121548173	MACS_peak_2941	138.23
chr11	1547270	1548445	MACS_peak_3091	138.33
chr4	39040640	39042292	MACS_peak_14035	138.61
chr8	126292427	126296295	MACS_peak_18595	138.69
chr17	77438859	77440540	MACS_peak_8260	139.03
chr6	168328758	168329889	MACS_peak_16856	139.14
chr1	30096212	30098219	MACS_peak_376	139.37
chr5	78268123	78271721	MACS_peak_14975	139.52
chr10	107087005	107089151	MACS_peak_2897	140.02
chr15	31327839	31329804	MACS_peak_5933	140.02
chr3	196736007	196740355	MACS_peak_13763	140.5
chr15	68222192	68223876	MACS_peak_6320	140.55
chr15	78277074	78278514	MACS_peak_6426	140.67
chr1	231723193	231728445	MACS_peak_2012	140.78
chr5	149234424	149236369	MACS_peak_15521	141.02
chr1	100254843	100257325	MACS_peak_957	141.11
chr12	11972354	11974386	MACS_peak_4047	141.15
chr6	163666205	163667695	MACS_peak_16828	141.26
chr14	23265079	23267211	MACS_peak_5155	141.3
chr1	223646441	223654578	MACS_peak_1904	142.12
chr8	103608339	103618047	MACS_peak_18434	142.39
chr11	1934421	1936106	MACS_peak_3120	142.4
chrX	152755940	152757644	MACS_peak_19595	142.54
chr1	233100438	233105610	MACS_peak_2048	142.71
chr6	36034562	36036334	MACS_peak_16144	142.85
chr9	132898725	132901004	MACS_peak_19340	143.02
chr8	98758621	98763276	MACS_peak_18379	143.13
chr5	180431626	180433438	MACS_peak_15781	143.32
chr9	98806354	98807553	MACS_peak_19092	143.84
chr6	169289815	169291828	MACS_peak_16948	143.89
chr22	23866942	23869989	MACS_peak_12174	143.95
chr9	35990228	35992065	MACS_peak_18905	143.96
chr6	32083461	32085894	MACS_peak_16071	144.34
chr16	77166761	77168761	MACS_peak_7157	144.99
chr18	8961488	8963399	MACS_peak_8410	144.99
chr4	7862193	7864343	MACS_peak_13927	144.99
chr5	1185997	1188858	MACS_peak_14503	146.05
chr10	9714909	9716409	MACS_peak_2378	146.15
chr16	84557641	84559791	MACS_peak_7197	146.59
chr14	69038955	69040964	MACS_peak_5426	146.65
chr18	42268578	42270241	MACS_peak_8573	146.67
chr7	80079621	80081349	MACS_peak_17417	146.84
chr8	106529518	106533353	MACS_peak_18468	146.97
chr15	88817292	88819470	MACS_peak_6507	147
chr17	18053657	18057073	MACS_peak_7562	147.08
chr20	20129375	20131702	MACS_peak_11141	147.2
chr8	41603755	41606395	MACS_peak_18010	147.21
chr6	31710461	31712368	MACS_peak_16036	147.39
chr19	4815654	4818131	MACS_peak_8922	147.71
chr18	49177037	49178732	MACS_peak_8638	147.85
chr6	42890581	42892450	MACS_peak_16231	148.03
chr3	49491463	49493432	MACS_peak_13017	148.15
chr7	131813731	131816523	MACS_peak_17665	149.03
chr3	187982720	187985345	MACS_peak_13685	149.22
chr5	463685	466332	MACS_peak_14487	149.25
chr17	41479666	41482143	MACS_peak_7820	149.28
chr1	222973228	222980512	MACS_peak_1895	149.58
chr17	17431219	17433283	MACS_peak_7527	149.85
chr1	221411667	221416875	MACS_peak_1884	150.37
chr10	6180640	6184309	MACS_peak_2336	150.45
chr19	845755	848800	MACS_peak_8800	150.66
chr8	57493863	57495948	MACS_peak_18120	150.7
chr5	55624478	55627252	MACS_peak_14772	150.71
chr8	49349789	49352264	MACS_peak_18080	150.73
chr1	66744834	66746832	MACS_peak_798	150.81
chr14	103752667	103755406	MACS_peak_5830	150.97
chr5	5347672	5351175	MACS_peak_14570	151.21
chr17	7917771	7920094	MACS_peak_7473	151.34
chr3	132652464	132654373	MACS_peak_13425	151.36
chr13	114769692	114771469	MACS_peak_5115	151.96
chr5	139041916	139044479	MACS_peak_15414	152.42
chr15	66930412	66932863	MACS_peak_6279	152.83
chr6	150700283	150702252	MACS_peak_16728	153.17
chr15	78497989	78499601	MACS_peak_6433	153.43
chr2	47301732	47304470	MACS_peak_10017	153.73
chr16	1111934	1114014	MACS_peak_6682	154.22
chr5	161219649	161221749	MACS_peak_15613	154.99
chr2	219192230	219195590	MACS_peak_10780	155.17
chr16	90065780	90067869	MACS_peak_7319	155.66
chr12	133054273	133056960	MACS_peak_4673	156.37
chr14	55118584	55120050	MACS_peak_5334	156.57
chr3	42699118	42702153	MACS_peak_12952	157.27
chr8	81521255	81524934	MACS_peak_18248	157.33
chr7	25793356	25795382	MACS_peak_17198	157.49
chr6	163601877	163604350	MACS_peak_16823	157.87
chr11	46743783	46746081	MACS_peak_3444	158.33
chr22	36765966	36767682	MACS_peak_12397	158.49
chr7	1223996	1226399	MACS_peak_17026	159.09
chr1	65318861	65321294	MACS_peak_792	159.31
chr15	42323445	42326187	MACS_peak_6077	159.95
chr11	45671396	45674358	MACS_peak_3416	160.26
chr17	48112667	48114684	MACS_peak_7947	161.08
chr4	56041396	56043046	MACS_peak_14067	161.19
chr17	7249465	7252676	MACS_peak_7448	161.25
chr2	129191878	129195296	MACS_peak_10431	161.25
chr4	190507366	190512598	MACS_peak_14455	161.51
chr10	3355599	3357634	MACS_peak_2285	161.54
chr6	149357181	149361228	MACS_peak_16702	161.56
chr8	123862828	123870847	MACS_peak_18566	161.85
chr15	70394355	70397467	MACS_peak_6331	161.94
chr6	44200653	44202902	MACS_peak_16303	161.98
chr8	102568464	102573231	MACS_peak_18425	162.07
chr21	40464893	40466413	MACS_peak_11919	162.31
chr18	20052413	20054708	MACS_peak_8455	162.62
chr7	137620444	137622497	MACS_peak_17695	162.72
chr22	38023913	38026736	MACS_peak_12440	162.75
chr1	33618211	33620271	MACS_peak_421	162.79
chr14	26507147	26509017	MACS_peak_5216	163.09
chr12	63048204	63051168	MACS_peak_4323	163.45
chr18	77346018	77349426	MACS_peak_8765	164.72
chr17	16580256	16582032	MACS_peak_7515	164.9
chr1	183247189	183249273	MACS_peak_1549	165.1
chr15	73652672	73657399	MACS_peak_6370	166.91
chr22	24627200	24630701	MACS_peak_12209	167.17
chr2	202744709	202746362	MACS_peak_10682	167.36
chr7	46006673	46008445	MACS_peak_17293	168.61
chr16	11697823	11700228	MACS_peak_6862	168.72
chr6	45930142	45932318	MACS_peak_16316	169.12
chr1	231228881	231233667	MACS_peak_2003	169.76
chr5	121719092	121720546	MACS_peak_15310	170.05
chr8	101677195	101687656	MACS_peak_18406	170.97
chr17	48238048	48240424	MACS_peak_7958	171.42
chr2	86444099	86446357	MACS_peak_10260	172.23
chr17	77222191	77224886	MACS_peak_8243	172.33
chr17	80295889	80297812	MACS_peak_8363	173.41
chr12	53721514	53723715	MACS_peak_4236	173.89
chr6	154874337	154876596	MACS_peak_16762	174.32
chr3	42139428	42141165	MACS_peak_12921	174.42
chr17	8542254	8544880	MACS_peak_7490	175.35
chr1	24667772	24670639	MACS_peak_262	177.21
chr5	71267667	71269899	MACS_peak_14849	177.79
chr11	32016942	32019661	MACS_peak_3354	178.46
chr14	77777365	77782173	MACS_peak_5608	179.05
chr17	80112646	80116121	MACS_peak_8351	180
chr17	38960477	38964389	MACS_peak_7719	180.57
chr2	241811740	241814369	MACS_peak_10992	180.57
chr8	129131950	129137779	MACS_peak_18621	180.86
chr17	17849810	17853305	MACS_peak_7557	181.46
chr14	77589931	77592768	MACS_peak_5586	182.11
chr14	104561193	104564275	MACS_peak_5836	183.63
chr10	80946905	80949494	MACS_peak_2747	185.43
chr17	48604286	48607364	MACS_peak_7980	185.96
chr5	73658433	73665085	MACS_peak_14909	186.34
chr20	60431464	60436404	MACS_peak_11703	186.43
chr1	173575042	173577778	MACS_peak_1416	186.89
chr16	87268213	87271127	MACS_peak_7285	187.01
chr8	63441001	63442929	MACS_peak_18169	187.18
chr21	37329673	37332629	MACS_peak_11891	188.92
chr17	39096416	39098627	MACS_peak_7739	189.09
chr12	95159950	95162855	MACS_peak_4427	190.6
chr4	53707692	53710538	MACS_peak_14050	191.66
chr8	119890965	119896842	MACS_peak_18537	193.34
chr1	41273069	41275605	MACS_peak_505	195.56
chr6	168597737	168601840	MACS_peak_16886	198.16
chr6	2847942	2849976	MACS_peak_15826	202.09
chr8	126246649	126250931	MACS_peak_18592	202.65
chr2	54043744	54046185	MACS_peak_10086	203.16
chr1	53834156	53837786	MACS_peak_716	203.35
chr11	6178002	6179591	MACS_peak_3154	204.95
chr14	93557607	93560281	MACS_peak_5723	206.36
chr2	227347534	227349351	MACS_peak_10848	208.64
chr10	80234649	80238571	MACS_peak_2731	208.72
chr1	22557633	22561420	MACS_peak_207	214.24
chr18	77019082	77021618	MACS_peak_8760	214.46
chr20	56106937	56109630	MACS_peak_11597	214.82
chr16	27026600	27029900	MACS_peak_6905	218.16
chr6	159273272	159276105	MACS_peak_16801	218.83
chr2	220342959	220348125	MACS_peak_10802	219.18
chr11	56995970	57000695	MACS_peak_3499	220.65
chr19	38541881	38544391	MACS_peak_9262	224.03
chr15	31324539	31327036	MACS_peak_5932	231.19
chr1	244597210	244603864	MACS_peak_2166	231.31
chr5	145217742	145221497	MACS_peak_15488	231.39
chr1	201606362	201614353	MACS_peak_1655	232.35
chr5	74910067	74914326	MACS_peak_14936	233.65
chr1	46923318	46926395	MACS_peak_610	236.83
chr3	184356013	184358457	MACS_peak_13614	240.63
chr20	17684681	17687714	MACS_peak_11107	242.25
chr13	77399051	77401902	MACS_peak_5001	251.13
chr6	43691072	43694016	MACS_peak_16254	252.9
chr13	28070047	28072590	MACS_peak_4754	254.56
chr6	168683513	168687330	MACS_peak_16905	256.27
chr15	42395772	42399332	MACS_peak_6090	258.45
chr11	69064835	69068118	MACS_peak_3713	267.37
chr3	36967213	36969838	MACS_peak_12863	271.13
chr8	103575664	103583922	MACS_peak_18433	280.51
chr2	241814397	241818823	MACS_peak_10993	287.33
chr8	41512739	41515154	MACS_peak_18005	290.73
chr17	18057627	18063197	MACS_peak_7563	298.72
chr14	34264025	34267938	MACS_peak_5248	308.07
chr5	10459158	10465568	MACS_peak_14587	332.94
chr1	3394446	3399510	MACS_peak_66	344.17
chr2	45485139	45490919	MACS_peak_9995	404.05
chr8	140718301	140722352	MACS_peak_18665	406.12
chr11	1894709	1898414	MACS_peak_3114	413.82
chr19	18765921	18771268	MACS_peak_9125	440.46

## Sheet: AR ASO unique enhancers
chr1	244414816	244419053	MACS_peak_2496	90.01
chr8	141597578	141598821	MACS_peak_21762	90.01
chr2	237481210	237482525	MACS_peak_12747	90.04
chr14	72009174	72010630	MACS_peak_6395	90.09
chr20	50431551	50432928	MACS_peak_13405	90.11
chr2	173215454	173217475	MACS_peak_12211	90.12
chr12	112080354	112082634	MACS_peak_5221	90.17
chr3	110947404	110949255	MACS_peak_15427	90.17
chr5	106901246	106902802	MACS_peak_17698	90.17
chr6	106808501	106809504	MACS_peak_19191	90.19
chr9	132486211	132487593	MACS_peak_22504	90.22
chr5	87955542	87957047	MACS_peak_17566	90.28
chr4	105341513	105342745	MACS_peak_16650	90.29
chr5	125700127	125700898	MACS_peak_17826	90.3
chr6	93047438	93049242	MACS_peak_19144	90.3
chr3	154750311	154751239	MACS_peak_15691	90.31
chr6	157341586	157342897	MACS_peak_19496	90.34
chr7	110786663	110787974	MACS_peak_20413	90.34
chr15	27331836	27332989	MACS_peak_6811	90.35
chr17	48355250	48356702	MACS_peak_9182	90.39
chr22	38546094	38547404	MACS_peak_14450	90.42
chr8	122625883	122627988	MACS_peak_21593	90.43
chr1	76895840	76897181	MACS_peak_886	90.45
chr2	31229009	31230682	MACS_peak_11483	90.45
chr2	49182216	49183772	MACS_peak_11638	90.46
chr6	3171526	3172697	MACS_peak_18400	90.46
chr22	35327994	35329795	MACS_peak_14334	90.48
chr20	32927683	32929507	MACS_peak_13141	90.54
chr19	18321552	18322626	MACS_peak_10561	90.55
chr1	183279239	183281181	MACS_peak_1678	90.57
chr1	10700602	10701863	MACS_peak_120	90.61
chr2	132426606	132427679	MACS_peak_12134	90.63
chr3	112880303	112881646	MACS_peak_15452	90.71
chr17	43244419	43245470	MACS_peak_9079	90.73
chr1	107815267	107816364	MACS_peak_1014	90.77
chr13	51645419	51646876	MACS_peak_5713	90.99
chr2	126991699	126992922	MACS_peak_12069	90.99
chr4	151139533	151140975	MACS_peak_16832	91.15
chr6	90473894	90474886	MACS_peak_19119	91.16
chr10	14215450	14216593	MACS_peak_2814	91.17
chr9	79475335	79476692	MACS_peak_22111	91.18
chr5	92146401	92148308	MACS_peak_17615	91.21
chr1	232072753	232077102	MACS_peak_2294	91.23
chr2	129068941	129070374	MACS_peak_12099	91.24
chr17	80644246	80645388	MACS_peak_9637	91.25
chr5	4910183	4912924	MACS_peak_17012	91.26
chr9	32941336	32943048	MACS_peak_21990	91.27
chr1	170531245	170533092	MACS_peak_1489	91.29
chr15	77898831	77900320	MACS_peak_7379	91.29
chr9	98980823	98982211	MACS_peak_22253	91.3
chr13	61220457	61221447	MACS_peak_5763	91.34
chr20	55354968	55356688	MACS_peak_13467	91.36
chr4	190641935	190644825	MACS_peak_16932	91.39
chr22	50741650	50742698	MACS_peak_14689	91.41
chr4	53913055	53914639	MACS_peak_16349	91.47
chr16	84554222	84555415	MACS_peak_8336	91.49
chr16	87300405	87301544	MACS_peak_8441	91.5
chr3	194673537	194675255	MACS_peak_15949	91.51
chr1	16510665	16511657	MACS_peak_191	91.55
chr13	45903766	45904846	MACS_peak_5665	91.57
chr20	37677669	37679339	MACS_peak_13205	91.58
chr4	174429898	174431036	MACS_peak_16914	91.58
chr1	178455175	178457530	MACS_peak_1586	91.62
chr17	37773710	37775333	MACS_peak_8898	91.63
chr3	158561238	158563114	MACS_peak_15731	91.67
chr2	209435324	209436469	MACS_peak_12506	91.72
chrX	130554480	130555853	MACS_peak_22855	91.72
chr2	200693220	200694427	MACS_peak_12388	91.74
chr6	47046994	47048587	MACS_peak_18938	91.75
chrX	68305382	68306919	MACS_peak_22802	91.76
chr3	177390944	177392236	MACS_peak_15781	91.78
chr3	41671733	41672718	MACS_peak_14995	91.79
chr4	2538718	2539703	MACS_peak_16077	91.79
chr4	30209545	30210317	MACS_peak_16309	91.79
chr7	101372295	101373430	MACS_peak_20367	91.83
chr1	155058557	155060396	MACS_peak_1284	91.9
chr16	20876531	20878036	MACS_peak_7942	91.9
chr8	49889183	49891281	MACS_peak_21009	91.93
chr21	18881242	18882612	MACS_peak_13765	91.95
chr22	43600755	43601738	MACS_peak_14570	91.97
chr19	31880479	31881934	MACS_peak_10655	92.01
chr9	126351847	126353357	MACS_peak_22388	92.01
chr1	226837615	226851536	MACS_peak_2170	92.02
chr14	53966526	53968474	MACS_peak_6198	92.03
chr8	55307828	55309116	MACS_peak_21035	92.07
chr1	177174446	177177722	MACS_peak_1549	92.08
chr11	114794763	114795819	MACS_peak_4442	92.09
chr1	243572830	243589963	MACS_peak_2461	92.1
chr7	149524546	149526346	MACS_peak_20634	92.11
chrY	15545321	15546608	MACS_peak_22905	92.16
chr1	231818333	231821151	MACS_peak_2282	92.18
chr18	24154927	24156291	MACS_peak_9776	92.18
chr4	39354831	39356465	MACS_peak_16326	92.18
chr8	49483162	49484665	MACS_peak_20988	92.18
chr18	57548637	57550336	MACS_peak_10070	92.22
chr19	1852481	1853571	MACS_peak_10224	92.23
chr13	113816949	113818079	MACS_peak_5942	92.24
chr7	96461428	96462794	MACS_peak_20313	92.24
chr1	43585974	43586954	MACS_peak_571	92.25
chr1	87459376	87460745	MACS_peak_939	92.25
chr16	70752273	70753764	MACS_peak_8228	92.25
chr16	79171872	79173093	MACS_peak_8296	92.25
chr22	42353305	42354776	MACS_peak_14533	92.25
chr2	73166636	73168119	MACS_peak_11807	92.27
chr20	2739501	2741196	MACS_peak_12890	92.3
chr5	168044177	168045742	MACS_peak_18165	92.3
chr10	77866285	77867731	MACS_peak_3147	92.34
chr13	67609981	67611575	MACS_peak_5769	92.38
chr2	59463578	59465134	MACS_peak_11690	92.38
chr3	16389564	16391187	MACS_peak_14822	92.38
chr6	170492711	170494472	MACS_peak_19668	92.38
chr7	25829516	25831068	MACS_peak_19962	92.38
chr12	102302909	102304193	MACS_peak_5148	92.39
chr6	55969975	55971392	MACS_peak_18991	92.4
chr1	54879061	54880632	MACS_peak_752	92.41
chr7	152238392	152239370	MACS_peak_20658	92.43
chr1	9944188	9945315	MACS_peak_117	92.49
chr22	19653074	19655263	MACS_peak_14122	92.49
chr2	120794571	120795775	MACS_peak_12019	92.5
chr20	43177777	43179618	MACS_peak_13256	92.55
chr15	75967535	75968817	MACS_peak_7367	92.56
chr18	32794211	32795414	MACS_peak_9814	92.58
chr2	67028483	67029682	MACS_peak_11755	92.63
chr1	219930017	219934596	MACS_peak_2060	92.69
chr10	6865024	6866366	MACS_peak_2713	92.7
chr16	87307962	87309094	MACS_peak_8442	92.7
chr2	61635614	61636894	MACS_peak_11711	92.7
chr22	41990478	41991754	MACS_peak_14526	92.73
chr6	90262601	90263880	MACS_peak_19117	92.78
chr17	76347352	76349009	MACS_peak_9477	92.8
chr4	76762313	76763598	MACS_peak_16466	92.8
chr5	53288151	53290339	MACS_peak_17249	92.87
chr5	59921720	59923181	MACS_peak_17314	92.9
chr14	99996076	99997495	MACS_peak_6646	92.92
chr1	52060255	52061532	MACS_peak_709	92.93
chr2	121624233	121625878	MACS_peak_12038	93.06
chr18	32846780	32848269	MACS_peak_9816	93.07
chr2	54650460	54651429	MACS_peak_11671	93.08
chr7	158198728	158199900	MACS_peak_20767	93.09
chr1	184873658	184874944	MACS_peak_1714	93.26
chr1	202533102	202538795	MACS_peak_1824	93.26
chr5	163722789	163724182	MACS_peak_18155	93.26
chr7	95105142	95106390	MACS_peak_20306	93.26
chr20	19714265	19715488	MACS_peak_12987	93.34
chr13	59021995	59023090	MACS_peak_5756	93.35
chr1	3825229	3826196	MACS_peak_82	93.44
chr6	155865288	155866480	MACS_peak_19489	93.47
chr12	63065957	63067501	MACS_peak_4983	93.49
chr16	2090393	2091433	MACS_peak_7735	93.49
chr7	101374502	101375595	MACS_peak_20368	93.52
chr11	30619088	30620405	MACS_peak_3877	93.54
chr13	106658492	106660156	MACS_peak_5878	93.59
chr4	32659355	32660320	MACS_peak_16315	93.62
chr18	20186365	20187574	MACS_peak_9758	93.63
chr15	66905653	66907687	MACS_peak_7225	93.64
chr2	81363084	81364197	MACS_peak_11864	93.67
chr13	76924689	76926543	MACS_peak_5798	93.8
chr6	169276186	169278646	MACS_peak_19653	93.81
chr5	58254014	58255376	MACS_peak_17307	93.85
chr10	71491094	71492501	MACS_peak_3040	93.86
chr18	2906178	2907585	MACS_peak_9668	93.86
chr1	237472577	237474218	MACS_peak_2426	93.91
chr8	23583853	23584963	MACS_peak_20876	93.92
chr2	233183246	233184714	MACS_peak_12674	94.01
chr20	23734977	23735919	MACS_peak_13025	94.02
chr6	169284912	169286065	MACS_peak_19656	94.02
chr19	30171466	30173200	MACS_peak_10649	94.13
chr7	78135604	78137274	MACS_peak_20225	94.13
chr5	87036576	87038915	MACS_peak_17550	94.24
chr5	103060943	103062480	MACS_peak_17689	94.25
chr1	54562176	54564130	MACS_peak_743	94.31
chr20	50368338	50369742	MACS_peak_13400	94.37
chr18	25479525	25481134	MACS_peak_9780	94.44
chr3	157875754	157877366	MACS_peak_15727	94.48
chr1	244144868	244149513	MACS_peak_2487	94.52
chr9	137287593	137289172	MACS_peak_22602	94.53
chr8	118957306	118960320	MACS_peak_21541	94.56
chr8	295612	297153	MACS_peak_20785	94.63
chr14	34608384	34609485	MACS_peak_6122	94.69
chr14	49955391	49956492	MACS_peak_6162	94.69
chr6	113263508	113264609	MACS_peak_19275	94.69
chr3	112345614	112347376	MACS_peak_15437	94.71
chr1	42633024	42633861	MACS_peak_555	94.72
chr1	49045666	49047652	MACS_peak_658	94.73
chr10	77803174	77804200	MACS_peak_3144	94.74
chr8	98449807	98455840	MACS_peak_21336	94.74
chr9	98544883	98546912	MACS_peak_22240	94.77
chr5	82938621	82940927	MACS_peak_17537	94.78
chr5	148824990	148826245	MACS_peak_18056	94.82
chr4	120051274	120053263	MACS_peak_16734	94.84
chr16	8040968	8043142	MACS_peak_7866	94.86
chr17	79352297	79353732	MACS_peak_9570	94.89
chr5	83381252	83383374	MACS_peak_17541	94.89
chr19	4145526	4146642	MACS_peak_10307	94.9
chr3	12235999	12237370	MACS_peak_14789	94.95
chr22	43613663	43615603	MACS_peak_14572	94.99
chr5	90438368	90440174	MACS_peak_17595	94.99
chr1	228547071	228551228	MACS_peak_2206	95.01
chr4	59954646	59955872	MACS_peak_16410	95.03
chr6	85135333	85136823	MACS_peak_19061	95.05
chr1	234688327	234693518	MACS_peak_2364	95.06
chr1	51768289	51769623	MACS_peak_700	95.11
chr8	140769608	140771069	MACS_peak_21731	95.15
chr16	86055294	86056980	MACS_peak_8384	95.19
chr3	11478652	11480149	MACS_peak_14771	95.2
chr10	21817777	21819263	MACS_peak_2855	95.34
chr1	201862216	201868124	MACS_peak_1807	95.46
chr20	19727109	19729018	MACS_peak_12990	95.48
chr3	137706312	137707635	MACS_peak_15603	95.49
chr4	6939121	6940872	MACS_peak_16174	95.49
chr8	55194484	55195800	MACS_peak_21029	95.52
chr1	72250144	72251235	MACS_peak_870	95.56
chr3	181540688	181542533	MACS_peak_15809	95.56
chr1	151555688	151560311	MACS_peak_1194	95.59
chr3	149166734	149168382	MACS_peak_15651	95.6
chr1	244452516	244456965	MACS_peak_2499	95.61
chr14	79823575	79824818	MACS_peak_6511	95.61
chr13	66126373	66128308	MACS_peak_5767	95.63
chr3	21263085	21264154	MACS_peak_14842	95.63
chr6	145297964	145299446	MACS_peak_19414	95.63
chr13	20939767	20941045	MACS_peak_5444	95.64
chr1	28251300	28252542	MACS_peak_377	95.7
chr2	205104294	205106199	MACS_peak_12446	95.77
chr5	126053660	126054693	MACS_peak_17836	95.77
chr12	85712045	85713286	MACS_peak_5070	95.78
chr22	18532888	18534196	MACS_peak_14105	95.79
chr3	115376704	115378298	MACS_peak_15465	95.79
chr22	24019296	24020524	MACS_peak_14196	95.81
chr15	73517466	73518777	MACS_peak_7313	95.93
chr2	223488733	223490671	MACS_peak_12611	95.94
chr9	129384358	129386461	MACS_peak_22423	95.94
chr7	65842104	65843417	MACS_peak_20162	95.98
chr11	116069111	116070197	MACS_peak_4448	96
chr14	90375734	90376975	MACS_peak_6551	96.02
chr1	150959795	150961965	MACS_peak_1168	96.06
chr2	4730670	4732146	MACS_peak_11244	96.06
chr14	71293955	71295168	MACS_peak_6374	96.09
chr17	55656444	55657903	MACS_peak_9273	96.12
chr21	38959197	38960281	MACS_peak_13871	96.2
chr7	2490817	2492295	MACS_peak_19828	96.2
chr5	36396551	36398420	MACS_peak_17157	96.21
chr12	63186066	63187654	MACS_peak_4991	96.22
chr6	7140794	7141784	MACS_peak_18446	96.22
chr2	73784741	73786186	MACS_peak_11817	96.23
chr5	176541176	176542399	MACS_peak_18248	96.24
chr8	135051385	135052620	MACS_peak_21709	96.26
chr6	44443458	44445013	MACS_peak_18912	96.27
chr3	45004008	45005196	MACS_peak_15042	96.3
chr13	107033542	107034980	MACS_peak_5882	96.31
chr7	27754122	27755910	MACS_peak_19982	96.32
chr1	245031743	245033585	MACS_peak_2519	96.36
chr7	76935584	76936520	MACS_peak_20207	96.36
chr9	82560556	82562665	MACS_peak_22118	96.36
chr1	29048171	29049380	MACS_peak_393	96.42
chr15	32969151	32970606	MACS_peak_6873	96.45
chr1	192876910	192878720	MACS_peak_1737	96.46
chr11	6558952	6561034	MACS_peak_3688	96.49
chr2	18489266	18490749	MACS_peak_11349	96.49
chr15	73689510	73690679	MACS_peak_7321	96.51
chr14	76862686	76863766	MACS_peak_6449	96.52
chr13	48795544	48797194	MACS_peak_5673	96.59
chr17	39954533	39956052	MACS_peak_8998	96.69
chr4	1022065	1023578	MACS_peak_16045	96.75
chr1	151057902	151061096	MACS_peak_1173	96.76
chr21	33436800	33438399	MACS_peak_13809	96.78
chr9	23778783	23780330	MACS_peak_21962	96.84
chr4	13142031	13143629	MACS_peak_16247	96.85
chr1	212672666	212677689	MACS_peak_1972	96.92
chr8	113945425	113947611	MACS_peak_21517	96.93
chr13	42070071	42071873	MACS_peak_5616	96.97
chr20	33851035	33852737	MACS_peak_13149	96.97
chr14	70406524	70408790	MACS_peak_6362	97.04
chr6	127617512	127618565	MACS_peak_19331	97.06
chr12	6185751	6187734	MACS_peak_4552	97.11
chr8	129187591	129191012	MACS_peak_21683	97.15
chr2	117844865	117846064	MACS_peak_12000	97.25
chr3	181555400	181556991	MACS_peak_15810	97.34
chr6	140074348	140075526	MACS_peak_19378	97.37
chr1	68662414	68663777	MACS_peak_851	97.4
chr10	44973588	44975092	MACS_peak_2931	97.45
chr13	91598431	91599500	MACS_peak_5835	97.5
chr5	147326179	147327248	MACS_peak_18046	97.5
chr12	111136631	111137686	MACS_peak_5210	97.53
chr1	176928142	176930775	MACS_peak_1541	97.55
chr13	115030746	115031889	MACS_peak_5985	97.56
chr2	141464270	141465413	MACS_peak_12178	97.56
chr8	103696850	103701799	MACS_peak_21444	97.59
chr8	126345953	126348531	MACS_peak_21657	97.6
chr11	62268854	62270649	MACS_peak_4069	97.63
chr1	225931669	225936754	MACS_peak_2148	97.65
chrX	39289789	39291243	MACS_peak_22750	97.67
chr3	36828066	36830046	MACS_peak_14943	97.68
chr19	4653776	4655530	MACS_peak_10318	97.78
chr5	1195157	1197277	MACS_peak_16979	97.78
chr14	70393156	70395034	MACS_peak_6361	97.79
chr21	35570739	35572397	MACS_peak_13837	97.81
chr9	15100488	15101987	MACS_peak_21928	97.84
chr3	186691025	186692434	MACS_peak_15917	97.85
chr10	6858675	6860314	MACS_peak_2711	97.87
chr9	132328558	132329929	MACS_peak_22488	97.9
chr20	35449728	35451352	MACS_peak_13175	97.94
chr15	70420901	70422492	MACS_peak_7287	98.04
chr2	242756972	242758341	MACS_peak_12849	98.05
chr2	103976891	103978289	MACS_peak_11955	98.07
chr22	36651993	36653493	MACS_peak_14383	98.07
chr7	1582641	1584277	MACS_peak_19801	98.09
chr6	80976701	80977619	MACS_peak_19048	98.11
chr1	151085966	151088314	MACS_peak_1175	98.14
chr4	94795598	94798184	MACS_peak_16606	98.16
chr21	44085260	44087158	MACS_peak_13900	98.24
chr9	132435975	132437873	MACS_peak_22498	98.24
chr3	150792802	150795248	MACS_peak_15668	98.26
chr7	83687497	83688886	MACS_peak_20261	98.27
chr17	54654364	54656101	MACS_peak_9247	98.29
chr15	62683294	62684556	MACS_peak_7150	98.3
chr20	50664178	50666337	MACS_peak_13415	98.3
chr14	73699506	73701362	MACS_peak_6410	98.36
chr10	45239891	45241131	MACS_peak_2937	98.43
chr10	10348432	10350062	MACS_peak_2752	98.52
chr10	71166310	71167986	MACS_peak_3036	98.53
chr20	36033760	36035420	MACS_peak_13184	98.53
chr2	177889503	177891137	MACS_peak_12261	98.57
chr6	35689781	35690897	MACS_peak_18739	98.59
chr6	112095899	112097845	MACS_peak_19257	98.63
chr2	127857405	127858499	MACS_peak_12080	98.64
chr4	97441705	97443053	MACS_peak_16628	98.64
chr10	77568515	77570370	MACS_peak_3142	98.68
chr20	31337521	31339501	MACS_peak_13113	98.69
chr11	35401605	35402908	MACS_peak_3919	98.75
chr19	17851411	17852744	MACS_peak_10552	98.76
chr1	37287619	37288823	MACS_peak_494	98.81
chr16	32639330	32641406	MACS_peak_8102	98.83
chr19	47752956	47753797	MACS_peak_10923	98.88
chr17	2626848	2628128	MACS_peak_8537	98.89
chr16	1353212	1354569	MACS_peak_7704	98.98
chr10	10353483	10354690	MACS_peak_2753	99.01
chr21	30912381	30913936	MACS_peak_13796	99.06
chr7	153214570	153216058	MACS_peak_20676	99.06
chr5	141604610	141606285	MACS_peak_17991	99.07
chr18	56641479	56643076	MACS_peak_10047	99.1
chr5	130232684	130233735	MACS_peak_17849	99.12
chr15	31362898	31364905	MACS_peak_6843	99.15
chr19	32057444	32059344	MACS_peak_10666	99.15
chr19	43989919	43991658	MACS_peak_10840	99.15
chr15	100465294	100466700	MACS_peak_7625	99.17
chr2	177834276	177835713	MACS_peak_12259	99.19
chr4	72959696	72960887	MACS_peak_16438	99.26
chr16	78513373	78514974	MACS_peak_8290	99.32
chr1	196623955	196625500	MACS_peak_1751	99.43
chr13	44138837	44141279	MACS_peak_5642	99.46
chr21	35558127	35559871	MACS_peak_13834	99.47
chr3	177489571	177491246	MACS_peak_15782	99.47
chr1	246110846	246113054	MACS_peak_2532	99.49
chr14	93498846	93500516	MACS_peak_6598	99.49
chr20	62173250	62175087	MACS_peak_13702	99.54
chr14	52141020	52142611	MACS_peak_6185	99.55
chr2	205092867	205094347	MACS_peak_12442	99.55
chr7	101245746	101246918	MACS_peak_20360	99.55
chr17	48120664	48123273	MACS_peak_9163	99.6
chr1	198848991	198850391	MACS_peak_1777	99.61
chr2	177936992	177938341	MACS_peak_12264	99.61
chr6	42408062	42409501	MACS_peak_18823	99.63
chr10	80724072	80725503	MACS_peak_3181	99.73
chr16	9140871	9142723	MACS_peak_7878	99.77
chr9	73837813	73839238	MACS_peak_22097	99.85
chr14	104320886	104322945	MACS_peak_6738	99.9
chr3	184208803	184210583	MACS_peak_15845	99.9
chr8	114504867	114510045	MACS_peak_21522	99.92
chr4	148213313	148214355	MACS_peak_16809	99.95
chr9	86385256	86386588	MACS_peak_22142	99.99
chr17	62582835	62583914	MACS_peak_9349	100.01
chr7	25447235	25448669	MACS_peak_19953	100.02
chr14	69251841	69253030	MACS_peak_6339	100.08
chrY	9461384	9462806	MACS_peak_22901	100.08
chr3	26791644	26794009	MACS_peak_14880	100.1
chr20	31165997	31167932	MACS_peak_13100	100.22
chr16	32635394	32637400	MACS_peak_8101	100.36
chr11	111310612	111312030	MACS_peak_4433	100.38
chr19	8461157	8463599	MACS_peak_10414	100.43
chr8	126240341	126244522	MACS_peak_21652	100.45
chr1	230836902	230840405	MACS_peak_2248	100.51
chr6	163748294	163749840	MACS_peak_19553	100.57
chr8	109722135	109725086	MACS_peak_21500	100.64
chr16	11688649	11690328	MACS_peak_7906	100.65
chr1	184136878	184138505	MACS_peak_1706	100.7
chr13	47694319	47695705	MACS_peak_5670	100.73
chr4	78041922	78043712	MACS_peak_16493	100.75
chr17	80177663	80178486	MACS_peak_9615	100.79
chr15	38499102	38500726	MACS_peak_6928	100.8
chr10	21805642	21807054	MACS_peak_2851	100.84
chr6	119076357	119078219	MACS_peak_19297	100.85
chrX	18874406	18875585	MACS_peak_22726	100.93
chr8	81314605	81316483	MACS_peak_21198	100.98
chr6	93730269	93731870	MACS_peak_19145	101.05
chrX	91526065	91527242	MACS_peak_22829	101.11
chr22	38568499	38569717	MACS_peak_14452	101.17
chr14	100003372	100004913	MACS_peak_6647	101.19
chr1	208039660	208043247	MACS_peak_1920	101.2
chr13	78299441	78300928	MACS_peak_5822	101.21
chr1	242481184	242482216	MACS_peak_2457	101.25
chr2	27946144	27947630	MACS_peak_11440	101.28
chr13	33710357	33711954	MACS_peak_5558	101.36
chr3	181610307	181611607	MACS_peak_15813	101.45
chr1	43600478	43602070	MACS_peak_572	101.46
chr1	230385497	230388315	MACS_peak_2231	101.52
chr3	21264583	21266146	MACS_peak_14843	101.56
chr3	137724986	137726083	MACS_peak_15606	101.61
chr2	125324211	125326352	MACS_peak_12059	101.64
chr5	78414250	78415522	MACS_peak_17474	101.68
chr5	110828608	110831009	MACS_peak_17728	101.68
chr7	56114525	56115813	MACS_peak_20134	101.68
chr22	36790993	36792719	MACS_peak_14385	101.69
chr8	96201682	96203762	MACS_peak_21301	101.69
chr4	141477783	141478965	MACS_peak_16790	101.71
chr1	206689955	206695204	MACS_peak_1905	101.72
chr20	38849947	38853043	MACS_peak_13217	101.72
chr7	129868356	129869525	MACS_peak_20479	101.8
chr17	48863781	48865159	MACS_peak_9213	101.93
chr6	155433273	155434592	MACS_peak_19486	102
chr5	163945714	163947214	MACS_peak_18157	102.12
chr3	99777399	99778702	MACS_peak_15398	102.14
chr11	115419972	115421367	MACS_peak_4445	102.16
chr3	56304316	56305633	MACS_peak_15226	102.16
chr12	126986424	126987564	MACS_peak_5370	102.17
chr17	7892916	7894006	MACS_peak_8656	102.24
chr5	77188207	77189901	MACS_peak_17445	102.32
chr4	55214285	55216352	MACS_peak_16358	102.41
chr6	104384734	104386801	MACS_peak_19172	102.41
chr7	128171072	128172160	MACS_peak_20466	102.42
chr15	42142352	42143663	MACS_peak_7006	102.43
chr18	45993967	45995246	MACS_peak_9894	102.45
chr2	5512108	5513823	MACS_peak_11248	102.45
chr2	232984800	232987267	MACS_peak_12672	102.49
chr20	6852186	6853736	MACS_peak_12918	102.51
chr7	41024152	41025854	MACS_peak_20041	102.64
chr18	38654658	38656057	MACS_peak_9851	102.65
chr4	90147645	90149033	MACS_peak_16567	102.71
chr4	145298820	145300393	MACS_peak_16799	102.71
chr13	43938068	43939779	MACS_peak_5639	102.72
chr3	149858012	149859526	MACS_peak_15660	102.75
chr9	98424485	98426876	MACS_peak_22230	102.77
chr10	74431936	74433323	MACS_peak_3104	102.79
chr2	223907322	223908682	MACS_peak_12621	102.79
chr4	54960843	54962103	MACS_peak_16355	103.02
chr19	8207868	8209172	MACS_peak_10400	103.03
chr3	141127992	141129386	MACS_peak_15626	103.07
chr6	136886829	136887889	MACS_peak_19358	103.19
chr14	87626378	87627539	MACS_peak_6531	103.23
chr10	12888734	12890174	MACS_peak_2807	103.25
chr9	115128344	115129423	MACS_peak_22314	103.25
chr5	53293248	53295494	MACS_peak_17250	103.26
chr2	82441364	82442351	MACS_peak_11870	103.29
chr7	949024	950761	MACS_peak_19741	103.34
chr12	117313609	117314757	MACS_peak_5255	103.35
chr1	172359148	172361038	MACS_peak_1508	103.37
chr13	38493611	38494616	MACS_peak_5598	103.44
chr22	43200974	43202482	MACS_peak_14565	103.45
chr5	56130728	56133296	MACS_peak_17284	103.49
chr21	44698251	44699759	MACS_peak_13928	103.5
chr9	134639791	134641397	MACS_peak_22533	103.5
chr3	27334014	27335163	MACS_peak_14886	103.56
chr6	43778885	43780549	MACS_peak_18870	103.58
chr3	96824489	96825985	MACS_peak_15391	103.71
chr7	84432441	84433816	MACS_peak_20264	103.74
chr12	74291864	74293397	MACS_peak_5038	103.77
chr10	69366475	69367696	MACS_peak_3013	103.79
chr18	55922012	55924037	MACS_peak_9988	103.85
chr20	20720811	20722447	MACS_peak_13012	103.89
chr3	11561167	11562921	MACS_peak_14773	103.95
chr2	8660306	8661625	MACS_peak_11269	104.01
chr7	43698140	43699499	MACS_peak_20065	104.01
chr8	58330440	58332003	MACS_peak_21060	104.01
chr6	5294220	5295650	MACS_peak_18440	104.02
chr8	119626360	119629311	MACS_peak_21556	104.03
chr12	47642853	47644147	MACS_peak_4765	104.04
chr15	89206007	89207782	MACS_peak_7490	104.05
chr3	42247356	42248936	MACS_peak_15008	104.05
chr7	47143121	47144387	MACS_peak_20110	104.15
chr3	47865929	47867298	MACS_peak_15064	104.22
chr7	13137930	13139378	MACS_peak_19909	104.29
chr12	109308947	109310468	MACS_peak_5192	104.34
chr11	11424995	11426490	MACS_peak_3738	104.39
chr7	1346359	1347874	MACS_peak_19769	104.39
chr5	67943972	67945707	MACS_peak_17345	104.43
chr6	42834202	42835956	MACS_peak_18830	104.45
chr16	27062215	27063814	MACS_peak_7973	104.52
chr2	216636037	216638452	MACS_peak_12527	104.58
chr21	46793592	46795245	MACS_peak_14038	104.66
chr10	58194056	58195341	MACS_peak_2976	104.79
chr16	520796	522208	MACS_peak_7666	104.79
chr2	8579365	8580935	MACS_peak_11264	104.81
chr3	57216205	57218037	MACS_peak_15258	104.82
chr12	49734496	49736717	MACS_peak_4802	104.83
chr2	233394412	233396557	MACS_peak_12709	104.86
chr3	49038330	49040314	MACS_peak_15092	104.9
chr14	61983286	61985228	MACS_peak_6260	104.93
chr14	66845179	66846415	MACS_peak_6289	104.96
chr16	33238673	33239804	MACS_peak_8105	105.17
chr19	47747887	47749018	MACS_peak_10922	105.17
chr13	22036602	22038146	MACS_peak_5474	105.19
chr4	112674096	112675738	MACS_peak_16715	105.2
chr14	76333947	76335077	MACS_peak_6441	105.26
chr9	98168912	98170112	MACS_peak_22219	105.31
chr7	517201	518099	MACS_peak_19727	105.36
chr5	92156580	92158669	MACS_peak_17617	105.43
chr2	140375118	140376602	MACS_peak_12176	105.44
chr9	116727237	116728797	MACS_peak_22337	105.44
chr4	159968538	159969739	MACS_peak_16873	105.53
chr10	77876734	77878673	MACS_peak_3149	105.56
chr3	11796120	11798024	MACS_peak_14782	105.65
chr1	220660075	220663435	MACS_peak_2067	105.72
chr7	126762649	126763784	MACS_peak_20458	105.72
chr1	232077346	232080360	MACS_peak_2295	105.75
chr1	244767462	244771420	MACS_peak_2509	105.75
chr3	59793786	59795498	MACS_peak_15294	105.78
chr3	180338588	180340223	MACS_peak_15806	105.79
chr7	27927118	27928947	MACS_peak_19985	105.79
chr15	44659356	44660689	MACS_peak_7047	105.81
chr7	77648756	77649977	MACS_peak_20218	105.83
chr5	50274346	50276863	MACS_peak_17207	105.84
chr19	30148130	30149478	MACS_peak_10646	105.92
chrX	144891067	144892570	MACS_peak_22862	106.03
chr20	59906128	59908387	MACS_peak_13575	106.04
chr22	51135949	51137294	MACS_peak_14701	106.16
chr3	176926059	176927327	MACS_peak_15775	106.22
chr6	126536937	126538255	MACS_peak_19318	106.23
chr2	202787863	202790004	MACS_peak_12414	106.24
chr6	110598912	110600408	MACS_peak_19244	106.24
chr2	206674536	206676071	MACS_peak_12479	106.25
chr2	192090882	192092382	MACS_peak_12354	106.26
chr7	85466273	85467249	MACS_peak_20265	106.29
chr12	52599955	52601540	MACS_peak_4865	106.38
chr12	131867818	131869160	MACS_peak_5400	106.41
chr8	55197340	55199013	MACS_peak_21030	106.6
chr2	181766463	181768229	MACS_peak_12310	106.62
chr16	81484852	81486548	MACS_peak_8305	106.66
chr10	54642821	54644159	MACS_peak_2969	106.74
chr2	209433887	209435163	MACS_peak_12505	106.82
chr13	113423638	113425710	MACS_peak_5927	106.86
chr6	44194143	44195255	MACS_peak_18909	106.91
chr9	71910703	71912153	MACS_peak_22069	106.96
chr10	64512116	64513999	MACS_peak_2997	106.97
chr5	149984936	149986675	MACS_peak_18108	107.05
chr7	406811	408037	MACS_peak_19709	107.09
chr1	50592745	50594687	MACS_peak_690	107.16
chr9	140378836	140381156	MACS_peak_22709	107.16
chr21	34037374	34038706	MACS_peak_13816	107.23
chr3	137723003	137724815	MACS_peak_15605	107.23
chr3	163422901	163424879	MACS_peak_15752	107.26
chr22	35490334	35491515	MACS_peak_14347	107.29
chr5	4213373	4215171	MACS_peak_17008	107.29
chr18	47223017	47225426	MACS_peak_9940	107.37
chr15	96411690	96412994	MACS_peak_7575	107.41
chr1	225812490	225816106	MACS_peak_2146	107.57
chr4	140729248	140731566	MACS_peak_16776	107.57
chr3	25215513	25217554	MACS_peak_14867	107.62
chr16	76749815	76751063	MACS_peak_8271	107.63
chr14	40058973	40060353	MACS_peak_6147	107.64
chr13	30429556	30430857	MACS_peak_5517	107.66
chr2	49175290	49176738	MACS_peak_11636	107.68
chr7	46630252	46631781	MACS_peak_20099	107.8
chr4	119625333	119626844	MACS_peak_16733	107.83
chr15	98224618	98225720	MACS_peak_7599	107.85
chr8	99188516	99197260	MACS_peak_21358	107.86
chrX	38877118	38878757	MACS_peak_22746	107.86
chr10	134082560	134084313	MACS_peak_3494	107.88
chr4	169152479	169153650	MACS_peak_16893	107.89
chr16	84917572	84919372	MACS_peak_8345	107.92
chr1	187365380	187366752	MACS_peak_1728	108.03
chr1	233050529	233054425	MACS_peak_2325	108.03
chr9	126802593	126804342	MACS_peak_22394	108.03
chr16	31152719	31154674	MACS_peak_8064	108.08
chr5	102760696	102763616	MACS_peak_17681	108.17
chr15	65921689	65923261	MACS_peak_7213	108.18
chr10	131478682	131480646	MACS_peak_3473	108.3
chr1	233824729	233828458	MACS_peak_2351	108.34
chr14	105791385	105794106	MACS_peak_6780	108.43
chr5	149882987	149885083	MACS_peak_18102	108.46
chr1	92057962	92059279	MACS_peak_963	108.49
chr13	60136743	60137838	MACS_peak_5760	108.5
chr16	27095365	27096684	MACS_peak_7979	108.51
chr12	48591525	48592949	MACS_peak_4785	108.54
chr8	41558845	41560563	MACS_peak_20905	108.64
chr20	25213489	25214655	MACS_peak_13056	108.65
chr11	34273107	34275061	MACS_peak_3907	108.78
chr11	75054979	75057054	MACS_peak_4362	108.78
chr15	31468559	31471094	MACS_peak_6856	108.78
chr2	121084229	121086163	MACS_peak_12027	108.87
chr20	32141981	32144278	MACS_peak_13124	108.87
chr5	67184717	67185661	MACS_peak_17341	108.9
chr17	79023598	79025337	MACS_peak_9559	108.93
chr6	105749599	105751226	MACS_peak_19180	108.94
chr1	160848525	160850267	MACS_peak_1390	108.97
chr14	71359644	71361350	MACS_peak_6376	108.99
chr15	40217553	40219306	MACS_peak_6949	108.99
chr9	137181074	137182697	MACS_peak_22584	108.99
chr2	235795787	235797223	MACS_peak_12736	109.03
chr3	64068010	64069627	MACS_peak_15320	109.04
chr5	1171193	1173226	MACS_peak_16975	109.04
chr14	19434373	19435474	MACS_peak_5988	109.08
chr2	122924935	122926590	MACS_peak_12050	109.1
chr2	125364075	125365359	MACS_peak_12060	109.12
chr17	42188738	42190162	MACS_peak_9052	109.13
chr8	49173732	49175577	MACS_peak_20968	109.25
chr7	134540388	134541475	MACS_peak_20554	109.26
chr14	100793189	100794348	MACS_peak_6670	109.29
chr4	169614926	169616617	MACS_peak_16901	109.31
chr2	174526641	174528643	MACS_peak_12224	109.33
chr5	81754267	81755722	MACS_peak_17525	109.34
chr6	34668535	34670483	MACS_peak_18711	109.37
chr6	88777384	88778690	MACS_peak_19106	109.42
chr2	24909695	24911641	MACS_peak_11377	109.47
chr1	246852541	246854613	MACS_peak_2544	109.48
chr8	119349432	119354393	MACS_peak_21549	109.54
chr16	73053245	73054801	MACS_peak_8257	109.55
chr3	41171943	41173586	MACS_peak_14986	109.55
chr4	150906861	150908522	MACS_peak_16828	109.55
chr1	226826939	226834011	MACS_peak_2169	109.56
chr3	194733241	194735406	MACS_peak_15956	109.58
chr5	318336	319971	MACS_peak_16951	109.58
chr10	3845278	3847047	MACS_peak_2677	109.72
chr1	110434885	110436493	MACS_peak_1036	109.75
chr7	36241447	36242802	MACS_peak_20012	109.84
chr20	56661869	56664622	MACS_peak_13534	109.86
chr14	59038165	59039797	MACS_peak_6247	109.89
chr6	87999418	88000775	MACS_peak_19074	109.93
chr2	232550592	232552475	MACS_peak_12665	109.99
chr10	11873106	11874796	MACS_peak_2788	110.05
chr17	79924984	79926208	MACS_peak_9592	110.05
chr10	6824516	6825921	MACS_peak_2705	110.07
chr16	11299427	11300898	MACS_peak_7888	110.07
chr16	12685363	12686371	MACS_peak_7925	110.08
chr2	124137765	124138893	MACS_peak_12057	110.08
chr15	48115249	48116547	MACS_peak_7072	110.1
chr13	45543138	45545056	MACS_peak_5656	110.13
chr11	90060817	90062113	MACS_peak_4420	110.28
chr1	24353280	24354976	MACS_peak_269	110.35
chr9	113932237	113934077	MACS_peak_22307	110.37
chr13	59023698	59024845	MACS_peak_5757	110.39
chr1	231941231	231945294	MACS_peak_2284	110.4
chr7	93220893	93222339	MACS_peak_20295	110.51
chr7	57712676	57714406	MACS_peak_20140	110.57
chr15	85873401	85875458	MACS_peak_7439	110.64
chr5	141548873	141551059	MACS_peak_17979	110.66
chr8	55304718	55306184	MACS_peak_21034	110.83
chr6	157007974	157009663	MACS_peak_19493	110.9
chr13	36314691	36316257	MACS_peak_5581	110.98
chr3	152627083	152628519	MACS_peak_15682	110.98
chr1	247373005	247374469	MACS_peak_2556	111.08
chr18	19861790	19863541	MACS_peak_9751	111.16
chr18	26002329	26003604	MACS_peak_9784	111.28
chr17	17696122	17697715	MACS_peak_8732	111.29
chrX	39287377	39289131	MACS_peak_22749	111.31
chr5	1193007	1194476	MACS_peak_16978	111.44
chr2	9125190	9126447	MACS_peak_11290	111.49
chr6	95859040	95861370	MACS_peak_19148	111.5
chr7	157794027	157795686	MACS_peak_20747	111.53
chr21	45064178	45065534	MACS_peak_13985	111.6
chrX	148801956	148803545	MACS_peak_22871	111.6
chr10	69523051	69524559	MACS_peak_3014	111.77
chr15	86353133	86354641	MACS_peak_7456	111.77
chr1	234830149	234832360	MACS_peak_2376	111.82
chr6	14733848	14735668	MACS_peak_18510	111.87
chr1	218915098	218918270	MACS_peak_2022	111.93
chr20	48300793	48302623	MACS_peak_13324	111.96
chr21	47396446	47397874	MACS_peak_14067	111.97
chr3	42054921	42056387	MACS_peak_14998	111.97
chr20	9465910	9467494	MACS_peak_12928	111.98
chr6	140805759	140807872	MACS_peak_19384	112.03
chr1	219757960	219762176	MACS_peak_2047	112.22
chr17	38780005	38781506	MACS_peak_8939	112.33
chr20	57734115	57736137	MACS_peak_13564	112.37
chr15	68259800	68260979	MACS_peak_7268	112.39
chr14	68761190	68763368	MACS_peak_6300	112.5
chr1	45276763	45278309	MACS_peak_616	112.54
chr6	144552509	144554540	MACS_peak_19409	112.54
chr1	50627048	50629829	MACS_peak_695	112.65
chr12	45990064	45991684	MACS_peak_4755	112.7
chr2	227169345	227170845	MACS_peak_12631	112.77
chr17	7915476	7917607	MACS_peak_8659	112.91
chr7	6247662	6250076	MACS_peak_19875	112.96
chr4	3349545	3350917	MACS_peak_16096	113
chr1	177224078	177227104	MACS_peak_1550	113.02
chr16	7203120	7204662	MACS_peak_7852	113.06
chr2	140441427	140443945	MACS_peak_12177	113.06
chr5	99754174	99756452	MACS_peak_17662	113.06
chr12	65842988	65845434	MACS_peak_5006	113.11
chr21	43106799	43108835	MACS_peak_13883	113.14
chr14	23317485	23319175	MACS_peak_6021	113.17
chr1	202969488	202973362	MACS_peak_1835	113.27
chr2	31103273	31104684	MACS_peak_11478	113.37
chr17	77305607	77307241	MACS_peak_9504	113.41
chr17	55654052	55655360	MACS_peak_9271	113.47
chr17	76259050	76260432	MACS_peak_9473	113.5
chr12	15799662	15801318	MACS_peak_4675	113.52
chr13	109147521	109148915	MACS_peak_5900	113.54
chr4	78025802	78027365	MACS_peak_16489	113.61
chr19	15549251	15551412	MACS_peak_10533	113.73
chr14	79820128	79822142	MACS_peak_6509	113.75
chr15	49270911	49272471	MACS_peak_7079	113.84
chr3	27166923	27168572	MACS_peak_14883	114.16
chr4	3386120	3388275	MACS_peak_16101	114.16
chr2	66982958	66984542	MACS_peak_11749	114.34
chr1	192880889	192882323	MACS_peak_1738	114.46
chr13	43879652	43883116	MACS_peak_5638	114.51
chr1	50590055	50591920	MACS_peak_689	114.59
chr9	132198866	132200947	MACS_peak_22475	114.64
chr1	231348020	231350465	MACS_peak_2271	114.75
chr10	70043534	70045282	MACS_peak_3022	114.76
chr12	33335190	33336820	MACS_peak_4735	114.76
chr12	71379977	71381878	MACS_peak_5032	114.76
chr2	5260259	5261682	MACS_peak_11246	114.79
chr3	19095907	19098682	MACS_peak_14835	114.81
chr6	16430598	16432486	MACS_peak_18528	114.93
chr16	6026951	6028120	MACS_peak_7844	115.05
chr10	45478507	45479883	MACS_peak_2950	115.13
chr5	176930338	176932438	MACS_peak_18265	115.17
chr11	34229058	34230571	MACS_peak_3903	115.18
chr7	5350374	5351590	MACS_peak_19860	115.21
chr2	202729287	202730527	MACS_peak_12411	115.23
chr19	19516395	19517491	MACS_peak_10616	115.26
chr5	90374181	90375674	MACS_peak_17594	115.29
chr8	63435874	63437536	MACS_peak_21089	115.33
chr3	5121757	5123321	MACS_peak_14731	115.36
chr5	147659927	147661314	MACS_peak_18047	115.38
chr14	65111070	65113074	MACS_peak_6277	115.4
chr9	98823109	98824883	MACS_peak_22248	115.4
chr5	126954984	126956446	MACS_peak_17840	115.48
chr1	69550359	69552131	MACS_peak_865	115.56
chr4	96008592	96009902	MACS_peak_16625	115.56
chr1	59338093	59339635	MACS_peak_773	115.63
chr1	213087883	213090672	MACS_peak_1981	115.66
chr10	29430691	29432385	MACS_peak_2894	115.72
chr20	9354632	9356260	MACS_peak_12927	115.81
chr21	33448091	33449791	MACS_peak_13810	115.88
chr7	105073016	105074628	MACS_peak_20386	115.92
chr9	141071544	141073077	MACS_peak_22720	115.98
chr9	5839228	5841093	MACS_peak_21908	116.04
chr3	125782888	125784290	MACS_peak_15512	116.17
chr5	145026237	145027767	MACS_peak_18033	116.22
chr10	120973626	120975144	MACS_peak_3406	116.24
chr2	192341022	192342328	MACS_peak_12357	116.29
chr7	5530648	5532808	MACS_peak_19864	116.38
chr7	188599	189897	MACS_peak_19694	116.41
chr10	119482	120363	MACS_peak_2598	116.42
chr18	1010651	1012628	MACS_peak_9659	116.45
chr1	144885161	144888410	MACS_peak_1108	116.96
chr6	168777667	168779035	MACS_peak_19634	117.01
chr9	98490763	98492071	MACS_peak_22233	117.05
chr5	151430943	151432707	MACS_peak_18121	117.07
chr8	81142241	81144062	MACS_peak_21189	117.08
chr20	24481742	24483109	MACS_peak_13037	117.1
chr21	46256423	46258857	MACS_peak_14010	117.13
chr15	96219635	96220974	MACS_peak_7574	117.22
chr15	65595665	65597002	MACS_peak_7207	117.4
chr10	45081865	45083861	MACS_peak_2932	117.47
chr6	91742469	91745132	MACS_peak_19140	117.51
chr2	39350516	39352186	MACS_peak_11531	117.54
chr1	61946379	61948421	MACS_peak_799	117.59
chr3	30117666	30119579	MACS_peak_14911	117.85
chr5	124084702	124085842	MACS_peak_17817	117.87
chr20	56316310	56318909	MACS_peak_13507	117.91
chr13	20315084	20316747	MACS_peak_5425	118.08
chr20	50619761	50622143	MACS_peak_13409	118.17
chr6	12493709	12495482	MACS_peak_18487	118.21
chr5	90322374	90324796	MACS_peak_17593	118.27
chr7	3982030	3983612	MACS_peak_19842	118.28
chr1	182306966	182310039	MACS_peak_1655	118.31
chr17	43317611	43318794	MACS_peak_9089	118.33
chr13	33686694	33688195	MACS_peak_5555	118.44
chr10	104755303	104757073	MACS_peak_3350	118.46
chr18	56278726	56280368	MACS_peak_10006	118.55
chr18	38562017	38563681	MACS_peak_9845	118.59
chr4	154128984	154130563	MACS_peak_16853	118.59
chr3	22183138	22184713	MACS_peak_14845	118.84
chr4	1032583	1035574	MACS_peak_16046	118.85
chr5	87435456	87437478	MACS_peak_17560	118.93
chr3	149119457	149120970	MACS_peak_15648	118.98
chr4	21453011	21454659	MACS_peak_16269	119.25
chr7	46816492	46818781	MACS_peak_20103	119.25
chr12	131745969	131747634	MACS_peak_5392	119.3
chr12	122284371	122285644	MACS_peak_5308	119.33
chr6	97325047	97326904	MACS_peak_19156	119.47
chr2	77656413	77657606	MACS_peak_11862	119.61
chr16	11706198	11707583	MACS_peak_7912	119.64
chr4	94420492	94423182	MACS_peak_16594	119.64
chr10	121000225	121001867	MACS_peak_3410	119.72
chr3	58122688	58124338	MACS_peak_15269	119.75
chr1	178651933	178654309	MACS_peak_1602	119.82
chr21	45376507	45378266	MACS_peak_14001	119.87
chr12	1714526	1716481	MACS_peak_4495	120.06
chr20	60524213	60526008	MACS_peak_13613	120.06
chr12	125351077	125353752	MACS_peak_5359	120.07
chr15	62426875	62429220	MACS_peak_7148	120.13
chr4	56000727	56002209	MACS_peak_16373	120.16
chr8	113817844	113821896	MACS_peak_21514	120.2
chr1	232016298	232022635	MACS_peak_2290	120.23
chr1	227618063	227621271	MACS_peak_2184	120.28
chr16	32822244	32823430	MACS_peak_8104	120.28
chr16	32278953	32279800	MACS_peak_8095	120.37
chr11	25371124	25373467	MACS_peak_3821	120.4
chr1	42773752	42774913	MACS_peak_558	120.47
chr7	5287570	5288546	MACS_peak_19857	120.57
chr16	75766476	75767947	MACS_peak_8270	120.59
chr17	54556304	54558154	MACS_peak_9244	120.62
chr20	39944780	39947095	MACS_peak_13224	120.89
chr1	249086508	249088841	MACS_peak_2588	120.92
chr2	189912917	189914539	MACS_peak_12332	120.93
chr10	120977674	120979343	MACS_peak_3408	121.16
chr14	77476932	77479870	MACS_peak_6468	121.26
chr20	49619677	49622041	MACS_peak_13394	121.26
chr1	168323967	168325160	MACS_peak_1472	121.28
chr2	27304039	27305942	MACS_peak_11421	121.31
chr13	33689356	33690912	MACS_peak_5556	121.34
chr5	148834899	148837327	MACS_peak_18057	121.47
chr7	469128	470420	MACS_peak_19718	121.47
chr13	76922704	76924561	MACS_peak_5797	121.52
chr6	35452336	35454899	MACS_peak_18734	121.55
chr2	219196595	219198136	MACS_peak_12547	121.6
chr4	190900343	190901768	MACS_peak_16937	121.67
chr5	83387336	83389564	MACS_peak_17542	121.67
chr1	202591324	202593179	MACS_peak_1825	121.68
chr6	91702464	91703974	MACS_peak_19137	121.69
chr8	55185779	55187103	MACS_peak_21026	121.78
chr4	174590882	174592389	MACS_peak_16918	121.94
chr1	185452365	185454555	MACS_peak_1720	122.06
chr17	17655716	17657079	MACS_peak_8728	122.06
chr22	19542077	19544707	MACS_peak_14120	122.09
chr6	95862202	95864548	MACS_peak_19149	122.11
chr20	60313501	60316746	MACS_peak_13593	122.31
chr22	43618044	43619653	MACS_peak_14574	122.34
chr1	87799897	87801742	MACS_peak_940	122.41
chr2	69996873	69998180	MACS_peak_11783	122.44
chr11	27709100	27711143	MACS_peak_3833	122.51
chr14	21521868	21523294	MACS_peak_5995	122.51
chr4	140664419	140666275	MACS_peak_16773	122.52
chr15	39711669	39712975	MACS_peak_6943	122.53
chr10	120981067	120983182	MACS_peak_3409	122.56
chr16	19719330	19721690	MACS_peak_7940	122.62
chr4	71932098	71933621	MACS_peak_16433	122.73
chr8	81292727	81294540	MACS_peak_21197	122.74
chr9	95888404	95890150	MACS_peak_22201	122.78
chr7	139364513	139365994	MACS_peak_20582	122.95
chr19	41168837	41170515	MACS_peak_10812	123.04
chr20	62726600	62727958	MACS_peak_13742	123.13
chr17	28032323	28034078	MACS_peak_8810	123.18
chr19	48040764	48042598	MACS_peak_10937	123.23
chr6	169062686	169064362	MACS_peak_19644	123.37
chr16	2551314	2553146	MACS_peak_7751	123.38
chr22	40080714	40082621	MACS_peak_14478	123.39
chr2	2659704	2661661	MACS_peak_11189	123.41
chr7	132244830	132246273	MACS_peak_20543	123.48
chr14	50680984	50682426	MACS_peak_6174	123.57
chr21	47455256	47456773	MACS_peak_14070	123.6
chr6	110124901	110126053	MACS_peak_19237	123.61
chr14	68779606	68781453	MACS_peak_6301	123.75
chr6	15008240	15009298	MACS_peak_18515	124.01
chr9	132498325	132499613	MACS_peak_22507	124.16
chr1	163378876	163381190	MACS_peak_1425	124.17
chr4	118572236	118574218	MACS_peak_16731	124.24
chr1	54585828	54587702	MACS_peak_744	124.33
chr2	188384371	188385657	MACS_peak_12327	124.39
chr1	219053208	219057701	MACS_peak_2027	124.43
chr18	50161906	50163310	MACS_peak_9960	124.45
chr8	144960022	144961883	MACS_peak_21840	124.45
chrY	14607364	14609342	MACS_peak_22902	124.53
chr6	113200110	113202648	MACS_peak_19271	124.66
chr10	80230856	80232554	MACS_peak_3177	124.68
chr13	24275596	24277316	MACS_peak_5479	124.84
chr4	66864488	66865769	MACS_peak_16418	124.85
chrX	47571061	47572341	MACS_peak_22775	124.95
chr13	33403501	33404973	MACS_peak_5552	125.01
chrX	19825366	19826788	MACS_peak_22728	125.32
chr3	30129694	30130970	MACS_peak_14913	125.33
chr14	77430811	77432463	MACS_peak_6465	125.42
chr2	74859046	74860394	MACS_peak_11847	125.44
chr13	24766142	24767926	MACS_peak_5493	125.53
chr5	115106898	115109530	MACS_peak_17773	125.59
chr17	80967658	80969307	MACS_peak_9642	125.63
chr1	233286842	233291610	MACS_peak_2336	125.64
chr3	97389155	97391000	MACS_peak_15392	125.66
chr8	144507625	144508756	MACS_peak_21824	125.73
chr20	19976412	19978470	MACS_peak_12994	125.78
chr4	77953284	77955291	MACS_peak_16487	125.78
chr5	2204087	2206332	MACS_peak_17004	126.02
chr12	109191402	109193164	MACS_peak_5184	126.03
chr15	74066292	74068024	MACS_peak_7325	126.1
chr9	119864939	119866471	MACS_peak_22345	126.16
chr5	92643504	92645525	MACS_peak_17632	126.25
chr5	86513067	86514328	MACS_peak_17546	126.41
chr17	71343584	71345231	MACS_peak_9386	126.55
chr20	61803533	61806542	MACS_peak_13665	126.62
chr1	223723068	223725592	MACS_peak_2116	126.91
chr5	138896877	138898675	MACS_peak_17934	126.93
chr6	154613066	154614851	MACS_peak_19469	126.95
chr2	38762062	38763735	MACS_peak_11526	126.99
chr3	136504552	136507546	MACS_peak_15601	127.04
chr3	158654158	158655532	MACS_peak_15735	127.17
chr1	118732912	118734621	MACS_peak_1090	127.35
chr9	75141377	75143045	MACS_peak_22106	127.39
chr8	85201351	85202728	MACS_peak_21240	127.43
chr9	27835331	27836770	MACS_peak_21976	127.5
chrX	39966996	39968249	MACS_peak_22762	127.52
chr13	21061744	21064731	MACS_peak_5457	127.54
chr12	1718070	1720317	MACS_peak_4496	127.58
chr16	81763364	81764687	MACS_peak_8320	127.67
chr7	1313738	1315501	MACS_peak_19764	127.67
chr1	238291071	238294467	MACS_peak_2438	127.68
chr12	65845532	65846962	MACS_peak_5007	127.78
chr3	50175689	50178309	MACS_peak_15117	127.83
chr11	26733283	26735418	MACS_peak_3823	127.88
chr14	34581544	34583359	MACS_peak_6121	127.96
chr3	87235412	87236707	MACS_peak_15384	127.98
chr8	95831003	95832863	MACS_peak_21295	128.05
chr8	75703288	75704889	MACS_peak_21155	128.19
chr15	90587080	90589548	MACS_peak_7513	128.2
chr20	14288177	14289866	MACS_peak_12954	128.37
chr10	134078223	134079540	MACS_peak_3493	128.38
chr15	63374806	63376164	MACS_peak_7160	128.69
chr17	3862281	3863964	MACS_peak_8551	128.85
chr6	5751745	5753442	MACS_peak_18442	128.94
chr4	57179888	57181635	MACS_peak_16391	129.02
chr11	115016005	115017842	MACS_peak_4443	129.03
chrX	106691809	106693887	MACS_peak_22837	129.06
chr3	166978190	166980267	MACS_peak_15754	129.13
chr10	69608939	69610037	MACS_peak_3016	129.16
chr16	58066131	58067966	MACS_peak_8143	129.19
chr1	232683946	232689483	MACS_peak_2313	129.28
chr1	198558449	198560904	MACS_peak_1774	129.46
chr11	75019765	75022153	MACS_peak_4355	129.46
chr12	89777187	89778563	MACS_peak_5083	129.47
chr8	49165725	49167249	MACS_peak_20967	129.47
chrX	103002004	103003527	MACS_peak_22835	129.51
chr10	11434988	11436624	MACS_peak_2769	129.55
chr1	177826591	177829159	MACS_peak_1575	129.66
chr10	53509936	53511744	MACS_peak_2967	129.69
chr17	36813792	36816027	MACS_peak_8873	129.76
chr8	123636589	123642232	MACS_peak_21598	129.79
chr1	23143584	23145003	MACS_peak_247	129.81
chr6	112163208	112165514	MACS_peak_19259	129.94
chr17	20629943	20631029	MACS_peak_8766	130.44
chr14	88358773	88360434	MACS_peak_6532	130.65
chr15	96959411	96961144	MACS_peak_7589	130.66
chr2	177886477	177888439	MACS_peak_12260	130.82
chr8	23188085	23189446	MACS_peak_20874	130.86
chr17	42174459	42175768	MACS_peak_9051	130.97
chr2	236578052	236579786	MACS_peak_12744	130.98
chr8	124580355	124594571	MACS_peak_21625	131.02
chr10	53513088	53514544	MACS_peak_2968	131.11
chr2	67118046	67119810	MACS_peak_11763	131.12
chr12	120818986	120820846	MACS_peak_5280	131.14
chr20	32144915	32146414	MACS_peak_13125	131.39
chr2	115611103	115613058	MACS_peak_11994	131.42
chr3	33276633	33278402	MACS_peak_14930	131.59
chr8	20125939	20127364	MACS_peak_20857	131.65
chr3	40932737	40934784	MACS_peak_14979	131.73
chr1	182673187	182674943	MACS_peak_1663	131.79
chr11	2595546	2597334	MACS_peak_3652	131.83
chr3	36213001	36215029	MACS_peak_14940	131.83
chr13	76578023	76579673	MACS_peak_5790	131.88
chr2	111943661	111945948	MACS_peak_11976	131.92
chr1	246271240	246276129	MACS_peak_2536	132.01
chr12	6290972	6292810	MACS_peak_4559	132.23
chr20	30510493	30512822	MACS_peak_13080	132.32
chr15	54082972	54085080	MACS_peak_7099	132.48
chr5	16702102	16703939	MACS_peak_17093	132.52
chr14	49438611	49440295	MACS_peak_6160	132.6
chr17	39112319	39114372	MACS_peak_8958	132.61
chrX	118227060	118228329	MACS_peak_22844	132.85
chr22	18427656	18429362	MACS_peak_14102	133.06
chr3	64430089	64431496	MACS_peak_15322	133.3
chr6	113002274	113003979	MACS_peak_19267	133.33
chr2	241911373	241913346	MACS_peak_12821	133.42
chr1	176990168	176993524	MACS_peak_1543	133.49
chr1	11421668	11423917	MACS_peak_134	133.51
chr1	172814269	172816944	MACS_peak_1518	133.55
chr1	234877381	234890606	MACS_peak_2378	133.57
chr4	148637497	148639318	MACS_peak_16818	133.58
chr14	100859382	100861125	MACS_peak_6672	133.68
chr19	58330550	58331673	MACS_peak_11137	133.7
chr3	12791043	12792735	MACS_peak_14794	133.78
chr18	41401789	41403720	MACS_peak_9868	133.97
chr2	62303071	62305242	MACS_peak_11715	134.1
chr18	39811526	39813376	MACS_peak_9859	134.14
chr14	80105793	80108019	MACS_peak_6514	134.17
chr15	87058376	87060549	MACS_peak_7473	134.4
chr15	63583494	63585779	MACS_peak_7165	134.44
chr9	7982174	7983789	MACS_peak_21916	134.51
chr11	6554604	6556942	MACS_peak_3687	134.54
chr22	35403880	35407347	MACS_peak_14337	134.57
chr1	46866801	46868238	MACS_peak_636	134.61
chr1	182707377	182709672	MACS_peak_1666	134.63
chr7	101364318	101366961	MACS_peak_20365	134.63
chr13	51085967	51088065	MACS_peak_5697	134.66
chr3	38028488	38029531	MACS_peak_14956	134.84
chr20	48547288	48549381	MACS_peak_13337	135.05
chr2	586640	588477	MACS_peak_11163	135.16
chr15	99601554	99603390	MACS_peak_7611	135.24
chr3	187607155	187608197	MACS_peak_15921	135.28
chr1	203577600	203580646	MACS_peak_1852	135.46
chr1	172355278	172358459	MACS_peak_1507	135.53
chr7	46641789	46643932	MACS_peak_20100	135.58
chr19	32055585	32057347	MACS_peak_10665	135.79
chr3	151297625	151299496	MACS_peak_15672	136
chr21	10427512	10428356	MACS_peak_13746	136.26
chr2	174529361	174530638	MACS_peak_12225	136.49
chr16	81532227	81533998	MACS_peak_8306	136.63
chr12	89117746	89119760	MACS_peak_5078	136.72
chr20	61950917	61953288	MACS_peak_13675	136.78
chr6	34624639	34626270	MACS_peak_18709	136.81
chr5	141735843	141737486	MACS_peak_17997	136.83
chr19	955578	957978	MACS_peak_10161	137.06
chr2	132397671	132399108	MACS_peak_12130	137.23
chr10	72323458	72326032	MACS_peak_3055	137.27
chr1	171993288	171995152	MACS_peak_1499	137.7
chr19	1875535	1877028	MACS_peak_10226	137.79
chr5	107733950	107735697	MACS_peak_17706	137.82
chr19	30214065	30215715	MACS_peak_10651	137.95
chr7	1386756	1389108	MACS_peak_19775	137.96
chr22	37055576	37057004	MACS_peak_14402	138.07
chr1	4197309	4199167	MACS_peak_88	138.08
chr1	17538136	17539782	MACS_peak_212	138.3
chr1	172444925	172447310	MACS_peak_1512	138.36
chr3	181588449	181590245	MACS_peak_15812	138.46
chr7	157606251	157608737	MACS_peak_20736	138.46
chr9	108417991	108419136	MACS_peak_22287	138.56
chr17	73868787	73870354	MACS_peak_9418	138.69
chr16	54373349	54374768	MACS_peak_8135	138.92
chr1	231976133	231988386	MACS_peak_2287	138.97
chr4	132445990	132448027	MACS_peak_16758	139.08
chr18	2240013	2241725	MACS_peak_9664	139.09
chr20	62087375	62089917	MACS_peak_13695	139.26
chr8	120653775	120656797	MACS_peak_21566	139.32
chr11	12880611	12882471	MACS_peak_3774	139.52
chr1	38562700	38564313	MACS_peak_502	139.6
chr2	42368187	42370511	MACS_peak_11558	140.05
chr8	107093109	107096420	MACS_peak_21475	140.09
chr15	83308944	83311032	MACS_peak_7419	140.15
chr16	3414768	3416030	MACS_peak_7789	140.18
chr21	18057986	18060069	MACS_peak_13749	140.54
chr11	73098064	73100517	MACS_peak_4340	140.62
chr3	156360771	156362512	MACS_peak_15706	140.66
chr18	56745246	56747307	MACS_peak_10062	140.7
chr6	7261163	7262780	MACS_peak_18448	140.82
chr1	234533460	234535367	MACS_peak_2357	141.25
chr8	123874018	123877428	MACS_peak_21603	141.25
chr12	122850179	122852493	MACS_peak_5319	141.39
chr21	44875359	44877119	MACS_peak_13954	141.43
chr4	105390677	105392748	MACS_peak_16651	141.44
chr15	31402191	31404717	MACS_peak_6850	141.66
chr18	39854713	39856750	MACS_peak_9863	141.76
chr1	178615245	178617643	MACS_peak_1598	141.83
chr11	63529964	63531568	MACS_peak_4102	141.97
chr11	115019590	115020977	MACS_peak_4444	141.99
chr5	67112815	67114105	MACS_peak_17340	142.05
chr2	67015526	67017397	MACS_peak_11753	142.17
chr1	223220755	223228347	MACS_peak_2110	142.28
chr6	107794340	107796089	MACS_peak_19211	142.36
chr7	152986183	152987228	MACS_peak_20664	142.47
chr14	59004499	59006752	MACS_peak_6245	142.55
chr22	40354647	40356626	MACS_peak_14487	142.7
chr8	143819903	143821139	MACS_peak_21801	142.88
chr12	63168980	63171186	MACS_peak_4990	142.92
chr5	5353576	5356209	MACS_peak_17047	143.6
chr14	69053762	69055132	MACS_peak_6319	143.66
chr11	43574529	43576234	MACS_peak_3941	143.84
chr1	230892914	230900424	MACS_peak_2253	143.98
chr7	79757127	79759042	MACS_peak_20230	144.08
chr2	183914174	183915470	MACS_peak_12320	144.12
chr2	241731083	241732777	MACS_peak_12809	144.18
chr17	42172490	42174156	MACS_peak_9050	144.2
chr6	154540119	154541846	MACS_peak_19468	144.23
chr10	77577054	77579991	MACS_peak_3143	144.28
chr17	74268986	74271380	MACS_peak_9425	144.28
chr11	16950559	16952909	MACS_peak_3792	144.56
chr20	62675662	62677472	MACS_peak_13733	144.61
chr8	26059922	26062189	MACS_peak_20880	144.77
chr1	180895742	180899390	MACS_peak_1629	144.82
chr5	5305670	5309059	MACS_peak_17043	144.98
chr14	59007365	59009201	MACS_peak_6246	144.99
chr1	26248873	26250225	MACS_peak_310	145.07
chr1	230955395	230963658	MACS_peak_2256	145.1
chr17	38248893	38250270	MACS_peak_8920	145.2
chr3	129250436	129253273	MACS_peak_15561	145.43
chr7	81814988	81816978	MACS_peak_20245	145.49
chr1	110185826	110186974	MACS_peak_1030	145.53
chr5	114793001	114795482	MACS_peak_17770	145.58
chr10	120601534	120603877	MACS_peak_3395	145.69
chr3	12594972	12595926	MACS_peak_14791	145.76
chr8	108275971	108278188	MACS_peak_21482	145.86
chr13	44344908	44346664	MACS_peak_5644	146.09
chr8	21991080	21992566	MACS_peak_20865	146.14
chr5	118744516	118748106	MACS_peak_17804	146.68
chr4	77955292	77957451	MACS_peak_16488	146.86
chr12	40371273	40372408	MACS_peak_4742	146.99
chr1	154874226	154876762	MACS_peak_1271	147.15
chr4	94362708	94365886	MACS_peak_16593	147.15
chr1	55007344	55009036	MACS_peak_757	147.27
chr16	88574752	88577599	MACS_peak_8459	147.8
chr9	73802899	73805103	MACS_peak_22096	147.99
chr2	219773054	219775195	MACS_peak_12561	148.14
chrX	132713328	132715122	MACS_peak_22857	148.32
chr1	156678915	156680767	MACS_peak_1350	148.41
chr6	158652510	158654491	MACS_peak_19514	148.46
chr10	69898262	69900339	MACS_peak_3017	148.52
chr7	44551269	44553407	MACS_peak_20075	149.01
chr8	93032984	93035443	MACS_peak_21276	149.13
chr2	126406480	126408151	MACS_peak_12064	149.14
chr6	55767564	55769675	MACS_peak_18990	149.19
chr20	55716700	55719156	MACS_peak_13477	149.4
chr20	61874012	61876475	MACS_peak_13669	149.61
chr4	160588958	160590695	MACS_peak_16877	149.64
chr1	230840537	230847604	MACS_peak_2249	149.67
chr2	122757146	122759353	MACS_peak_12048	149.68
chr14	59500235	59501901	MACS_peak_6250	149.97
chr5	75559783	75562097	MACS_peak_17434	149.98
chr20	24412784	24414589	MACS_peak_13028	150.42
chr2	4331044	4332596	MACS_peak_11229	150.54
chr6	113148084	113149578	MACS_peak_19269	150.62
chr21	46473103	46475228	MACS_peak_14020	150.68
chr1	27932919	27935276	MACS_peak_367	150.7
chr10	120632196	120635052	MACS_peak_3400	150.7
chr1	62055717	62058875	MACS_peak_801	150.74
chr1	209157892	209160164	MACS_peak_1937	150.75
chr17	76137369	76139181	MACS_peak_9469	150.75
chr20	24477428	24478865	MACS_peak_13035	150.89
chr6	3894793	3896304	MACS_peak_18426	151.03
chr6	34190902	34192851	MACS_peak_18704	151.06
chr4	155758921	155760822	MACS_peak_16858	151.09
chr3	129062478	129063979	MACS_peak_15557	151.52
chr15	83300821	83302990	MACS_peak_7416	151.56
chr22	18062541	18064846	MACS_peak_14098	151.9
chr20	52379003	52381230	MACS_peak_13440	151.94
chr3	158947627	158949753	MACS_peak_15741	151.94
chr2	122655415	122658384	MACS_peak_12045	151.97
chr15	77913959	77915739	MACS_peak_7380	152.14
chr1	183795364	183798143	MACS_peak_1692	152.22
chr10	66243005	66245455	MACS_peak_3009	152.8
chr10	43705272	43707786	MACS_peak_2926	152.88
chr19	1226795	1228811	MACS_peak_10184	152.9
chrX	68363032	68364518	MACS_peak_22813	152.98
chr9	134712673	134715082	MACS_peak_22534	153.01
chr13	91243550	91245176	MACS_peak_5834	153.15
chr15	38501517	38503629	MACS_peak_6929	153.28
chr17	64503579	64505906	MACS_peak_9364	153.43
chr7	477109	479357	MACS_peak_19721	153.45
chr9	131935402	131937974	MACS_peak_22461	153.47
chr2	3226595	3229016	MACS_peak_11206	153.69
chr7	65553546	65555237	MACS_peak_20156	153.94
chr21	46476238	46478309	MACS_peak_14021	154
chr1	200538926	200541271	MACS_peak_1782	154.47
chr15	63295975	63297812	MACS_peak_7156	154.49
chr2	40585366	40587050	MACS_peak_11545	154.58
chr10	18327360	18329575	MACS_peak_2832	154.65
chr11	111305396	111307004	MACS_peak_4432	154.92
chr8	144945742	144947726	MACS_peak_21839	154.93
chr10	84109491	84110752	MACS_peak_3210	155
chr7	126088476	126090608	MACS_peak_20454	155.01
chr9	136752436	136754837	MACS_peak_22563	155.51
chr14	73682824	73685112	MACS_peak_6406	155.58
chr2	221483718	221485463	MACS_peak_12592	155.68
chr6	153348905	153350644	MACS_peak_19465	155.85
chr6	90265581	90267622	MACS_peak_19118	156.09
chr15	42328405	42330351	MACS_peak_7014	156.2
chr11	7621132	7623118	MACS_peak_3692	156.44
chr7	510906	513105	MACS_peak_19726	156.52
chr12	43603547	43605740	MACS_peak_4747	156.58
chr13	48839067	48840727	MACS_peak_5675	156.79
chr1	243644120	243648038	MACS_peak_2465	157.01
chr11	2796741	2798549	MACS_peak_3654	157.13
chr1	221192468	221199008	MACS_peak_2076	157.27
chr3	155458458	155460255	MACS_peak_15693	157.61
chr2	220341152	220342869	MACS_peak_12575	157.77
chr14	63863014	63864203	MACS_peak_6267	158.13
chr3	36283168	36284642	MACS_peak_14941	158.19
chr9	32137131	32139832	MACS_peak_21986	158.27
chr22	36032486	36035192	MACS_peak_14372	158.44
chr1	76618830	76621193	MACS_peak_878	158.93
chr3	72225461	72227585	MACS_peak_15349	158.94
chr21	47457045	47459524	MACS_peak_14071	159.09
chr8	8243284	8244817	MACS_peak_20825	159.18
chr14	70390036	70391366	MACS_peak_6360	159.19
chr21	35501874	35503961	MACS_peak_13831	159.21
chr8	101519777	101525913	MACS_peak_21382	159.28
chr8	81259585	81262342	MACS_peak_21195	159.6
chr4	95958195	95959892	MACS_peak_16622	159.8
chr3	177062759	177064458	MACS_peak_15776	159.87
chr3	59851295	59853366	MACS_peak_15296	159.9
chr4	155797342	155799162	MACS_peak_16859	160.04
chr4	58326022	58328483	MACS_peak_16403	160.13
chr6	166123059	166125162	MACS_peak_19563	160.18
chr19	39211858	39214371	MACS_peak_10769	160.62
chr6	50699224	50701169	MACS_peak_18956	160.86
chr7	13195696	13198098	MACS_peak_19911	160.94
chr8	108397569	108404556	MACS_peak_21488	161.69
chr10	64419821	64422469	MACS_peak_2991	161.76
chr17	38965880	38968158	MACS_peak_8942	161.96
chr6	34631262	34632766	MACS_peak_18710	162.09
chr7	139329045	139330973	MACS_peak_20580	162.33
chr6	126549708	126552058	MACS_peak_19320	162.48
chr8	124510648	124516454	MACS_peak_21620	162.8
chr9	89203791	89205980	MACS_peak_22158	162.84
chr13	113794784	113796618	MACS_peak_5937	163.39
chr9	99257976	99259855	MACS_peak_22255	163.44
chr2	238847610	238850183	MACS_peak_12780	163.89
chr2	4497241	4499041	MACS_peak_11235	163.93
chr20	50377072	50379126	MACS_peak_13402	164.02
chr10	61914665	61916686	MACS_peak_2979	164.08
chr3	58598636	58600010	MACS_peak_15280	164.49
chr9	15124119	15126410	MACS_peak_21929	164.57
chr7	69990427	69993086	MACS_peak_20174	164.88
chr8	119344248	119348726	MACS_peak_21548	165.21
chr1	49570788	49572957	MACS_peak_683	165.46
chr7	40603904	40606219	MACS_peak_20033	165.46
chr15	83281156	83283482	MACS_peak_7412	165.6
chr15	56299889	56302050	MACS_peak_7119	166.27
chr15	47337789	47339930	MACS_peak_7070	166.75
chr15	99947298	99949333	MACS_peak_7616	167.72
chr6	2939319	2941595	MACS_peak_18385	168.28
chr5	29323348	29326170	MACS_peak_17126	168.52
chr7	134681338	134683499	MACS_peak_20557	168.52
chr13	30130311	30132060	MACS_peak_5510	168.66
chr16	1395708	1397491	MACS_peak_7707	168.9
chr7	61676	64214	MACS_peak_19686	169.96
chr3	53269236	53271375	MACS_peak_15194	170.04
chr3	151554339	151555910	MACS_peak_15676	170.29
chr9	127596421	127598120	MACS_peak_22403	170.47
chr2	38609818	38611407	MACS_peak_11520	170.51
chr16	72821063	72822826	MACS_peak_8252	170.8
chr8	119367630	119374281	MACS_peak_21550	170.89
chr5	72738356	72741183	MACS_peak_17390	171.93
chr11	335246	337154	MACS_peak_3537	172.39
chr1	5874022	5875945	MACS_peak_103	172.65
chr1	204254647	204258925	MACS_peak_1862	173.01
chr13	114561835	114564179	MACS_peak_5964	173.05
chr3	159479800	159481860	MACS_peak_15743	173.09
chr2	62390546	62392079	MACS_peak_11716	173.11
chr12	2403026	2406167	MACS_peak_4523	173.4
chr22	36367506	36369643	MACS_peak_14373	173.43
chr14	66851009	66852989	MACS_peak_6290	173.69
chr16	1404849	1406899	MACS_peak_7708	173.86
chr19	19082512	19084348	MACS_peak_10608	173.97
chr9	138623878	138625102	MACS_peak_22615	174.17
chr11	17785457	17786976	MACS_peak_3805	174.59
chr1	204272504	204315973	MACS_peak_1864	174.77
chr16	46818223	46820238	MACS_peak_8116	175.37
chr1	219570593	219574193	MACS_peak_2034	175.51
chr9	132193137	132195756	MACS_peak_22474	175.7
chr20	60004950	60007722	MACS_peak_13582	175.79
chr7	25974026	25976902	MACS_peak_19970	176.12
chr3	177800738	177802842	MACS_peak_15784	176.41
chr2	136933322	136935131	MACS_peak_12165	176.52
chr16	78292355	78294429	MACS_peak_8279	176.65
chr15	67711117	67712787	MACS_peak_7255	177.16
chr19	41077543	41079863	MACS_peak_10808	177.19
chr3	105072106	105074518	MACS_peak_15408	177.47
chr5	145345101	145347500	MACS_peak_18037	177.47
chr7	83715995	83717717	MACS_peak_20262	177.54
chr2	47431677	47433329	MACS_peak_11606	177.66
chr1	203454274	203459185	MACS_peak_1846	178.03
chr2	233357062	233359108	MACS_peak_12704	178.21
chr4	77806748	77809390	MACS_peak_16484	178.84
chr5	147124637	147127324	MACS_peak_18042	179.08
chr7	1373082	1375259	MACS_peak_19773	179.16
chr21	38629500	38631349	MACS_peak_13863	179.5
chr2	4732967	4734741	MACS_peak_11245	179.89
chr2	53479555	53481833	MACS_peak_11664	180.66
chr19	48042700	48044786	MACS_peak_10938	180.69
chr2	11002154	11003806	MACS_peak_11322	181.81
chr6	111872996	111875778	MACS_peak_19254	181.93
chr16	68112473	68114766	MACS_peak_8201	182.62
chr5	77146190	77148673	MACS_peak_17444	182.64
chr6	168621633	168624280	MACS_peak_19607	182.85
chr9	25852886	25855647	MACS_peak_21970	183.03
chr12	5501301	5502825	MACS_peak_4550	183.68
chr14	24014130	24016879	MACS_peak_6034	183.86
chr11	63226999	63229538	MACS_peak_4095	184.16
chr1	240416574	240419659	MACS_peak_2448	184.57
chr2	566794	569025	MACS_peak_11162	184.65
chr18	56566989	56569661	MACS_peak_10035	186.54
chr19	51463150	51464461	MACS_peak_11026	186.56
chr1	218922365	218929186	MACS_peak_2023	186.82
chr15	33026632	33029371	MACS_peak_6881	188.06
chr8	141103737	141106858	MACS_peak_21756	188.26
chr15	83217036	83219795	MACS_peak_7410	188.87
chr1	238058627	238062776	MACS_peak_2432	189.56
chr20	62465276	62467405	MACS_peak_13723	189.59
chr17	62574655	62577206	MACS_peak_9348	189.66
chr6	107316632	107318659	MACS_peak_19202	189.74
chr14	35809957	35812181	MACS_peak_6134	189.77
chr8	67024556	67026474	MACS_peak_21111	190.47
chr11	47414530	47417464	MACS_peak_3985	190.69
chr10	105436828	105439409	MACS_peak_3362	190.73
chr2	66921198	66923687	MACS_peak_11746	191
chr13	90053161	90054560	MACS_peak_5832	191.22
chr8	22634036	22636563	MACS_peak_20870	191.61
chr1	208135684	208138471	MACS_peak_1921	191.77
chr2	8798730	8800718	MACS_peak_11284	193.4
chr15	39058681	39061792	MACS_peak_6938	193.86
chr20	2731955	2733608	MACS_peak_12889	194.19
chr1	201622123	201630427	MACS_peak_1801	194.77
chr16	33240924	33241344	MACS_peak_8106	195.19
chr6	155315701	155317493	MACS_peak_19483	195.36
chr9	113882480	113884625	MACS_peak_22303	195.82
chr22	42737460	42739588	MACS_peak_14544	196.56
chr16	78484080	78486067	MACS_peak_8286	196.91
chr15	74602795	74605655	MACS_peak_7335	197.55
chr12	54430392	54434066	MACS_peak_4908	198
chr1	237931712	237938232	MACS_peak_2430	198.83
chr1	201064626	201069981	MACS_peak_1791	199.11
chr15	76637712	76639569	MACS_peak_7371	199.37
chr1	184828143	184831846	MACS_peak_1713	199.91
chr11	17783314	17785097	MACS_peak_3804	199.93
chr1	164791841	164794648	MACS_peak_1449	200.49
chr12	131918745	131920006	MACS_peak_5406	200.59
chr10	87928143	87930687	MACS_peak_3212	200.95
chr2	11510416	11513321	MACS_peak_11332	201.15
chr3	49302835	49305098	MACS_peak_15103	201.38
chr17	25679661	25681429	MACS_peak_8775	201.5
chr13	86624810	86626669	MACS_peak_5831	202.43
chr8	101893272	101896865	MACS_peak_21384	203.15
chr14	73030853	73033197	MACS_peak_6400	204.09
chr8	102470622	102474286	MACS_peak_21403	204.18
chr7	1384521	1386735	MACS_peak_19774	204.77
chr16	29851244	29854639	MACS_peak_8006	205.35
chr8	49782206	49785651	MACS_peak_21005	205.41
chr9	89199527	89201890	MACS_peak_22157	205.57
chr7	577326	580251	MACS_peak_19732	207.76
chr14	70178120	70180846	MACS_peak_6350	209.14
chr17	80258753	80261783	MACS_peak_9623	209.53
chr4	77609798	77611758	MACS_peak_16479	209.66
chr1	44499877	44501760	MACS_peak_600	210.71
chr3	27754824	27757265	MACS_peak_14900	211.73
chr1	232068219	232072651	MACS_peak_2293	212.02
chr1	244419103	244426283	MACS_peak_2497	212.98
chr11	45691332	45693855	MACS_peak_3956	213.49
chr19	41677736	41680251	MACS_peak_10817	213.86
chr1	50555816	50558756	MACS_peak_685	214.13
chr2	59750642	59753265	MACS_peak_11695	215.29
chr16	1152996	1154982	MACS_peak_7700	217.48
chr13	51725639	51729193	MACS_peak_5722	218.13
chr5	123635898	123638540	MACS_peak_17816	219.44
chr14	90820712	90823068	MACS_peak_6558	219.45
chr1	230756689	230762241	MACS_peak_2243	219.67
chr1	231971238	231975921	MACS_peak_2286	219.91
chr20	48984607	48987202	MACS_peak_13354	221.05
chr11	67186157	67189512	MACS_peak_4216	221.5
chr1	52039652	52042884	MACS_peak_708	222
chr8	103710220	103713548	MACS_peak_21445	223.67
chr3	158563989	158566237	MACS_peak_15732	224.19
chr2	74801676	74805062	MACS_peak_11841	225.28
chr8	124067640	124073086	MACS_peak_21605	225.55
chrX	40011308	40013670	MACS_peak_22763	225.61
chr1	4166584	4170042	MACS_peak_85	226.56
chr2	170696002	170697983	MACS_peak_12195	229
chr2	10990536	10993305	MACS_peak_11320	229.96
chr10	8458470	8461756	MACS_peak_2744	230.31
chr20	14282698	14285010	MACS_peak_12952	230.4
chr3	26188927	26190956	MACS_peak_14876	230.46
chr2	73510170	73512715	MACS_peak_11815	232.27
chr8	126413202	126422229	MACS_peak_21662	232.79
chr16	78475239	78478321	MACS_peak_8284	233.2
chr9	139514667	139519380	MACS_peak_22649	233.96
chr18	57828870	57831576	MACS_peak_10071	233.98
chr3	42064623	42067761	MACS_peak_14999	235.6
chr1	233324499	233328398	MACS_peak_2339	237.61
chr4	77787967	77790297	MACS_peak_16483	239.38
chr4	140654786	140657514	MACS_peak_16772	240.29
chr13	51372499	51375722	MACS_peak_5706	240.37
chr8	43074652	43076619	MACS_peak_20939	240.72
chr18	58227877	58231329	MACS_peak_10072	242.06
chr1	244084698	244091579	MACS_peak_2482	243.23
chr22	35487403	35489944	MACS_peak_14346	244.44
chr7	158399752	158402035	MACS_peak_20772	246.22
chr1	244463312	244468341	MACS_peak_2501	248.59
chr8	118610517	118629377	MACS_peak_21539	249.1
chr1	227166160	227173414	MACS_peak_2180	253.94
chr6	52975911	52979524	MACS_peak_18979	254.09
chr2	121639433	121642395	MACS_peak_12040	257.89
chr12	28004408	28006694	MACS_peak_4711	261.02
chr17	76364083	76367626	MACS_peak_9480	265.94
chr1	231241435	231247641	MACS_peak_2267	266.64
chr1	235152817	235161629	MACS_peak_2393	268.67
chr12	104612124	104614305	MACS_peak_5159	269.66
chr11	11464230	11467738	MACS_peak_3739	270.8
chr3	14064315	14067198	MACS_peak_14807	270.88
chr20	16732661	16735170	MACS_peak_12958	273.5
chr2	49847433	49850292	MACS_peak_11642	281.03
chr21	26755649	26758955	MACS_peak_13778	285.27
chr20	30256449	30259733	MACS_peak_13076	286.1
chr19	1671767	1674731	MACS_peak_10212	290.25
chr19	47363029	47365738	MACS_peak_10910	294.88
chr1	203291880	203298557	MACS_peak_1845	294.93
chr1	201873357	201879365	MACS_peak_1808	295.08
chr1	203239094	203246976	MACS_peak_1841	302.51
chr1	230695146	230721474	MACS_peak_2240	305.67
chr8	128875490	128881026	MACS_peak_21675	310.88
chr3	156846106	156848707	MACS_peak_15721	311.49
chr13	36603881	36607626	MACS_peak_5587	311.64
chr8	124412605	124419746	MACS_peak_21616	318.18
chr20	61263409	61270734	MACS_peak_13644	320.38
chr2	240581521	240584577	MACS_peak_12792	322.55
chr1	228460266	228465765	MACS_peak_2203	339.8
chr22	18482878	18485832	MACS_peak_14103	340.7
chr2	74814423	74818502	MACS_peak_11843	347.02
chr1	228085915	228116932	MACS_peak_2191	351.17
chr1	205250554	205259809	MACS_peak_1882	358.69
chr1	244457335	244463286	MACS_peak_2500	368.83
chr1	181146516	181152082	MACS_peak_1643	370.9
chr17	18081508	18084002	MACS_peak_8750	375.2
chr8	65541701	65545348	MACS_peak_21100	385.92
chr8	102457684	102470465	MACS_peak_21402	391.36
chr1	230927601	230935794	MACS_peak_2254	407.83
chr20	30251096	30256294	MACS_peak_13075	421.03
chr9	136379434	136382712	MACS_peak_22558	430.65
chr11	2328037	2329890	MACS_peak_3646	467.4
chr1	201413464	201433130	MACS_peak_1794	509.29
chr1	234620942	234631734	MACS_peak_2361	520.17
chr1	212730961	212735435	MACS_peak_1974	546.31
chr1	204316723	204325767	MACS_peak_1865	575.16
chr1	234974008	234981786	MACS_peak_2383	606.32
chr1	212766708	212776570	MACS_peak_1977	629.16
chr1	244426333	244452114	MACS_peak_2498	682.25
chr1	205260040	205278365	MACS_peak_1883	697.96
chr20	49337523	49344847	MACS_peak_13386	827.05
chr1	151098216	151109827	MACS_peak_1177	847.03
chr4	3669930	3676978	MACS_peak_16126	1092
chr19	1260936	1266734	MACS_peak_10191	1111.2
chr1	151088663	151098210	MACS_peak_1176	1202.8
chr1	221347383	221360319	MACS_peak_2085	1498.42
chr12	52590005	52599883	MACS_peak_4864	1560.24

## Sheet: DHT Control ASO unique enhancer
chr2	118851783	118853896	MACS_peak_9435	90.06
chr22	35339120	35340743	MACS_peak_11211	90.16
chr12	52257377	52259397	MACS_peak_3773	90.19
chr11	68973934	68975624	MACS_peak_3305	90.28
chr2	43014405	43016240	MACS_peak_9051	90.3
chr10	121030160	121032084	MACS_peak_2611	90.31
chr2	67080396	67082352	MACS_peak_9238	90.31
chr7	131714167	131716064	MACS_peak_16119	90.31
chr15	66861673	66863526	MACS_peak_5640	90.33
chr10	7582783	7584569	MACS_peak_2112	90.36
chr10	97095632	97097234	MACS_peak_2494	90.4
chr12	95146398	95148180	MACS_peak_3971	90.4
chr3	73008181	73009367	MACS_peak_12067	90.4
chr3	186448752	186450916	MACS_peak_12496	90.41
chr5	72659503	72663519	MACS_peak_13628	90.44
chr8	140857674	140860075	MACS_peak_17066	90.47
chr4	90167027	90168446	MACS_peak_12997	90.49
chr1	62212392	62213612	MACS_peak_646	90.51
chr21	18835431	18836517	MACS_peak_10773	90.53
chr3	128593156	128595055	MACS_peak_12218	90.53
chr1	84812534	84814922	MACS_peak_733	90.55
chr3	61232475	61233751	MACS_peak_12007	90.59
chr20	56081724	56083169	MACS_peak_10598	90.65
chr7	23250003	23252208	MACS_peak_15691	90.67
chr9	118633073	118634358	MACS_peak_17513	90.99
chr10	14450222	14452593	MACS_peak_2195	91.03
chr4	112698761	112701142	MACS_peak_13103	91.04
chr7	69923784	69925452	MACS_peak_15846	91.04
chr15	57617200	57618969	MACS_peak_5557	91.05
chr7	78120415	78122017	MACS_peak_15874	91.08
chr12	10906023	10907796	MACS_peak_3608	91.1
chr7	134426879	134428570	MACS_peak_16144	91.21
chr1	227408570	227412839	MACS_peak_1721	91.23
chr18	42263570	42264648	MACS_peak_7702	91.26
chr8	131498145	131499598	MACS_peak_17029	91.31
chr19	45192423	45193469	MACS_peak_8454	91.33
chr11	61747291	61749386	MACS_peak_3171	91.38
chr17	8577608	8579475	MACS_peak_6762	91.38
chr14	32398098	32399406	MACS_peak_4716	91.39
chr20	50601020	50602841	MACS_peak_10542	91.41
chr3	111780319	111781884	MACS_peak_12110	91.41
chr9	15332655	15334037	MACS_peak_17197	91.47
chr11	13940202	13941412	MACS_peak_2907	91.49
chr5	2190954	2193182	MACS_peak_13318	91.53
chr4	112666217	112667734	MACS_peak_13100	91.54
chr8	98421223	98424140	MACS_peak_16803	91.54
chr4	7429051	7430710	MACS_peak_12701	91.57
chr18	56208095	56209962	MACS_peak_7798	91.58
chr11	1680782	1681923	MACS_peak_2765	91.59
chr1	181013239	181014963	MACS_peak_1343	91.64
chr17	29394298	29396950	MACS_peak_6870	91.64
chr20	24524285	24526258	MACS_peak_10242	91.64
chr1	213216578	213221105	MACS_peak_1577	91.66
chr15	38018325	38019814	MACS_peak_5397	91.66
chr12	106689557	106691143	MACS_peak_4013	91.67
chr1	235897946	235902300	MACS_peak_1846	91.69
chr4	29642612	29644029	MACS_peak_12803	91.69
chr8	129435621	129437038	MACS_peak_17019	91.69
chr17	44025328	44026765	MACS_peak_7090	91.7
chr1	225709323	225711779	MACS_peak_1696	91.71
chr10	80207336	80209585	MACS_peak_2423	91.72
chr5	111175117	111178201	MACS_peak_13957	91.72
chr11	96039909	96041467	MACS_peak_3423	91.92
chr11	27349141	27351680	MACS_peak_2941	92.01
chr9	131126594	131128278	MACS_peak_17588	92.04
chr17	46323470	46325000	MACS_peak_7108	92.07
chr6	150673241	150675255	MACS_peak_15281	92.09
chr4	174596323	174597926	MACS_peak_13264	92.14
chr5	119165305	119166587	MACS_peak_14019	92.18
chr6	141237297	141239073	MACS_peak_15224	92.25
chr8	23186278	23187504	MACS_peak_16435	92.25
chr6	112114495	112115807	MACS_peak_15133	92.29
chr1	40166584	40168354	MACS_peak_417	92.33
chr19	6067042	6068673	MACS_peak_8079	92.33
chr22	20902974	20906832	MACS_peak_11052	92.33
chr11	68968773	68971976	MACS_peak_3304	92.36
chr19	56635755	56637585	MACS_peak_8645	92.37
chr22	42785894	42787344	MACS_peak_11405	92.38
chr4	100673524	100674974	MACS_peak_13042	92.38
chr4	169737871	169738985	MACS_peak_13257	92.44
chr2	237599136	237600897	MACS_peak_10027	92.47
chr19	45227374	45228785	MACS_peak_8458	92.52
chr10	3691740	3693199	MACS_peak_2055	92.62
chr15	63752932	63754796	MACS_peak_5604	92.63
chr7	25029907	25031745	MACS_peak_15699	92.74
chr17	62736675	62737802	MACS_peak_7291	92.84
chr1	114623193	114626593	MACS_peak_887	93.13
chr19	10106407	10107865	MACS_peak_8141	93.2
chr1	145185055	145185448	MACS_peak_925	93.21
chr13	108976609	108978085	MACS_peak_4565	93.24
chr1	27431935	27433728	MACS_peak_278	93.32
chr2	100884695	100886372	MACS_peak_9373	93.34
chr8	101471877	101481202	MACS_peak_16829	93.39
chr15	67661779	67663376	MACS_peak_5673	93.4
chr6	163794071	163796151	MACS_peak_15387	93.41
chr14	34236819	34238101	MACS_peak_4736	93.46
chr20	48227865	48230878	MACS_peak_10451	93.47
chr20	43175338	43177178	MACS_peak_10396	93.5
chr1	147004075	147007425	MACS_peak_935	93.51
chr10	6664092	6666219	MACS_peak_2084	93.64
chr16	5775140	5776278	MACS_peak_6124	93.72
chr8	142241207	142243201	MACS_peak_17098	93.77
chr3	129025270	129027019	MACS_peak_12225	93.86
chr11	118488832	118490221	MACS_peak_3448	93.89
chr3	131070676	131071938	MACS_peak_12233	93.89
chr8	42059684	42061241	MACS_peak_16469	94.02
chr3	57861845	57863232	MACS_peak_11972	94.05
chr16	31008620	31010280	MACS_peak_6308	94.06
chr6	74266428	74268111	MACS_peak_14965	94.09
chr10	4704433	4705890	MACS_peak_2068	94.11
chr7	10234450	10235907	MACS_peak_15659	94.11
chr9	132356346	132357922	MACS_peak_17630	94.13
chr22	19564472	19567324	MACS_peak_11031	94.16
chr17	38983993	38985393	MACS_peak_6954	94.21
chr5	78326434	78330016	MACS_peak_13730	94.3
chr12	125165738	125167904	MACS_peak_4162	94.32
chr16	90070905	90073249	MACS_peak_6607	94.4
chr19	47404279	47406536	MACS_peak_8493	94.4
chr3	9900971	9902103	MACS_peak_11551	94.41
chr8	126274089	126277216	MACS_peak_17000	94.43
chr2	242153856	242155347	MACS_peak_10096	94.51
chr17	63718577	63720005	MACS_peak_7307	94.62
chr10	71096818	71098385	MACS_peak_2320	94.63
chr16	14595320	14597441	MACS_peak_6204	94.66
chr4	74728608	74730398	MACS_peak_12914	94.67
chr17	63061721	63063533	MACS_peak_7296	94.73
chr9	85376087	85377465	MACS_peak_17337	94.77
chr7	80804606	80805565	MACS_peak_15897	94.97
chr5	168374940	168376647	MACS_peak_14305	94.99
chr7	12471359	12472876	MACS_peak_15667	94.99
chr7	46185404	46187119	MACS_peak_15793	94.99
chr8	119177896	119183127	MACS_peak_16934	94.99
chr22	36812532	36813841	MACS_peak_11280	95
chr10	7574385	7576576	MACS_peak_2111	95.03
chr10	131320529	131322001	MACS_peak_2662	95.05
chr1	116817919	116820109	MACS_peak_894	95.1
chr9	79480744	79482051	MACS_peak_17329	95.18
chr12	105839651	105840548	MACS_peak_4009	95.22
chr19	20176980	20179757	MACS_peak_8265	95.27
chr20	1480205	1482145	MACS_peak_10131	95.28
chr7	5291370	5293037	MACS_peak_15635	95.29
chr7	143109757	143111218	MACS_peak_16200	95.33
chr15	24018143	24020075	MACS_peak_5303	95.47
chr13	33766105	33768037	MACS_peak_4336	95.48
chr5	110484168	110487139	MACS_peak_13941	95.49
chr18	56698662	56700354	MACS_peak_7861	95.61
chr22	37634388	37636744	MACS_peak_11310	95.63
chr6	106257142	106258304	MACS_peak_15078	95.7
chr1	92060080	92062177	MACS_peak_782	95.71
chr18	56696614	56698247	MACS_peak_7860	95.72
chr22	26459327	26461191	MACS_peak_11119	95.74
chr15	34256835	34257865	MACS_peak_5381	95.77
chr1	10998768	11000813	MACS_peak_76	95.82
chr5	73646707	73648897	MACS_peak_13664	95.82
chr6	88648823	88650285	MACS_peak_15029	95.87
chr22	30191145	30192812	MACS_peak_11170	95.91
chr2	222801580	222803370	MACS_peak_9913	95.94
chr7	101410407	101412183	MACS_peak_16002	95.94
chrX	107487426	107488585	MACS_peak_17817	95.97
chr8	48983543	48985438	MACS_peak_16496	96
chr9	138707316	138709249	MACS_peak_17713	96
chr7	57885879	57886906	MACS_peak_15834	96.06
chr6	49634301	49635732	MACS_peak_14920	96.15
chr1	40295209	40297168	MACS_peak_421	96.22
chr1	60138109	60140106	MACS_peak_630	96.22
chr6	82847078	82848832	MACS_peak_14985	96.27
chr15	74639690	74642365	MACS_peak_5751	96.35
chr3	107529093	107530569	MACS_peak_12101	96.36
chr11	25195477	25197255	MACS_peak_2934	96.4
chr1	156087024	156088865	MACS_peak_1070	96.45
chr22	30612135	30614661	MACS_peak_11178	96.65
chr6	158235290	158236842	MACS_peak_15343	96.67
chr5	51482923	51484917	MACS_peak_13494	96.68
chr1	184444193	184447142	MACS_peak_1411	96.77
chr14	90853954	90855478	MACS_peak_5110	96.77
chr3	72346851	72349355	MACS_peak_12053	96.93
chr16	31282213	31283883	MACS_peak_6317	96.98
chr20	45784790	45787756	MACS_peak_10435	97.02
chr22	43622632	43625443	MACS_peak_11424	97.21
chr1	244760080	244764172	MACS_peak_1921	97.25
chr1	36598393	36600672	MACS_peak_399	97.31
chr14	77402507	77404616	MACS_peak_5023	97.31
chr5	27822624	27824331	MACS_peak_13413	97.33
chr1	230300321	230303692	MACS_peak_1742	97.38
chr3	159505345	159506788	MACS_peak_12366	97.38
chr17	76924386	76926845	MACS_peak_7405	97.39
chr14	31761734	31763440	MACS_peak_4709	97.41
chr10	107617008	107618493	MACS_peak_2576	97.47
chr7	133894400	133896366	MACS_peak_16140	97.53
chr18	56758130	56759979	MACS_peak_7870	97.63
chr4	113672416	113674114	MACS_peak_13112	97.63
chr5	72707669	72710109	MACS_peak_13633	97.63
chr18	58304822	58306096	MACS_peak_7881	97.69
chr2	237623287	237625323	MACS_peak_10030	97.69
chr9	86052140	86053391	MACS_peak_17341	97.69
chr3	27728847	27731321	MACS_peak_11657	97.71
chr6	92818414	92819775	MACS_peak_15059	97.77
chr18	58794196	58795904	MACS_peak_7882	97.78
chr22	29508338	29510072	MACS_peak_11161	97.8
chr16	7278394	7279884	MACS_peak_6143	97.81
chr6	126263817	126265321	MACS_peak_15175	97.81
chr7	115841	117024	MACS_peak_15518	97.81
chr19	32085838	32087874	MACS_peak_8307	97.9
chr8	103905723	103913869	MACS_peak_16868	97.93
chr1	63200450	63202217	MACS_peak_651	97.98
chr4	94777072	94779792	MACS_peak_13022	97.98
chr9	134881177	134882678	MACS_peak_17655	97.99
chr1	224292665	224297988	MACS_peak_1681	98.03
chr14	71678771	71680178	MACS_peak_4970	98.07
chr3	53601737	53603574	MACS_peak_11911	98.07
chr15	40349473	40351026	MACS_peak_5422	98.09
chr11	61103369	61105699	MACS_peak_3155	98.1
chr16	27066653	27068237	MACS_peak_6246	98.14
chr17	27989720	27990634	MACS_peak_6860	98.16
chr13	51759805	51761516	MACS_peak_4441	98.18
chr11	32101828	32103750	MACS_peak_2993	98.22
chr16	66797703	66799249	MACS_peak_6382	98.25
chr12	131897086	131898396	MACS_peak_4208	98.29
chr4	138584873	138586346	MACS_peak_13151	98.41
chr1	248645461	248646915	MACS_peak_1977	98.53
chr5	114752383	114755224	MACS_peak_13990	98.62
chr14	77503124	77504883	MACS_peak_5034	98.65
chr6	107941223	107943491	MACS_peak_15103	98.65
chr1	212176639	212180127	MACS_peak_1560	98.74
chr13	45163454	45164784	MACS_peak_4387	98.83
chr7	158083322	158085264	MACS_peak_16328	98.98
chr7	101396957	101398149	MACS_peak_16001	99
chr11	44306654	44308073	MACS_peak_3060	99.01
chr11	9944205	9945202	MACS_peak_2860	99.04
chr2	177683391	177685400	MACS_peak_9617	99.04
chr11	133894067	133895602	MACS_peak_3459	99.1
chr20	12009076	12010986	MACS_peak_10168	99.22
chr3	184404712	184406651	MACS_peak_12451	99.23
chr6	152375303	152376887	MACS_peak_15302	99.31
chr12	52315132	52317305	MACS_peak_3781	99.38
chr5	116273346	116275354	MACS_peak_14013	99.42
chr1	240045636	240055451	MACS_peak_1878	99.51
chr15	39062469	39064261	MACS_peak_5407	99.51
chr17	37033023	37035519	MACS_peak_6911	99.55
chr7	6267018	6268688	MACS_peak_15650	99.62
chr1	149992822	149996838	MACS_peak_946	99.9
chr2	42153553	42155385	MACS_peak_9036	99.9
chr22	35158754	35160321	MACS_peak_11198	99.9
chr9	35448054	35449456	MACS_peak_17265	100.05
chr1	47225621	47227453	MACS_peak_521	100.09
chr15	41475442	41476622	MACS_peak_5454	100.09
chr8	12979152	12981764	MACS_peak_16408	100.11
chr3	11811119	11812940	MACS_peak_11568	100.19
chr7	85362984	85365252	MACS_peak_15913	100.29
chr6	150927155	150928638	MACS_peak_15292	100.31
chr18	55969090	55970846	MACS_peak_7792	100.33
chr21	45008168	45009449	MACS_peak_10932	100.34
chr16	26880592	26882326	MACS_peak_6235	100.37
chr14	93365579	93367785	MACS_peak_5145	100.43
chr7	137417856	137419897	MACS_peak_16156	100.47
chr20	45003611	45005906	MACS_peak_10432	100.52
chr9	14372058	14373435	MACS_peak_17186	100.56
chr5	34848585	34851580	MACS_peak_13437	100.68
chr14	55540544	55541926	MACS_peak_4827	100.71
chr13	107450297	107452515	MACS_peak_4558	100.73
chr19	51481899	51483638	MACS_peak_8601	100.75
chr6	136450090	136451931	MACS_peak_15206	100.75
chr4	112593012	112594340	MACS_peak_13093	100.97
chr8	101910118	101914862	MACS_peak_16833	100.99
chr5	55423126	55425828	MACS_peak_13539	101.05
chr11	118486444	118488024	MACS_peak_3447	101.13
chr5	172578813	172580322	MACS_peak_14341	101.15
chr9	94906874	94908253	MACS_peak_17395	101.16
chr1	180531376	180533111	MACS_peak_1336	101.26
chr4	169736175	169737847	MACS_peak_13256	101.29
chr10	11415397	11416564	MACS_peak_2148	101.3
chr5	5292713	5295335	MACS_peak_13350	101.33
chr12	95083359	95084525	MACS_peak_3969	101.39
chr5	90698732	90700948	MACS_peak_13844	101.46
chr10	64519691	64522488	MACS_peak_2304	101.51
chr15	74682126	74685227	MACS_peak_5757	101.58
chr3	159448975	159450549	MACS_peak_12365	101.6
chr22	49294898	49296604	MACS_peak_11474	101.63
chr9	2808627	2809643	MACS_peak_17165	101.86
chr6	168578850	168580735	MACS_peak_15432	101.94
chr1	34447247	34449638	MACS_peak_376	102.05
chr6	91106898	91109425	MACS_peak_15046	102.16
chr5	170068058	170071938	MACS_peak_14326	102.31
chr1	245033642	245037681	MACS_peak_1930	102.36
chr18	22140494	22142993	MACS_peak_7621	102.43
chr12	109197019	109199107	MACS_peak_4027	102.46
chr16	79965369	79966854	MACS_peak_6483	102.47
chr13	30323550	30324836	MACS_peak_4304	102.55
chr8	126277338	126283905	MACS_peak_17001	102.56
chr7	529948	532462	MACS_peak_15551	102.71
chr2	1697305	1699157	MACS_peak_8710	103.09
chr1	160798842	160804253	MACS_peak_1138	103.1
chr19	13263968	13265603	MACS_peak_8183	103.41
chr2	177751774	177753512	MACS_peak_9619	103.44
chr2	203830504	203831847	MACS_peak_9789	103.46
chr14	92344430	92346352	MACS_peak_5135	103.65
chr16	76704123	76705613	MACS_peak_6459	103.66
chr5	173344685	173346108	MACS_peak_14352	103.77
chr2	60591201	60592741	MACS_peak_9190	103.86
chr20	61192637	61195989	MACS_peak_10697	103.87
chr2	205220029	205222394	MACS_peak_9806	103.89
chr1	232928457	232931272	MACS_peak_1795	103.93
chr8	122301841	122305686	MACS_peak_16961	103.97
chr16	77245014	77246872	MACS_peak_6471	104.1
chr3	149171507	149173303	MACS_peak_12289	104.11
chr6	88653538	88655079	MACS_peak_15030	104.2
chr6	38139472	38141712	MACS_peak_14784	104.3
chr1	183068388	183073959	MACS_peak_1369	104.52
chr18	19813807	19815344	MACS_peak_7594	104.53
chr7	137515681	137517472	MACS_peak_16158	104.58
chr7	43802225	43803434	MACS_peak_15779	104.69
chr17	64499533	64501672	MACS_peak_7312	104.79
chr3	133473794	133475113	MACS_peak_12248	104.83
chr3	29472817	29474421	MACS_peak_11669	104.9
chr4	56138577	56140635	MACS_peak_12849	104.91
chr15	89709652	89712962	MACS_peak_5888	104.93
chr2	11517894	11519977	MACS_peak_8858	104.94
chr2	126994542	126996675	MACS_peak_9474	104.94
chr4	115975679	115977837	MACS_peak_13118	104.94
chr6	161907056	161909171	MACS_peak_15363	104.94
chr21	18262928	18264593	MACS_peak_10760	105.04
chr5	62012067	62014450	MACS_peak_13593	105.2
chr19	45186398	45188803	MACS_peak_8453	105.32
chr3	66490941	66492156	MACS_peak_12030	105.35
chr6	168661553	168663266	MACS_peak_15448	105.37
chr1	49177524	49179389	MACS_peak_547	105.45
chr4	160303605	160304728	MACS_peak_13242	105.5
chr3	185434321	185436283	MACS_peak_12467	105.6
chr14	30918706	30920073	MACS_peak_4703	105.62
chr7	157822123	157825762	MACS_peak_16317	105.62
chr2	11538142	11540662	MACS_peak_8862	105.63
chr17	63781533	63783385	MACS_peak_7309	105.66
chr3	64134399	64136798	MACS_peak_12025	105.72
chr15	78501507	78503554	MACS_peak_5789	105.77
chr8	119054084	119058171	MACS_peak_16931	105.79
chr6	37101197	37102735	MACS_peak_14763	105.82
chr1	164754439	164757871	MACS_peak_1190	105.86
chr9	27765600	27766983	MACS_peak_17229	105.87
chr4	74649788	74651036	MACS_peak_12911	105.98
chr7	144524692	144526213	MACS_peak_16204	106.07
chr7	10240923	10242103	MACS_peak_15660	106.22
chr8	119129433	119135318	MACS_peak_16933	106.37
chr1	182597513	182600772	MACS_peak_1360	106.41
chr16	4062184	4063978	MACS_peak_6094	106.43
chr7	158216297	158218075	MACS_peak_16338	106.51
chr10	80843675	80846192	MACS_peak_2430	106.52
chr6	144478186	144480909	MACS_peak_15249	106.56
chr21	18818392	18819565	MACS_peak_10770	106.62
chr22	35791649	35793453	MACS_peak_11246	106.81
chr4	111455586	111457139	MACS_peak_13088	106.91
chr9	109678256	109679726	MACS_peak_17474	107.02
chr5	78296520	78298759	MACS_peak_13726	107.03
chr5	36421176	36424103	MACS_peak_13442	107.18
chr1	34450509	34452840	MACS_peak_377	107.22
chr2	38670342	38672372	MACS_peak_9018	107.37
chr2	30639028	30640638	MACS_peak_8975	107.38
chr5	58185052	58187977	MACS_peak_13570	107.42
chr5	73628851	73633728	MACS_peak_13663	107.45
chr14	23275404	23276092	MACS_peak_4646	107.46
chr16	31000598	31002348	MACS_peak_6307	107.5
chr7	130470852	130472586	MACS_peak_16093	107.51
chrY	14723552	14724982	MACS_peak_17854	107.67
chr14	96926337	96929062	MACS_peak_5178	107.8
chr5	165785249	165786635	MACS_peak_14302	107.9
chr1	112291030	112292861	MACS_peak_869	107.98
chr18	3629590	3633396	MACS_peak_7549	108.03
chr1	245998589	246002696	MACS_peak_1942	108.05
chr1	28622078	28624308	MACS_peak_302	108.19
chr17	57429695	57431373	MACS_peak_7253	108.3
chr8	98335866	98339932	MACS_peak_16795	108.3
chr19	50138650	50140487	MACS_peak_8575	108.46
chr2	235581734	235583618	MACS_peak_10016	108.46
chr15	67033480	67035323	MACS_peak_5659	108.54
chr5	138603130	138604813	MACS_peak_14104	108.58
chr2	48721442	48722534	MACS_peak_9118	108.6
chr3	61230427	61231984	MACS_peak_12006	108.68
chr15	89580985	89582155	MACS_peak_5886	108.77
chr4	77117881	77119707	MACS_peak_12931	108.83
chr3	23769916	23771755	MACS_peak_11631	108.87
chr20	50354568	50356133	MACS_peak_10533	108.88
chr12	47624585	47626183	MACS_peak_3702	108.93
chr2	26117839	26119307	MACS_peak_8904	108.93
chr3	143435422	143436877	MACS_peak_12281	108.99
chr1	232695768	232699708	MACS_peak_1788	109.03
chr5	111480799	111482796	MACS_peak_13968	109.03
chr10	3292803	3294357	MACS_peak_2024	109.1
chr2	70261713	70264868	MACS_peak_9266	109.12
chr18	3640167	3644408	MACS_peak_7550	109.14
chr14	34181472	34183475	MACS_peak_4733	109.29
chr12	6891102	6893691	MACS_peak_3560	109.36
chr2	103972201	103973747	MACS_peak_9388	109.47
chr2	222708037	222709859	MACS_peak_9911	109.47
chr10	6918632	6920464	MACS_peak_2093	109.48
chr22	19877761	19881767	MACS_peak_11040	109.51
chr2	14545170	14547525	MACS_peak_8870	109.56
chr19	48231286	48233013	MACS_peak_8531	109.7
chr1	24473077	24475549	MACS_peak_222	109.75
chr6	37108936	37110478	MACS_peak_14766	109.8
chr1	34506725	34509401	MACS_peak_385	109.86
chr3	48730725	48733080	MACS_peak_11827	109.95
chr18	13394163	13395589	MACS_peak_7586	110
chr6	2928860	2930764	MACS_peak_14480	110
chr21	46185926	46187495	MACS_peak_10957	110.12
chr20	50312056	50313842	MACS_peak_10529	110.21
chr19	32228572	32230288	MACS_peak_8315	110.48
chr2	135544671	135546450	MACS_peak_9541	110.52
chr3	64252954	64254436	MACS_peak_12027	110.53
chr5	112485227	112490939	MACS_peak_13974	110.61
chr1	232259538	232261181	MACS_peak_1775	110.62
chr13	110843803	110845335	MACS_peak_4575	110.63
chr17	47765265	47766930	MACS_peak_7129	110.64
chr14	100186538	100188724	MACS_peak_5190	110.66
chr2	180630591	180632404	MACS_peak_9668	110.67
chr1	246321937	246326907	MACS_peak_1947	110.71
chr5	73669323	73671951	MACS_peak_13670	111
chr12	5281240	5283374	MACS_peak_3507	111.04
chr5	116182932	116184857	MACS_peak_14011	111.07
chr18	56290840	56292097	MACS_peak_7813	111.26
chr1	166361095	166363540	MACS_peak_1201	111.29
chr11	63320144	63321934	MACS_peak_3186	111.31
chr1	234638390	234646403	MACS_peak_1824	111.35
chr7	153546971	153549953	MACS_peak_16259	111.39
chr15	86426569	86429048	MACS_peak_5853	111.44
chr7	16839147	16840875	MACS_peak_15684	111.45
chr5	174937954	174939338	MACS_peak_14356	111.5
chr1	114615765	114617736	MACS_peak_885	111.51
chr2	122952230	122953293	MACS_peak_9463	111.59
chr20	20366210	20367777	MACS_peak_10220	111.61
chr6	14830584	14832019	MACS_peak_14567	111.78
chr7	55133307	55135165	MACS_peak_15824	112.02
chr7	137414705	137416746	MACS_peak_16155	112.08
chr5	52157961	52160776	MACS_peak_13507	112.14
chr7	139775374	139777231	MACS_peak_16182	112.21
chr1	81791392	81793209	MACS_peak_722	112.37
chr12	11946571	11949458	MACS_peak_3611	112.41
chr21	35344681	35346042	MACS_peak_10826	112.68
chr6	88498785	88500110	MACS_peak_15009	112.74
chr7	101392414	101393878	MACS_peak_16000	112.81
chr7	137081795	137083966	MACS_peak_16153	113
chr3	123859179	123861739	MACS_peak_12168	113.08
chr11	45702526	45705332	MACS_peak_3068	113.11
chr2	194902841	194904209	MACS_peak_9731	113.14
chr5	138595117	138597036	MACS_peak_14103	113.19
chr6	168632291	168634508	MACS_peak_15445	113.19
chr12	79939397	79941362	MACS_peak_3922	113.29
chr20	48848931	48852074	MACS_peak_10475	113.53
chr11	36366254	36367803	MACS_peak_3031	113.58
chr17	38468101	38470304	MACS_peak_6945	113.67
chr22	27056476	27058536	MACS_peak_11130	113.9
chr19	18489508	18492075	MACS_peak_8236	114.03
chr3	176559746	176561423	MACS_peak_12395	114.24
chr6	150684506	150686346	MACS_peak_15283	114.29
chr1	245438874	245442867	MACS_peak_1938	114.31
chr7	30731705	30733025	MACS_peak_15733	114.37
chr14	100778966	100780641	MACS_peak_5206	114.42
chr4	102874752	102876618	MACS_peak_13049	114.5
chr14	56009783	56011102	MACS_peak_4837	114.51
chr14	100644155	100645559	MACS_peak_5199	114.51
chr19	1935199	1937701	MACS_peak_7994	114.58
chr13	113333563	113335049	MACS_peak_4585	114.74
chr16	7187257	7189078	MACS_peak_6138	114.76
chr5	112503016	112506371	MACS_peak_13975	114.86
chr22	35770799	35772107	MACS_peak_11243	114.89
chr17	62734468	62736531	MACS_peak_7290	115.17
chr4	110888722	110890499	MACS_peak_13084	115.17
chr2	70007584	70009808	MACS_peak_9261	115.22
chr3	41138687	41141095	MACS_peak_11739	115.28
chr1	221454963	221458656	MACS_peak_1657	115.34
chr6	14352993	14355268	MACS_peak_14557	115.35
chr16	69895819	69897902	MACS_peak_6413	115.38
chr2	8808641	8810274	MACS_peak_8815	115.41
chr2	42268174	42270657	MACS_peak_9045	115.52
chr14	57313700	57315134	MACS_peak_4847	115.56
chr11	13785145	13786755	MACS_peak_2905	115.61
chr6	91112054	91113889	MACS_peak_15047	115.64
chr2	237770683	237773085	MACS_peak_10037	115.72
chr17	48104552	48107077	MACS_peak_7145	115.77
chr2	180737422	180739095	MACS_peak_9672	116.12
chr17	59234916	59236587	MACS_peak_7269	116.28
chr17	1886321	1888075	MACS_peak_6641	116.38
chr9	99196339	99198380	MACS_peak_17448	116.38
chr10	73000194	73002734	MACS_peak_2337	116.4
chr9	17953320	17954919	MACS_peak_17213	116.54
chr2	222680926	222684011	MACS_peak_9909	116.68
chr17	20868864	20871405	MACS_peak_6834	116.92
chr22	22273184	22276327	MACS_peak_11065	117.04
chr2	237843298	237845521	MACS_peak_10046	117.09
chr1	231901970	231905655	MACS_peak_1769	117.17
chr9	130978189	130981084	MACS_peak_17587	117.23
chr8	144355572	144358657	MACS_peak_17130	117.35
chr6	52597377	52599481	MACS_peak_14930	117.42
chr15	48873190	48875609	MACS_peak_5523	117.54
chr20	44211564	44213098	MACS_peak_10418	117.56
chr5	87387468	87390909	MACS_peak_13812	117.56
chr2	48705415	48707279	MACS_peak_9117	117.71
chr5	14340909	14343984	MACS_peak_13385	117.72
chr1	238068803	238073003	MACS_peak_1865	117.79
chr1	40358282	40360295	MACS_peak_424	117.82
chr14	68937195	68940414	MACS_peak_4893	117.91
chr19	49132222	49134470	MACS_peak_8547	118
chr3	121449510	121451024	MACS_peak_12149	118
chr1	24634734	24636384	MACS_peak_233	118.02
chr13	104972221	104974081	MACS_peak_4547	118.02
chr8	81880208	81883631	MACS_peak_16710	118.07
chr11	68506801	68509365	MACS_peak_3284	118.2
chr8	2154495	2156889	MACS_peak_16378	118.27
chr8	98070204	98074850	MACS_peak_16783	118.29
chr1	95069617	95070954	MACS_peak_798	118.45
chr19	32853664	32855302	MACS_peak_8330	118.81
chr1	95067434	95069007	MACS_peak_797	118.88
chr2	47372657	47374948	MACS_peak_9094	119.1
chr2	107193173	107194912	MACS_peak_9398	119.12
chr4	69731142	69732576	MACS_peak_12882	119.19
chr1	212807635	212815155	MACS_peak_1573	119.6
chr4	3450412	3452548	MACS_peak_12630	119.63
chr11	36377559	36379387	MACS_peak_3034	119.83
chr8	71365158	71368215	MACS_peak_16632	119.84
chr12	122126573	122128602	MACS_peak_4117	119.92
chr18	46422339	46424468	MACS_peak_7736	119.94
chr11	29649503	29653641	MACS_peak_2969	120.01
chr10	100162217	100163816	MACS_peak_2507	120.06
chr4	76760285	76762294	MACS_peak_12930	120.16
chr1	47232567	47235299	MACS_peak_523	120.24
chr19	12888984	12890882	MACS_peak_8167	120.34
chr2	99657845	99659399	MACS_peak_9372	120.4
chr2	178766954	178768751	MACS_peak_9652	120.43
chr10	100164247	100166065	MACS_peak_2508	120.45
chr17	39783486	39785417	MACS_peak_7011	120.71
chr13	61387034	61388651	MACS_peak_4472	120.81
chr3	120396790	120398583	MACS_peak_12141	120.86
chr1	237833638	237836057	MACS_peak_1860	120.98
chr8	141830304	141832136	MACS_peak_17091	121.25
chr7	95100041	95101287	MACS_peak_15949	121.34
chr1	54797329	54799621	MACS_peak_595	121.43
chr18	24107767	24109291	MACS_peak_7625	121.43
chr11	133889236	133891928	MACS_peak_3458	121.45
chr21	46854458	46856559	MACS_peak_10981	121.47
chr1	92201934	92204134	MACS_peak_784	121.67
chr22	30179193	30181652	MACS_peak_11169	121.67
chr17	78985461	78987456	MACS_peak_7454	121.84
chr4	175032671	175034694	MACS_peak_13267	121.95
chr22	48109284	48110994	MACS_peak_11460	122.03
chr4	8264385	8267956	MACS_peak_12719	122.29
chr4	129088423	129090369	MACS_peak_13148	122.37
chr6	81232966	81234461	MACS_peak_14982	122.43
chr8	126381203	126386967	MACS_peak_17005	122.45
chr4	72066659	72068218	MACS_peak_12898	122.49
chr2	241794842	241797598	MACS_peak_10073	122.52
chr22	35207646	35210655	MACS_peak_11200	122.73
chr22	35492388	35495084	MACS_peak_11229	122.85
chr12	51358478	51361990	MACS_peak_3765	122.9
chr7	153075311	153077676	MACS_peak_16244	122.98
chr1	29709590	29711541	MACS_peak_318	123
chr10	54646324	54647714	MACS_peak_2287	123.08
chr9	89215822	89217830	MACS_peak_17359	123.09
chr2	62752981	62754777	MACS_peak_9207	123.1
chr10	3663938	3665663	MACS_peak_2048	123.25
chr5	94250194	94253070	MACS_peak_13875	123.67
chr2	190385704	190387914	MACS_peak_9696	123.73
chr2	48723176	48724867	MACS_peak_9119	123.87
chr6	87776585	87778075	MACS_peak_14996	124.01
chr5	14264200	14266910	MACS_peak_13384	124.12
chr2	77640975	77642356	MACS_peak_9321	124.16
chr17	6363715	6366202	MACS_peak_6699	124.27
chr15	78504128	78506571	MACS_peak_5790	124.43
chr6	13587288	13588486	MACS_peak_14548	124.45
chr2	177524337	177526912	MACS_peak_9610	124.6
chr5	76713685	76716797	MACS_peak_13701	124.71
chr5	149246386	149248721	MACS_peak_14213	124.93
chr5	78812340	78815477	MACS_peak_13737	124.94
chr3	29734923	29736754	MACS_peak_11672	125.07
chr8	98931767	98937268	MACS_peak_16812	125.12
chr16	27059313	27061572	MACS_peak_6244	125.16
chr9	131491163	131493426	MACS_peak_17595	125.16
chr12	89769204	89771081	MACS_peak_3945	125.19
chr22	36724251	36726971	MACS_peak_11271	125.31
chr7	128076860	128079036	MACS_peak_16065	125.49
chr17	78667291	78669667	MACS_peak_7452	125.65
chr18	601972	603882	MACS_peak_7529	125.65
chr4	82176317	82178028	MACS_peak_12963	125.67
chr2	223786373	223788018	MACS_peak_9929	125.74
chr13	31485026	31487379	MACS_peak_4318	125.91
chr6	147255151	147256982	MACS_peak_15259	125.91
chr3	162502945	162504608	MACS_peak_12372	125.96
chr1	26490755	26492431	MACS_peak_249	126.1
chr13	22141213	22143283	MACS_peak_4266	126.1
chr20	54995663	54998784	MACS_peak_10572	126.16
chr1	232962527	232972719	MACS_peak_1797	126.61
chr20	43228390	43231502	MACS_peak_10400	126.79
chr11	133897757	133899175	MACS_peak_3460	126.8
chr16	8278502	8280913	MACS_peak_6155	126.87
chr3	132593705	132595449	MACS_peak_12238	127.41
chr5	2211921	2214722	MACS_peak_13319	127.6
chr12	131432445	131434535	MACS_peak_4193	127.66
chr21	45636859	45638994	MACS_peak_10954	127.79
chr20	19763890	19765999	MACS_peak_10204	127.85
chr5	111031117	111035718	MACS_peak_13949	127.85
chr2	179249638	179251099	MACS_peak_9657	127.98
chr5	58464045	58466474	MACS_peak_13580	128.09
chr7	41233408	41235538	MACS_peak_15767	128.18
chr1	88111454	88113300	MACS_peak_757	128.25
chr3	50558127	50559660	MACS_peak_11867	128.32
chr4	56605778	56607511	MACS_peak_12858	128.35
chr12	122363879	122365915	MACS_peak_4127	128.45
chr15	40407629	40409436	MACS_peak_5430	128.49
chr11	4681777	4683306	MACS_peak_2806	128.63
chr10	121074429	121077569	MACS_peak_2615	128.71
chr4	59363794	59365891	MACS_peak_12872	128.78
chr5	73801698	73805368	MACS_peak_13672	128.85
chr7	132801669	132803993	MACS_peak_16135	129.02
chr11	27351984	27354233	MACS_peak_2942	129.09
chr4	112737510	112739302	MACS_peak_13104	129.14
chr14	34278759	34280650	MACS_peak_4744	129.24
chr5	78060054	78063687	MACS_peak_13718	129.38
chr19	32106365	32108133	MACS_peak_8308	129.57
chr15	68250540	68252164	MACS_peak_5695	129.73
chr2	67194997	67196965	MACS_peak_9245	129.99
chr12	89847024	89848725	MACS_peak_3949	130.01
chr20	49384254	49385157	MACS_peak_10524	130.23
chr2	122948887	122950201	MACS_peak_9461	130.8
chr3	8788924	8790965	MACS_peak_11543	131.11
chr2	190413395	190414939	MACS_peak_9698	131.15
chr4	28255174	28256971	MACS_peak_12792	131.21
chr6	37095946	37097512	MACS_peak_14761	131.28
chr6	166239427	166241333	MACS_peak_15392	131.33
chr20	55175270	55178322	MACS_peak_10577	131.39
chr14	77996426	77997797	MACS_peak_5066	131.4
chr22	35434449	35436457	MACS_peak_11224	131.42
chr6	53165067	53166607	MACS_peak_14939	131.45
chr7	157542135	157544275	MACS_peak_16296	131.53
chr11	29112785	29115237	MACS_peak_2960	131.56
chr6	88432182	88434014	MACS_peak_15002	131.7
chr16	26882401	26884270	MACS_peak_6236	131.73
chr2	10605546	10608125	MACS_peak_8847	131.75
chr4	65768878	65771204	MACS_peak_12879	131.77
chr5	140950978	140952871	MACS_peak_14133	131.77
chr5	74341690	74344361	MACS_peak_13688	131.85
chr15	86395324	86397360	MACS_peak_5847	131.92
chr18	46361881	46364382	MACS_peak_7726	131.99
chr1	27384282	27386263	MACS_peak_274	132.2
chr14	91998638	92000883	MACS_peak_5128	132.26
chrX	106838997	106840888	MACS_peak_17816	132.36
chr5	177900602	177903196	MACS_peak_14417	132.41
chr5	138060642	138062761	MACS_peak_14087	132.64
chr1	116809201	116811469	MACS_peak_892	132.68
chr22	38429188	38432165	MACS_peak_11321	132.72
chr3	47563584	47565811	MACS_peak_11807	132.84
chr2	213317298	213319611	MACS_peak_9851	133.18
chr13	80384203	80386656	MACS_peak_4514	133.48
chr3	65581523	65583885	MACS_peak_12028	133.49
chr1	15730023	15733047	MACS_peak_120	133.76
chr10	19777122	19778596	MACS_peak_2209	133.83
chr12	131723083	131724429	MACS_peak_4206	133.93
chr8	102166309	102172251	MACS_peak_16840	134.04
chr7	105624033	105625780	MACS_peak_16021	134.53
chr16	26814556	26816217	MACS_peak_6231	134.67
chr20	43696266	43699525	MACS_peak_10411	134.98
chr5	110474923	110478034	MACS_peak_13939	134.98
chr7	26040315	26042263	MACS_peak_15720	135.02
chr22	30192823	30195073	MACS_peak_11171	135.19
chr8	97898927	97907700	MACS_peak_16777	135.36
chr5	50482624	50484813	MACS_peak_13488	135.4
chr20	50348134	50350154	MACS_peak_10531	135.54
chr1	31330593	31332592	MACS_peak_333	135.95
chr18	32318331	32320689	MACS_peak_7657	135.96
chr6	169237474	169239877	MACS_peak_15494	136.17
chr8	97840335	97846138	MACS_peak_16771	136.22
chr12	19584111	19585953	MACS_peak_3633	136.48
chr20	44203697	44204989	MACS_peak_10416	136.57
chr20	49043488	49045544	MACS_peak_10487	136.63
chr14	30831410	30832918	MACS_peak_4702	136.76
chr12	114086463	114088134	MACS_peak_4077	136.81
chr2	180739323	180741225	MACS_peak_9673	136.92
chr8	49284566	49286033	MACS_peak_16515	137.17
chr2	1773885	1775687	MACS_peak_8717	137.21
chr12	126899357	126901250	MACS_peak_4186	137.23
chr2	192797253	192798642	MACS_peak_9728	137.24
chr11	2105624	2109059	MACS_peak_2784	137.47
chr1	26743460	26745708	MACS_peak_260	137.61
chr8	132043341	132045459	MACS_peak_17033	137.63
chr6	3208201	3211232	MACS_peak_14491	137.84
chr22	30195075	30198483	MACS_peak_11172	137.88
chr10	6175190	6177470	MACS_peak_2078	138.68
chr22	36666488	36668474	MACS_peak_11270	138.71
chr4	77597969	77599789	MACS_peak_12942	139.08
chr18	423492	429215	MACS_peak_7525	139.13
chr11	726180	728333	MACS_peak_2728	139.21
chr2	219181390	219183909	MACS_peak_9867	139.27
chr3	42399306	42401378	MACS_peak_11767	139.32
chr17	39312465	39314285	MACS_peak_6983	139.53
chr15	97310471	97312637	MACS_peak_5963	139.62
chr8	95998796	96004233	MACS_peak_16757	139.73
chr8	126339830	126345330	MACS_peak_17003	139.93
chr6	37097757	37099901	MACS_peak_14762	140.08
chr10	97299844	97302115	MACS_peak_2495	140.26
chr6	136366478	136368620	MACS_peak_15204	140.38
chr1	32729795	32732034	MACS_peak_353	140.6
chr1	60142450	60143916	MACS_peak_631	140.66
chr15	43586117	43588392	MACS_peak_5485	141.18
chr3	197663559	197665907	MACS_peak_12580	141.21
chr15	29825773	29827662	MACS_peak_5320	141.55
chr11	32286877	32290016	MACS_peak_2998	142.07
chr8	117165695	117172353	MACS_peak_16921	142.3
chr16	540843	543707	MACS_peak_6020	142.67
chr8	109591938	109600015	MACS_peak_16904	142.71
chr13	76297668	76299048	MACS_peak_4491	143.32
chr2	3526623	3529394	MACS_peak_8755	143.32
chr6	163819286	163821939	MACS_peak_15388	143.83
chr13	76257692	76259698	MACS_peak_4487	143.96
chr1	5192458	5194348	MACS_peak_61	144.03
chr1	150964603	150973388	MACS_peak_965	144.1
chr17	4622155	4625575	MACS_peak_6677	144.26
chr12	88802501	88804729	MACS_peak_3940	144.57
chr2	124941775	124943708	MACS_peak_9467	144.71
chr2	202883458	202885542	MACS_peak_9771	144.94
chr2	67012268	67014784	MACS_peak_9232	144.99
chr15	57718565	57721342	MACS_peak_5562	145.22
chr6	46144748	46146839	MACS_peak_14900	145.33
chr3	127935007	127937873	MACS_peak_12204	145.54
chr9	2234400	2235969	MACS_peak_17164	145.72
chr6	3812445	3815936	MACS_peak_14505	145.91
chr3	58128042	58130808	MACS_peak_11978	146.09
chr20	46020072	46022259	MACS_peak_10441	146.19
chr1	68449675	68452533	MACS_peak_684	146.23
chr11	1380724	1382988	MACS_peak_2744	146.32
chrX	53408715	53410643	MACS_peak_17787	146.59
chr12	54610363	54612978	MACS_peak_3829	146.67
chr3	41105943	41108104	MACS_peak_11734	147.07
chr6	11597511	11600106	MACS_peak_14528	147.5
chr6	37629679	37632343	MACS_peak_14777	147.85
chr3	4333305	4336046	MACS_peak_11519	148
chr22	39570858	39573862	MACS_peak_11345	148.03
chr2	10085231	10087446	MACS_peak_8834	148.09
chr3	150087430	150090375	MACS_peak_12297	148.13
chr13	32857541	32860305	MACS_peak_4326	148.62
chr8	75096676	75099871	MACS_peak_16642	148.77
chr14	96654582	96657222	MACS_peak_5171	148.8
chr3	64041798	64044282	MACS_peak_12021	148.93
chr14	35213143	35215720	MACS_peak_4770	148.94
chr10	9986302	9988474	MACS_peak_2129	149.07
chr2	48941109	48944699	MACS_peak_9128	149.2
chr1	230357849	230362830	MACS_peak_1746	149.6
chr17	48055045	48058896	MACS_peak_7144	149.7
chr15	48103560	48105723	MACS_peak_5513	149.81
chr14	34306948	34309304	MACS_peak_4747	149.98
chr7	152681455	152683212	MACS_peak_16233	150.05
chr8	127998154	128002983	MACS_peak_17010	150.62
chr7	57834315	57836450	MACS_peak_15828	152.14
chr15	68232680	68234871	MACS_peak_5692	152.23
chr6	102575105	102576357	MACS_peak_15071	152.91
chr2	37997903	38000085	MACS_peak_9006	153.03
chr9	113921671	113923699	MACS_peak_17491	153.2
chr12	53617341	53620167	MACS_peak_3800	153.34
chr19	1538701	1540985	MACS_peak_7974	153.35
chr14	40151032	40154062	MACS_peak_4785	153.41
chr19	3965815	3968017	MACS_peak_8048	154.01
chr5	55406744	55409334	MACS_peak_13537	154.12
chr2	29352144	29354037	MACS_peak_8968	154.26
chr4	88782077	88784351	MACS_peak_12983	154.38
chr14	24847826	24851867	MACS_peak_4678	154.71
chr5	149652160	149655313	MACS_peak_14243	154.96
chr1	41275758	41278034	MACS_peak_443	156.03
chr9	24478117	24480262	MACS_peak_17220	157.07
chr3	128067339	128069852	MACS_peak_12208	157.23
chr12	51713414	51715381	MACS_peak_3769	157.37
chr7	80239768	80241678	MACS_peak_15893	157.4
chr6	168701629	168703699	MACS_peak_15456	157.45
chr5	14005891	14009517	MACS_peak_13378	157.63
chr2	128157899	128159827	MACS_peak_9486	158.08
chr12	106692620	106694047	MACS_peak_4014	158.12
chr8	13116664	13119589	MACS_peak_16411	158.22
chr3	37013909	37016673	MACS_peak_11702	158.31
chr8	57839564	57842706	MACS_peak_16573	158.53
chr1	66740692	66742694	MACS_peak_659	158.7
chr10	121168307	121171120	MACS_peak_2618	158.83
chr18	13391822	13393996	MACS_peak_7585	158.93
chr2	183701875	183703688	MACS_peak_9686	159.81
chr1	180484099	180486350	MACS_peak_1332	160.2
chr14	30289446	30291603	MACS_peak_4701	161.87
chr3	15347823	15350313	MACS_peak_11598	162.71
chr14	103022350	103025176	MACS_peak_5235	162.91
chr14	40148141	40150929	MACS_peak_4784	163.41
chr2	237778909	237782155	MACS_peak_10038	163.74
chr5	55364406	55367907	MACS_peak_13530	164.27
chr22	36663792	36665387	MACS_peak_11269	164.9
chr2	70231996	70234444	MACS_peak_9265	165.32
chr1	235186327	235192319	MACS_peak_1839	165.37
chr5	73942534	73945988	MACS_peak_13679	165.64
chr3	72327580	72330187	MACS_peak_12051	166.76
chr5	111395980	111399931	MACS_peak_13963	167.17
chr4	3494084	3496558	MACS_peak_12636	167.38
chr2	204549513	204552681	MACS_peak_9799	167.68
chr10	669704	671726	MACS_peak_2000	167.69
chr5	73349672	73353298	MACS_peak_13649	167.99
chr8	114628683	114633336	MACS_peak_16916	168.94
chr2	213313313	213316308	MACS_peak_9850	169.02
chr3	43643931	43645555	MACS_peak_11783	169.64
chr17	46598579	46601395	MACS_peak_7114	169.73
chr2	180439227	180441432	MACS_peak_9667	170.03
chr7	77038304	77040414	MACS_peak_15866	170.3
chr3	51743935	51746077	MACS_peak_11878	170.32
chr4	114091009	114093405	MACS_peak_13114	170.48
chr4	90044205	90046657	MACS_peak_12990	170.56
chr1	53584848	53587400	MACS_peak_581	171.3
chr5	149485450	149487417	MACS_peak_14224	171.57
chr5	82969611	82972623	MACS_peak_13795	172.18
chr11	134397432	134399802	MACS_peak_3463	172.68
chr11	43766441	43770041	MACS_peak_3051	172.72
chr15	42291103	42295052	MACS_peak_5472	173.03
chr14	80260659	80262752	MACS_peak_5077	173.86
chr13	20770813	20773088	MACS_peak_4234	175.01
chr10	4780191	4782466	MACS_peak_2070	175.31
chr20	54991905	54995004	MACS_peak_10571	175.46
chr5	73609208	73614232	MACS_peak_13661	176.18
chr3	53801322	53804802	MACS_peak_11917	176.68
chr6	110196277	110198791	MACS_peak_15117	177.08
chr1	219936381	219940910	MACS_peak_1637	177.46
chr3	197752864	197756558	MACS_peak_12582	177.84
chr2	178559906	178563137	MACS_peak_9645	178.82
chr1	164804976	164809120	MACS_peak_1191	179.05
chr21	38158880	38160945	MACS_peak_10843	179.21
chr11	71078517	71083905	MACS_peak_3347	179.85
chr1	46940348	46944484	MACS_peak_512	180.12
chr4	74651506	74653354	MACS_peak_12912	180.33
chr16	25564195	25566677	MACS_peak_6227	180.52
chr2	128160728	128163046	MACS_peak_9487	181.39
chr15	42962742	42965228	MACS_peak_5483	182.64
chr5	149628253	149631211	MACS_peak_14239	182.89
chr3	187720519	187723112	MACS_peak_12500	183.42
chr6	106281465	106284102	MACS_peak_15081	184.72
chr14	34303745	34306865	MACS_peak_4746	184.75
chr1	172743182	172747433	MACS_peak_1250	186.69
chr17	54567686	54570566	MACS_peak_7206	189.48
chr12	49401907	49404924	MACS_peak_3736	189.85
chr4	90827004	90829227	MACS_peak_13001	189.87
chr13	49830235	49831809	MACS_peak_4406	190.25
chr5	138287019	138290960	MACS_peak_14092	191.53
chr5	168471950	168475860	MACS_peak_14312	194.04
chr18	37190253	37192638	MACS_peak_7680	195.02
chr15	43588587	43590755	MACS_peak_5486	195.6
chr6	149625362	149628613	MACS_peak_15262	196.31
chr1	155667912	155670215	MACS_peak_1056	198.35
chr2	208707150	208709166	MACS_peak_9839	198.5
chr3	133475256	133477391	MACS_peak_12249	198.58
chr18	49089447	49091768	MACS_peak_7765	199
chr1	86314485	86316662	MACS_peak_744	199.19
chr9	132092220	132095086	MACS_peak_17603	199.37
chr1	16701323	16704374	MACS_peak_145	200.28
chr1	54764538	54768116	MACS_peak_593	200.52
chr12	53486320	53488545	MACS_peak_3797	202.98
chr2	177863754	177866080	MACS_peak_9621	203.23
chr3	14665149	14667679	MACS_peak_11590	203.6
chr5	74245426	74249211	MACS_peak_13684	204.38
chr8	95637099	95643190	MACS_peak_16751	206.61
chr18	603963	606931	MACS_peak_7530	206.9
chr1	23027348	23031415	MACS_peak_185	208.51
chr2	222636406	222641083	MACS_peak_9908	209.59
chr5	73290484	73297153	MACS_peak_13645	211.03
chr22	36844428	36847176	MACS_peak_11285	211.13
chr18	29155415	29157874	MACS_peak_7642	213.15
chr3	29908742	29910795	MACS_peak_11673	215.19
chr8	77530525	77533215	MACS_peak_16659	217.62
chr2	1635655	1639509	MACS_peak_8707	217.85
chr20	49156744	49161464	MACS_peak_10499	218.73
chr13	114778196	114781064	MACS_peak_4615	221.55
chr12	8111518	8114250	MACS_peak_3584	223.47
chr8	62695802	62700083	MACS_peak_16600	226.59
chr8	97936640	97944401	MACS_peak_16779	232.56
chr6	158393624	158397032	MACS_peak_15345	242.1
chr4	74596939	74601442	MACS_peak_12906	242.42
chr5	37864328	37869664	MACS_peak_13451	242.87
chr1	247759944	247764472	MACS_peak_1967	252.24
chr2	10079540	10083622	MACS_peak_8833	255.01
chr11	69050600	69055193	MACS_peak_3311	257.45
chr19	8112694	8114699	MACS_peak_8107	261.67
chr2	100900178	100903585	MACS_peak_9377	276
chr5	40577379	40582294	MACS_peak_13462	305.34
chr4	3361217	3364370	MACS_peak_12625	314.13
chr6	87431375	87435586	MACS_peak_14991	314.41
chr6	14775148	14779460	MACS_peak_14565	316.31
chr21	46522465	46527479	MACS_peak_10969	319.61
chr21	44956837	44960978	MACS_peak_10926	324.7
chr5	1846445	1853353	MACS_peak_13307	340.24
chr12	122368727	122373143	MACS_peak_4128	350.9
chr1	68401581	68407474	MACS_peak_679	354.69
chr3	52155874	52161193	MACS_peak_11888	410.42

## Sheet: DHT AR ASO unique enhancers
chr1	231735651	231738118	MACS_peak_2313	90.04
chr5	91975627	91977554	MACS_peak_17361	90.05
chr17	48619744	48621362	MACS_peak_9158	90.07
chr12	8141920	8143256	MACS_peak_4648	90.09
chr3	30121249	30122530	MACS_peak_14624	90.12
chr11	71827263	71828395	MACS_peak_4355	90.13
chr1	245259106	245263256	MACS_peak_2562	90.16
chr10	99056942	99058471	MACS_peak_3327	90.16
chr16	31149808	31151121	MACS_peak_8051	90.18
chr2	67225669	67227222	MACS_peak_11617	90.18
chr12	100855708	100856865	MACS_peak_5173	90.22
chr3	121715808	121717185	MACS_peak_15195	90.3
chrX	107365641	107366972	MACS_peak_22658	90.32
chr17	55211981	55213708	MACS_peak_9215	90.33
chr9	74226743	74228118	MACS_peak_21972	90.33
chr1	233007256	233012630	MACS_peak_2363	90.35
chr17	54525546	54527666	MACS_peak_9208	90.36
chr20	56842243	56844616	MACS_peak_13384	90.36
chr20	50406356	50408883	MACS_peak_13243	90.39
chr4	58810828	58812343	MACS_peak_16122	90.43
chr14	104825945	104827207	MACS_peak_6825	90.44
chr1	178970887	178973352	MACS_peak_1635	90.46
chr5	51718896	51721034	MACS_peak_16945	90.46
chr15	31368332	31370907	MACS_peak_6918	90.5
chr9	116310700	116311601	MACS_peak_22213	90.52
chr11	43945502	43946465	MACS_peak_4016	90.53
chr17	57502486	57503588	MACS_peak_9265	90.55
chr13	43719098	43720927	MACS_peak_5671	90.59
chr3	151258591	151260208	MACS_peak_15384	90.65
chr22	23426484	23428608	MACS_peak_13947	90.67
chr11	28762075	28763587	MACS_peak_3912	90.69
chr1	87043926	87045801	MACS_peak_945	90.71
chr22	43473048	43474186	MACS_peak_14309	90.71
chr6	34492931	34494592	MACS_peak_18521	90.76
chr18	3714507	3716018	MACS_peak_9605	90.78
chr10	53491346	53492360	MACS_peak_3012	90.79
chr12	98884397	98885437	MACS_peak_5163	90.83
chr19	49179225	49180340	MACS_peak_10853	90.83
chr3	165592319	165593455	MACS_peak_15478	90.89
chr15	54185775	54186559	MACS_peak_7142	90.93
chr3	53787150	53788697	MACS_peak_14899	90.94
chr20	41651341	41653214	MACS_peak_13068	90.95
chr13	30896565	30897520	MACS_peak_5560	90.96
chr8	127126684	127131699	MACS_peak_21541	91
chr1	52152571	52153976	MACS_peak_722	91.06
chr16	3010315	3011315	MACS_peak_7786	91.08
chr5	141658933	141660255	MACS_peak_17783	91.08
chr8	98111830	98114325	MACS_peak_21191	91.16
chr1	76823213	76824564	MACS_peak_894	91.17
chrX	118097117	118098249	MACS_peak_22661	91.26
chr20	51706107	51707475	MACS_peak_13261	91.33
chr5	117982843	117984433	MACS_peak_17587	91.33
chr1	209271015	209273402	MACS_peak_1968	91.35
chr19	51666201	51667308	MACS_peak_10920	91.35
chr3	69325119	69326605	MACS_peak_15037	91.37
chr13	45880351	45881544	MACS_peak_5701	91.39
chr2	110969181	110970582	MACS_peak_11792	91.43
chr1	228160485	228161280	MACS_peak_2249	91.53
chr3	41162631	41163889	MACS_peak_14699	91.53
chr9	105002698	105003685	MACS_peak_22173	91.53
chr14	77436942	77438496	MACS_peak_6538	91.57
chr7	65569997	65571005	MACS_peak_20011	91.57
chr10	111973207	111974170	MACS_peak_3423	91.58
chr2	121822730	121824526	MACS_peak_11856	91.64
chr5	176698396	176700238	MACS_peak_18084	91.64
chr19	32211519	32212771	MACS_peak_10568	91.65
chr8	49456753	49458497	MACS_peak_20850	91.68
chr3	156781956	156783185	MACS_peak_15439	91.74
chr18	76705214	76706818	MACS_peak_10045	91.77
chr5	148762791	148764036	MACS_peak_17857	91.77
chr17	67216657	67218105	MACS_peak_9318	91.81
chr18	56499277	56500166	MACS_peak_9965	91.81
chr20	60387517	60389522	MACS_peak_13433	91.81
chr7	131887360	131888782	MACS_peak_20399	91.81
chr8	102048315	102050652	MACS_peak_21260	91.83
chr20	10714234	10715578	MACS_peak_12781	91.85
chr22	47145376	47146864	MACS_peak_14359	91.86
chr19	55393986	55395302	MACS_peak_10938	91.89
chr11	7772810	7773935	MACS_peak_3763	91.92
chr12	71560931	71561652	MACS_peak_5079	91.93
chr1	222018186	222020926	MACS_peak_2146	91.94
chr5	38604772	38607259	MACS_peak_16884	91.94
chr3	72598452	72599608	MACS_peak_15079	91.96
chr5	55353857	55355352	MACS_peak_16984	91.98
chr14	102593357	102594818	MACS_peak_6772	91.99
chr11	114028133	114029381	MACS_peak_4477	92
chr17	63118662	63119910	MACS_peak_9305	92
chr8	43551382	43552630	MACS_peak_20800	92
chr12	48226881	48228587	MACS_peak_4828	92.07
chr10	75691502	75692505	MACS_peak_3156	92.08
chr14	103749907	103751612	MACS_peak_6803	92.15
chr2	242710154	242711338	MACS_peak_12693	92.15
chr8	41540742	41542431	MACS_peak_20754	92.15
chr3	85620820	85622352	MACS_peak_15099	92.21
chr13	39309617	39310609	MACS_peak_5642	92.26
chr18	77266002	77268013	MACS_peak_10051	92.29
chr6	42675066	42676748	MACS_peak_18640	92.33
chr7	484717	486039	MACS_peak_19574	92.35
chr19	47515878	47517157	MACS_peak_10796	92.38
chr4	112774659	112775982	MACS_peak_16450	92.38
chr5	92639541	92641732	MACS_peak_17393	92.42
chr6	2790274	2791580	MACS_peak_18201	92.45
chr17	57415185	57416434	MACS_peak_9261	92.47
chr1	30177864	30179044	MACS_peak_423	92.52
chr10	104433869	104435770	MACS_peak_3394	92.52
chr14	37844794	37846492	MACS_peak_6210	92.53
chr15	96020278	96021396	MACS_peak_7597	92.58
chr3	41235772	41236890	MACS_peak_14710	92.58
chr10	71494051	71495594	MACS_peak_3078	92.59
chr16	8178135	8179376	MACS_peak_7890	92.62
chr2	4302894	4304698	MACS_peak_11096	92.65
chr20	52444291	52446291	MACS_peak_13280	92.65
chr8	81208750	81210646	MACS_peak_21057	92.72
chr10	11804804	11805767	MACS_peak_2827	92.77
chr1	219854052	219857237	MACS_peak_2094	92.79
chr7	75567030	75568319	MACS_peak_20034	92.8
chr7	157591071	157592390	MACS_peak_20610	92.85
chr12	92898178	92899612	MACS_peak_5135	92.93
chr15	75474058	75475689	MACS_peak_7399	92.96
chr7	137474982	137476233	MACS_peak_20424	92.98
chr4	94680430	94682973	MACS_peak_16334	93.02
chr1	45285596	45287496	MACS_peak_615	93.03
chr2	189684538	189685590	MACS_peak_12160	93.13
chr1	180227979	180229911	MACS_peak_1650	93.15
chr1	183799779	183801850	MACS_peak_1732	93.16
chr12	6734824	6735758	MACS_peak_4616	93.16
chr2	177549804	177551854	MACS_peak_12064	93.16
chr3	57189916	57191916	MACS_peak_14959	93.16
chr5	34619186	34620718	MACS_peak_16858	93.19
chr6	116354363	116355724	MACS_peak_19114	93.19
chr14	89002570	89003742	MACS_peak_6606	93.25
chr8	49438058	49439824	MACS_peak_20845	93.26
chr1	217001793	217007068	MACS_peak_2029	93.28
chr8	637096	638410	MACS_peak_20666	93.36
chr2	179870096	179871156	MACS_peak_12128	93.39
chr1	50663226	50664472	MACS_peak_709	93.4
chr12	106681998	106683342	MACS_peak_5207	93.4
chr14	96528394	96529964	MACS_peak_6700	93.4
chr15	87414491	87415879	MACS_peak_7510	93.4
chr17	41080334	41081572	MACS_peak_8984	93.4
chr15	97737606	97738655	MACS_peak_7633	93.42
chr15	82373893	82375210	MACS_peak_7442	93.49
chr11	46747218	46748747	MACS_peak_4051	93.5
chr2	232534034	232535393	MACS_peak_12509	93.5
chr3	41161006	41162349	MACS_peak_14698	93.5
chr16	12448822	12450206	MACS_peak_7933	93.51
chr3	184523961	184525197	MACS_peak_15611	93.61
chr16	85542213	85544101	MACS_peak_8355	93.62
chr19	49157319	49158407	MACS_peak_10848	93.64
chr8	41649204	41650343	MACS_peak_20764	93.69
chr20	56818137	56820898	MACS_peak_13383	93.76
chr1	61519137	61520339	MACS_peak_816	93.77
chr1	245242215	245245274	MACS_peak_2560	93.8
chr21	18638657	18639363	MACS_peak_13567	93.8
chr2	66915962	66917128	MACS_peak_11589	93.81
chr8	102433050	102437474	MACS_peak_21270	93.81
chr5	78872765	78875263	MACS_peak_17210	93.82
chr2	237621522	237623035	MACS_peak_12601	93.85
chr6	43884993	43886497	MACS_peak_18703	93.88
chr12	80587265	80588192	MACS_peak_5096	93.9
chr1	164614341	164615862	MACS_peak_1464	93.91
chr18	56282773	56284062	MACS_peak_9948	93.93
chr9	137238960	137240254	MACS_peak_22476	93.97
chr15	50502182	50503473	MACS_peak_7122	93.99
chr8	100807796	100812768	MACS_peak_21242	93.99
chr3	33620419	33621875	MACS_peak_14642	94.01
chr3	124609185	124611116	MACS_peak_15217	94.05
chr11	12145294	12147003	MACS_peak_3811	94.08
chr20	31103522	31107871	MACS_peak_12932	94.1
chr6	16109313	16110264	MACS_peak_18370	94.1
chr15	33122536	33124075	MACS_peak_6964	94.13
chr20	23479870	23481380	MACS_peak_12863	94.13
chr7	25087401	25088814	MACS_peak_19796	94.13
chr9	132341808	132343217	MACS_peak_22381	94.13
chr3	184496089	184497718	MACS_peak_15609	94.14
chr2	135481688	135483066	MACS_peak_11962	94.18
chr11	67077259	67078751	MACS_peak_4255	94.22
chr6	88512745	88514111	MACS_peak_18909	94.23
chr1	28248060	28249087	MACS_peak_375	94.25
chr3	158629834	158632166	MACS_peak_15458	94.28
chr7	126077393	126078554	MACS_peak_20282	94.28
chr12	122286461	122287561	MACS_peak_5339	94.3
chr17	4556918	4558018	MACS_peak_8555	94.3
chr2	126437646	126438746	MACS_peak_11881	94.3
chr9	85405650	85406685	MACS_peak_22017	94.31
chr5	14277905	14280200	MACS_peak_16786	94.35
chr7	13199022	13200399	MACS_peak_19760	94.38
chr7	57829389	57830311	MACS_peak_19994	94.44
chr18	58795968	58797251	MACS_peak_10025	94.45
chr19	45326252	45327632	MACS_peak_10757	94.46
chr2	45495305	45497566	MACS_peak_11430	94.46
chr10	3684014	3685383	MACS_peak_2698	94.47
chr21	43108953	43110254	MACS_peak_13688	94.48
chr13	114514570	114515870	MACS_peak_6023	94.5
chr7	154441043	154442827	MACS_peak_20551	94.5
chr21	18867280	18868500	MACS_peak_13577	94.51
chr3	182420861	182421984	MACS_peak_15544	94.52
chr6	113122956	113123994	MACS_peak_19094	94.52
chr4	93935611	93938134	MACS_peak_16316	94.55
chr1	110315283	110316465	MACS_peak_1044	94.61
chr1	165020623	165022969	MACS_peak_1472	94.63
chr8	118629939	118633624	MACS_peak_21424	94.64
chr19	13101056	13102606	MACS_peak_10400	94.69
chr2	70024840	70026078	MACS_peak_11635	94.69
chr21	45303825	45305317	MACS_peak_13791	94.69
chr7	154990987	154992563	MACS_peak_20564	94.72
chr10	3688047	3689829	MACS_peak_2699	94.73
chr11	12163412	12165118	MACS_peak_3816	94.73
chr2	233254966	233256422	MACS_peak_12540	94.73
chr4	145280908	145282587	MACS_peak_16525	94.73
chr1	50587688	50589646	MACS_peak_693	94.75
chr10	63595370	63596624	MACS_peak_3030	94.77
chr2	129104900	129105922	MACS_peak_11916	94.77
chr8	42053186	42055268	MACS_peak_20777	94.77
chr13	21901668	21902753	MACS_peak_5506	94.78
chr6	112993572	112994667	MACS_peak_19092	94.79
chr13	36406843	36407920	MACS_peak_5623	94.81
chr16	87275402	87276582	MACS_peak_8424	94.81
chr10	78273608	78274840	MACS_peak_3208	94.84
chr15	98959168	98960607	MACS_peak_7636	94.85
chr5	1190218	1191430	MACS_peak_16696	94.92
chr1	81262949	81264103	MACS_peak_917	94.93
chr3	23170471	23171541	MACS_peak_14568	94.95
chr6	31740497	31741808	MACS_peak_18464	94.95
chr19	42399109	42400500	MACS_peak_10714	94.96
chr3	128583179	128584203	MACS_peak_15260	94.97
chr8	99237557	99241907	MACS_peak_21230	94.98
chr9	31824550	31826209	MACS_peak_21860	94.99
chr7	19415218	19416621	MACS_peak_19775	95.04
chr8	4464654	4466681	MACS_peak_20688	95.08
chr1	113779456	113780892	MACS_peak_1081	95.11
chr1	221277080	221281165	MACS_peak_2129	95.11
chr2	241391276	241392571	MACS_peak_12643	95.12
chr4	7957871	7958953	MACS_peak_15926	95.12
chr16	3568643	3569844	MACS_peak_7805	95.23
chr16	87023525	87024601	MACS_peak_8414	95.28
chr5	176539481	176541097	MACS_peak_18079	95.28
chr1	183521215	183524043	MACS_peak_1725	95.3
chr8	43290283	43291683	MACS_peak_20797	95.3
chr7	19509989	19511237	MACS_peak_19778	95.33
chr5	79561034	79562906	MACS_peak_17236	95.35
chr1	242473215	242474186	MACS_peak_2496	95.37
chr7	154539712	154540801	MACS_peak_20555	95.37
chr3	18621554	18623017	MACS_peak_14546	95.41
chr8	99489286	99493679	MACS_peak_21234	95.42
chr20	56393526	56396255	MACS_peak_13356	95.45
chr1	209988901	209992763	MACS_peak_1982	95.46
chr3	149124064	149125422	MACS_peak_15365	95.5
chr1	177672994	177675545	MACS_peak_1592	95.51
chr19	8202638	8205021	MACS_peak_10328	95.55
chr10	824275	825583	MACS_peak_2639	95.56
chr10	127908501	127909717	MACS_peak_3529	95.56
chr7	157789323	157790660	MACS_peak_20623	95.56
chr6	110115212	110116299	MACS_peak_19054	95.57
chr9	75442693	75444154	MACS_peak_21982	95.57
chr20	36757782	36760076	MACS_peak_13021	95.58
chr6	47073859	47075603	MACS_peak_18749	95.58
chr6	116768697	116769711	MACS_peak_19121	95.61
chr7	44801756	44803129	MACS_peak_19931	95.62
chr16	14452464	14454021	MACS_peak_7939	95.63
chr7	90929756	90931159	MACS_peak_20108	95.64
chr15	42144229	42146556	MACS_peak_7058	95.66
chr16	31535498	31536603	MACS_peak_8075	95.71
chr2	20367641	20369383	MACS_peak_11215	95.71
chr9	7441322	7442269	MACS_peak_21782	95.73
chr8	144211082	144212548	MACS_peak_21690	95.76
chr2	183911274	183912668	MACS_peak_12149	95.8
chr12	20014865	20016454	MACS_peak_4720	95.94
chr5	92412140	92414912	MACS_peak_17378	95.95
chr11	114032551	114033817	MACS_peak_4478	95.97
chr2	224814846	224816116	MACS_peak_12473	96
chr9	104568759	104569626	MACS_peak_22169	96.03
chr14	34703515	34704720	MACS_peak_6190	96.06
chr19	57522912	57523928	MACS_peak_10987	96.1
chr9	139591436	139592421	MACS_peak_22537	96.13
chr12	125331432	125332513	MACS_peak_5392	96.16
chr16	78493167	78495249	MACS_peak_8279	96.18
chr8	105967129	105970340	MACS_peak_21341	96.24
chr4	1126232	1128047	MACS_peak_15768	96.26
chr14	32897311	32898742	MACS_peak_6150	96.27
chr8	103645768	103651027	MACS_peak_21315	96.33
chr16	1150910	1152013	MACS_peak_7735	96.45
chr3	75096522	75098116	MACS_peak_15087	96.45
chr8	103472346	103476548	MACS_peak_21303	96.49
chr18	77263095	77264697	MACS_peak_10050	96.52
chr8	98225114	98228583	MACS_peak_21193	96.52
chr18	56679484	56680933	MACS_peak_9998	96.57
chr16	66905232	66906552	MACS_peak_8151	96.6
chr19	44263047	44264103	MACS_peak_10733	96.6
chr3	60728698	60730047	MACS_peak_15007	96.63
chr8	19308553	19309874	MACS_peak_20723	96.64
chr5	76150331	76152417	MACS_peak_17166	96.7
chr1	209133408	209135720	MACS_peak_1960	96.71
chr2	204585884	204587280	MACS_peak_12277	96.71
chr6	34948537	34949975	MACS_peak_18534	96.74
chr22	34825182	34826317	MACS_peak_14073	96.75
chr4	92882417	92884279	MACS_peak_16308	96.78
chr1	219804930	219810942	MACS_peak_2089	96.79
chr13	36253906	36255224	MACS_peak_5609	96.79
chr6	50697782	50699172	MACS_peak_18772	96.8
chr9	81781458	81782653	MACS_peak_21993	96.82
chr16	86533505	86535196	MACS_peak_8396	96.84
chr9	138635564	138637852	MACS_peak_22500	96.93
chr21	46892674	46894316	MACS_peak_13839	96.94
chr6	125565979	125567740	MACS_peak_19152	96.95
chr5	73638151	73640410	MACS_peak_17131	97.02
chr8	57600676	57602317	MACS_peak_20903	97.05
chr7	36298035	36298933	MACS_peak_19876	97.08
chr1	160373215	160375725	MACS_peak_1382	97.09
chr2	24238335	24240738	MACS_peak_11226	97.09
chr12	63183822	63185003	MACS_peak_5032	97.1
chr9	140348990	140350415	MACS_peak_22580	97.11
chr2	31231747	31233209	MACS_peak_11336	97.15
chr5	155812278	155813430	MACS_peak_17956	97.17
chr1	177636931	177640050	MACS_peak_1591	97.19
chr6	88501574	88503325	MACS_peak_18907	97.19
chr7	27883141	27884188	MACS_peak_19841	97.2
chr2	206602219	206603865	MACS_peak_12304	97.21
chr2	223659585	223661060	MACS_peak_12464	97.22
chr6	125444407	125446376	MACS_peak_19150	97.26
chr10	11437878	11439811	MACS_peak_2806	97.31
chr9	84004939	84006894	MACS_peak_22006	97.31
chr1	233725144	233727990	MACS_peak_2390	97.33
chr5	97901485	97903484	MACS_peak_17429	97.33
chr7	65562337	65563289	MACS_peak_20007	97.4
chr19	6005071	6006530	MACS_peak_10278	97.44
chr12	122096410	122097633	MACS_peak_5328	97.45
chr5	78401851	78403905	MACS_peak_17202	97.47
chr22	23430198	23432352	MACS_peak_13948	97.51
chr2	177607892	177609159	MACS_peak_12067	97.58
chr20	49046817	49048613	MACS_peak_13195	97.58
chr15	34806079	34807360	MACS_peak_6988	97.61
chr2	173381843	173383139	MACS_peak_12031	97.63
chr12	32996012	32997455	MACS_peak_4764	97.74
chr4	7382851	7384337	MACS_peak_15918	97.75
chr19	57608965	57610522	MACS_peak_11003	97.76
chr7	106359058	106360557	MACS_peak_20241	97.76
chr13	84323065	84324330	MACS_peak_5891	97.81
chr7	123037403	123038578	MACS_peak_20266	97.81
chr5	28863665	28865941	MACS_peak_16828	97.85
chr1	82297582	82298554	MACS_peak_923	97.88
chr12	53767293	53768654	MACS_peak_4926	97.89
chr5	114964409	114966469	MACS_peak_17565	97.91
chr1	231909833	231912778	MACS_peak_2315	97.92
chr6	50640077	50641383	MACS_peak_18768	97.95
chr18	49181016	49182079	MACS_peak_9899	97.97
chr6	2991719	2993176	MACS_peak_18225	97.98
chr14	69181702	69183076	MACS_peak_6412	98.01
chr1	183964553	183965993	MACS_peak_1738	98.07
chr14	69454305	69455604	MACS_peak_6426	98.07
chr1	17554937	17556998	MACS_peak_219	98.12
chr22	35839071	35841309	MACS_peak_14136	98.14
chr17	14212029	14214018	MACS_peak_8648	98.16
chr1	173578625	173579900	MACS_peak_1557	98.18
chr10	75646186	75647978	MACS_peak_3155	98.18
chr10	120997192	120998080	MACS_peak_3465	98.2
chr6	150958784	150960089	MACS_peak_19300	98.22
chr20	49382557	49384037	MACS_peak_13227	98.31
chr13	67139261	67140510	MACS_peak_5813	98.38
chr17	48123752	48125231	MACS_peak_9125	98.41
chr17	17573515	17575517	MACS_peak_8685	98.49
chr9	137230950	137233253	MACS_peak_22475	98.52
chr12	5249126	5250516	MACS_peak_4573	98.53
chr2	205234234	205235682	MACS_peak_12284	98.53
chr8	51265948	51267436	MACS_peak_20883	98.53
chr1	40281123	40282618	MACS_peak_505	98.56
chr14	72004571	72005628	MACS_peak_6477	98.58
chrX	68498391	68500010	MACS_peak_22647	98.6
chr1	177737141	177738932	MACS_peak_1597	98.65
chr17	54394808	54396476	MACS_peak_9200	98.72
chr3	42271555	42272540	MACS_peak_14726	98.76
chr1	59679547	59682447	MACS_peak_804	98.77
chr8	123923506	123931293	MACS_peak_21491	98.77
chr5	83298203	83299437	MACS_peak_17279	98.79
chr20	60691752	60694221	MACS_peak_13448	98.81
chr5	147068115	147069847	MACS_peak_17846	98.82
chr18	13647504	13648558	MACS_peak_9634	98.88
chr3	186348006	186349436	MACS_peak_15638	98.88
chr19	18131518	18132631	MACS_peak_10457	98.9
chr2	186432249	186433362	MACS_peak_12153	98.9
chr4	104788287	104789459	MACS_peak_16380	99
chr5	107754439	107756995	MACS_peak_17482	99.01
chr3	72390804	72392078	MACS_peak_15075	99.02
chr21	45236400	45238088	MACS_peak_13788	99.05
chr16	78734369	78735786	MACS_peak_8282	99.08
chrX	70402176	70403287	MACS_peak_22650	99.1
chr7	73894195	73895384	MACS_peak_20027	99.21
chr13	24701145	24702717	MACS_peak_5534	99.22
chr15	86780958	86782671	MACS_peak_7497	99.22
chr7	40590269	40592142	MACS_peak_19889	99.22
chr6	142642845	142644468	MACS_peak_19228	99.26
chr10	123193180	123194348	MACS_peak_3484	99.39
chr2	127156221	127157270	MACS_peak_11891	99.4
chr1	240419922	240422716	MACS_peak_2487	99.46
chr5	5132098	5133807	MACS_peak_16742	99.47
chr15	86358765	86359698	MACS_peak_7481	99.48
chr12	52540264	52542084	MACS_peak_4901	99.49
chr20	57198070	57201611	MACS_peak_13389	99.5
chr2	47189757	47191711	MACS_peak_11436	99.51
chr1	150723923	150726802	MACS_peak_1175	99.54
chr13	38491969	38493382	MACS_peak_5636	99.62
chr10	10629855	10630675	MACS_peak_2788	99.68
chr5	177823683	177824503	MACS_peak_18117	99.68
chr17	77805004	77806493	MACS_peak_9467	99.71
chr6	104610125	104611534	MACS_peak_18999	99.78
chr19	45241656	45243032	MACS_peak_10746	99.8
chr1	26343212	26344688	MACS_peak_315	99.81
chr7	133117398	133118711	MACS_peak_20403	99.85
chr10	6931028	6932171	MACS_peak_2737	99.88
chr10	77965797	77967243	MACS_peak_3200	99.88
chr19	32527876	32529223	MACS_peak_10581	99.88
chr2	28491807	28492759	MACS_peak_11290	99.88
chr5	125669384	125671154	MACS_peak_17620	99.89
chr2	173901572	173903061	MACS_peak_12034	99.9
chr2	209001320	209002711	MACS_peak_12343	100
chr5	78465439	78466994	MACS_peak_17204	100.02
chr1	236873375	236876027	MACS_peak_2449	100.1
chr6	114766223	114767366	MACS_peak_19113	100.16
chr7	36272125	36273843	MACS_peak_19875	100.17
chr8	102701004	102705431	MACS_peak_21294	100.18
chr1	164812378	164815048	MACS_peak_1468	100.23
chr7	42932467	42933810	MACS_peak_19907	100.24
chr2	177822053	177823720	MACS_peak_12077	100.25
chr1	34455727	34457106	MACS_peak_467	100.27
chr1	68663861	68665462	MACS_peak_869	100.36
chr10	121067185	121069219	MACS_peak_3475	100.37
chr2	117783107	117784515	MACS_peak_11813	100.42
chr2	216102456	216103685	MACS_peak_12359	100.42
chr15	91405867	91407676	MACS_peak_7569	100.43
chr14	104649718	104651489	MACS_peak_6816	100.44
chr1	221016178	221019408	MACS_peak_2111	100.45
chr2	54799463	54800861	MACS_peak_11523	100.45
chr20	62212016	62213305	MACS_peak_13531	100.47
chr1	230328376	230335023	MACS_peak_2277	100.48
chr13	107335245	107336785	MACS_peak_5954	100.48
chr6	52994898	52996875	MACS_peak_18800	100.49
chr10	54790335	54791373	MACS_peak_3017	100.54
chr10	95203636	95204901	MACS_peak_3310	100.62
chr20	46005279	46006771	MACS_peak_13138	100.64
chr18	57461747	57463211	MACS_peak_10019	100.69
chr8	48905040	48906378	MACS_peak_20803	100.69
chr18	30081066	30082272	MACS_peak_9712	100.74
chr8	119022679	119026810	MACS_peak_21429	100.74
chr11	76883883	76885891	MACS_peak_4450	100.8
chr8	129207135	129225870	MACS_peak_21560	100.81
chr9	127601621	127603283	MACS_peak_22293	100.87
chr16	27082872	27084348	MACS_peak_7975	100.93
chr21	33277602	33279061	MACS_peak_13610	101
chr5	176990259	176991593	MACS_peak_18097	101.05
chr7	19478719	19480053	MACS_peak_19777	101.05
chr22	40636664	40638080	MACS_peak_14254	101.09
chr17	77482143	77483601	MACS_peak_9450	101.2
chr5	74146650	74148574	MACS_peak_17145	101.25
chr1	59339965	59341722	MACS_peak_795	101.33
chr1	46935622	46936669	MACS_peak_642	101.34
chr1	84736784	84738131	MACS_peak_925	101.35
chr11	72497341	72498754	MACS_peak_4362	101.36
chr17	47768736	47769978	MACS_peak_9102	101.37
chr5	176685640	176687233	MACS_peak_18081	101.37
chr2	232464825	232466207	MACS_peak_12503	101.38
chr11	114790239	114791887	MACS_peak_4480	101.39
chr12	32973367	32974635	MACS_peak_4763	101.44
chr17	1881941	1883446	MACS_peak_8499	101.45
chr3	22193361	22195193	MACS_peak_14561	101.46
chr2	28599629	28602616	MACS_peak_11296	101.47
chr6	168819980	168821929	MACS_peak_19488	101.51
chr2	126451860	126453066	MACS_peak_11882	101.54
chr18	32754534	32755451	MACS_peak_9715	101.55
chr5	82218085	82220237	MACS_peak_17270	101.57
chr20	49109583	49112145	MACS_peak_13197	101.62
chr20	17766691	17768055	MACS_peak_12804	101.68
chr5	141666714	141668490	MACS_peak_17784	101.68
chr1	230631096	230636125	MACS_peak_2284	101.69
chr13	76880964	76882835	MACS_peak_5848	101.7
chr2	43630179	43631705	MACS_peak_11418	101.7
chr2	66909540	66911015	MACS_peak_11588	101.7
chr8	81268332	81270258	MACS_peak_21059	101.71
chr8	110631970	110636011	MACS_peak_21395	101.74
chr12	25497710	25498926	MACS_peak_4736	101.76
chr17	39078539	39079821	MACS_peak_8903	101.78
chr15	86414327	86415591	MACS_peak_7492	101.81
chr17	42676656	42678463	MACS_peak_9021	101.82
chr7	90953391	90955094	MACS_peak_20110	101.87
chr18	20857487	20858635	MACS_peak_9666	101.97
chr5	73558332	73560876	MACS_peak_17122	101.97
chr17	55677523	55679404	MACS_peak_9228	102.04
chr4	111742247	111743445	MACS_peak_16424	102.06
chr1	52090424	52091685	MACS_peak_720	102.09
chr3	190043067	190044328	MACS_peak_15671	102.09
chr10	82223697	82225207	MACS_peak_3254	102.2
chr5	81152464	81153864	MACS_peak_17255	102.2
chr3	72066854	72068244	MACS_peak_15053	102.21
chr16	85658128	85659772	MACS_peak_8365	102.27
chr1	31591031	31592290	MACS_peak_437	102.28
chr1	232219693	232228431	MACS_peak_2333	102.28
chr13	39301656	39302915	MACS_peak_5638	102.28
chr5	114826021	114828475	MACS_peak_17561	102.3
chr19	2167870	2168988	MACS_peak_10176	102.31
chr17	17880108	17882401	MACS_peak_8711	102.36
chr19	18524652	18525721	MACS_peak_10479	102.43
chr10	45261401	45263248	MACS_peak_2992	102.46
chr16	72872095	72873352	MACS_peak_8235	102.47
chr18	25284072	25285645	MACS_peak_9685	102.5
chr12	125368761	125370267	MACS_peak_5395	102.54
chr9	74270737	74272115	MACS_peak_21975	102.69
chr4	70843619	70844832	MACS_peak_16148	102.7
chr1	249223046	249224718	MACS_peak_2627	102.72
chr18	55772394	55774086	MACS_peak_9917	102.72
chr6	12008082	12009200	MACS_peak_18299	102.77
chr15	68146463	68147479	MACS_peak_7296	102.87
chr22	36037467	36038969	MACS_peak_14152	102.88
chr6	3170494	3171499	MACS_peak_18231	102.91
chr5	88549713	88552043	MACS_peak_17324	102.95
chr20	46000551	46002126	MACS_peak_13136	102.97
chr3	107687752	107689686	MACS_peak_15140	102.97
chr3	50544721	50546973	MACS_peak_14847	102.98
chr1	96942626	96944079	MACS_peak_1013	102.99
chr15	63688080	63689496	MACS_peak_7209	103.07
chr6	47096641	47098066	MACS_peak_18750	103.17
chr4	148736004	148738184	MACS_peak_16560	103.2
chr9	98941908	98943306	MACS_peak_22146	103.21
chr1	202053526	202055510	MACS_peak_1859	103.27
chr19	8120476	8121760	MACS_peak_10327	103.34
chr6	75244121	75245416	MACS_peak_18855	103.34
chr1	221542934	221547980	MACS_peak_2141	103.37
chr3	58026972	58028708	MACS_peak_14967	103.39
chr21	26366819	26368384	MACS_peak_13587	103.44
chr1	112509200	112511141	MACS_peak_1068	103.45
chr3	136520533	136521820	MACS_peak_15309	103.45
chr7	40826	42155	MACS_peak_19541	103.45
chr4	157850435	157852312	MACS_peak_16599	103.46
chr19	48096642	48097891	MACS_peak_10824	103.47
chr9	125341981	125343215	MACS_peak_22266	103.5
chr2	203200951	203202630	MACS_peak_12264	103.51
chr15	29969639	29971420	MACS_peak_6898	103.64
chr13	20988791	20990571	MACS_peak_5487	103.73
chr3	58160810	58162193	MACS_peak_14970	103.77
chr1	224072794	224076543	MACS_peak_2184	103.85
chr13	24791342	24792642	MACS_peak_5541	103.88
chr19	1361277	1362966	MACS_peak_10127	103.92
chr20	49031524	49033523	MACS_peak_13193	103.93
chr6	14322189	14323711	MACS_peak_18334	103.93
chr4	74315896	74317171	MACS_peak_16175	104.02
chr6	152383738	152385238	MACS_peak_19312	104.11
chr22	20200892	20204111	MACS_peak_13922	104.12
chr6	163590122	163591421	MACS_peak_19402	104.12
chr1	233275864	233280012	MACS_peak_2374	104.13
chr4	109059396	109060966	MACS_peak_16395	104.16
chr19	46109896	46111531	MACS_peak_10771	104.18
chr13	52367599	52369666	MACS_peak_5786	104.2
chr15	100025416	100026972	MACS_peak_7659	104.22
chr4	110271458	110272405	MACS_peak_16405	104.22
chr8	49177659	49179178	MACS_peak_20823	104.22
chr1	232699962	232705922	MACS_peak_2350	104.25
chr3	41026657	41028295	MACS_peak_14689	104.25
chr7	123052413	123053738	MACS_peak_20270	104.25
chr4	169332101	169334045	MACS_peak_16625	104.28
chr5	91871438	91873140	MACS_peak_17355	104.28
chr5	386815	390315	MACS_peak_16679	104.29
chr21	18827127	18828487	MACS_peak_13574	104.31
chr1	203133587	203141364	MACS_peak_1878	104.32
chr10	74011039	74012363	MACS_peak_3122	104.35
chr16	54310765	54311655	MACS_peak_8117	104.39
chr16	87304604	87305917	MACS_peak_8431	104.49
chr1	246859952	246863099	MACS_peak_2583	104.55
chr20	19814139	19815549	MACS_peak_12836	104.66
chr6	150988784	150990617	MACS_peak_19301	104.66
chr7	137084171	137085646	MACS_peak_20422	104.77
chr5	132376551	132377844	MACS_peak_17660	104.82
chr6	154871644	154873334	MACS_peak_19326	104.82
chr11	72951044	72953182	MACS_peak_4367	104.84
chr1	203634908	203643809	MACS_peak_1890	104.9
chr12	6729372	6730834	MACS_peak_4615	104.9
chr2	49845760	49847051	MACS_peak_11487	104.9
chr1	226083427	226087634	MACS_peak_2213	104.91
chr16	11234183	11236823	MACS_peak_7899	104.93
chr20	48294319	48295568	MACS_peak_13151	105.01
chr1	81793292	81794769	MACS_peak_918	105.02
chr7	12790277	12791388	MACS_peak_19750	105.08
chr1	3515744	3517242	MACS_peak_80	105.09
chr14	65139910	65141679	MACS_peak_6359	105.11
chr1	24446298	24448505	MACS_peak_286	105.12
chr10	91107767	91109533	MACS_peak_3281	105.17
chr8	41570134	41572020	MACS_peak_20757	105.18
chr1	73645923	73647445	MACS_peak_883	105.21
chr6	161857405	161858573	MACS_peak_19390	105.27
chr3	162083072	162084915	MACS_peak_15474	105.29
chr2	221087455	221088682	MACS_peak_12432	105.34
chr2	67066551	67068044	MACS_peak_11607	105.41
chr12	100073401	100074770	MACS_peak_5166	105.46
chr9	126357237	126359154	MACS_peak_22279	105.46
chr17	14378075	14379182	MACS_peak_8657	105.49
chr20	19717121	19718540	MACS_peak_12828	105.62
chr8	81585736	81589591	MACS_peak_21069	105.63
chr7	131071	132672	MACS_peak_19545	105.65
chr10	123051486	123053533	MACS_peak_3483	105.75
chr7	64407469	64408458	MACS_peak_20002	105.83
chr8	128997012	129002556	MACS_peak_21556	105.97
chr4	93784940	93787689	MACS_peak_16310	106
chr2	8570459	8571999	MACS_peak_11124	106.01
chr16	77154427	77155707	MACS_peak_8261	106.05
chr12	63154964	63156429	MACS_peak_5029	106.07
chr8	122723197	122727515	MACS_peak_21479	106.09
chr3	194800375	194801974	MACS_peak_15692	106.12
chr1	197813020	197814486	MACS_peak_1807	106.17
chr2	115553804	115556202	MACS_peak_11808	106.17
chr2	178619312	178621306	MACS_peak_12113	106.17
chr14	71605864	71607463	MACS_peak_6464	106.2
chr4	148231173	148232605	MACS_peak_16539	106.23
chr9	115523646	115525638	MACS_peak_22205	106.34
chr1	218522574	218528097	MACS_peak_2038	106.4
chr18	46523745	46525629	MACS_peak_9866	106.4
chr3	52254446	52256996	MACS_peak_14874	106.4
chr12	8844603	8845819	MACS_peak_4653	106.42
chr19	18271086	18272347	MACS_peak_10459	106.49
chr10	78408608	78410281	MACS_peak_3210	106.51
chr2	195883566	195885261	MACS_peak_12202	106.51
chr6	87975378	87976714	MACS_peak_18892	106.51
chr1	212395759	212400460	MACS_peak_1993	106.54
chr7	157798728	157800616	MACS_peak_20625	106.57
chr17	57859540	57861187	MACS_peak_9268	106.58
chr5	124303814	124305028	MACS_peak_17612	106.61
chr3	58595546	58596893	MACS_peak_14978	106.63
chr20	55764481	55766345	MACS_peak_13308	106.66
chr1	178544325	178545471	MACS_peak_1621	106.71
chr10	127835539	127837558	MACS_peak_3524	106.73
chr11	65879311	65880897	MACS_peak_4232	106.75
chr5	141769309	141770234	MACS_peak_17789	106.75
chr11	72953604	72954889	MACS_peak_4368	106.77
chr19	21182386	21183598	MACS_peak_10519	106.81
chr11	24768642	24770305	MACS_peak_3881	106.84
chr1	31573358	31574452	MACS_peak_433	106.85
chr2	31707449	31709146	MACS_peak_11341	106.91
chr3	107709274	107711116	MACS_peak_15142	106.98
chr6	3469599	3471116	MACS_peak_18244	107.03
chr17	62769447	62770999	MACS_peak_9299	107.11
chr20	60932013	60935467	MACS_peak_13454	107.11
chr7	40502431	40503615	MACS_peak_19886	107.12
chr5	140705527	140706655	MACS_peak_17759	107.13
chr20	55133632	55135632	MACS_peak_13291	107.25
chr1	244101279	244104872	MACS_peak_2526	107.26
chr14	60399546	60401060	MACS_peak_6332	107.29
chr1	179240807	179243432	MACS_peak_1639	107.38
chr8	110595830	110600220	MACS_peak_21392	107.42
chr2	102272447	102273478	MACS_peak_11767	107.45
chr2	2906258	2907427	MACS_peak_11068	107.49
chr5	142952350	142953572	MACS_peak_17817	107.57
chr11	469285	470636	MACS_peak_3611	107.6
chr19	48925814	48927256	MACS_peak_10842	107.7
chr4	91983153	91986338	MACS_peak_16301	107.7
chr1	51791236	51792347	MACS_peak_712	107.72
chr18	1014631	1016048	MACS_peak_9584	107.8
chr10	120599619	120600922	MACS_peak_3450	107.84
chr10	69910947	69912536	MACS_peak_3064	107.89
chr4	77115595	77117334	MACS_peak_16201	107.93
chr17	28894492	28895752	MACS_peak_8775	107.97
chr8	142028523	142030810	MACS_peak_21650	107.97
chr13	113857755	113859325	MACS_peak_6014	108.17
chr15	46157825	46159083	MACS_peak_7103	108.17
chr13	50023792	50025022	MACS_peak_5717	108.18
chr18	46440377	46441633	MACS_peak_9855	108.36
chr13	34267957	34269701	MACS_peak_5606	108.45
chr5	1514071	1515092	MACS_peak_16703	108.55
chr20	36571902	36573785	MACS_peak_13017	108.57
chr5	110883764	110886642	MACS_peak_17504	108.69
chr3	59550852	59552584	MACS_peak_14995	108.83
chr13	45495549	45497266	MACS_peak_5694	108.93
chr6	41650203	41652526	MACS_peak_18632	108.94
chr3	5314719	5316557	MACS_peak_14459	108.96
chr6	114690566	114691876	MACS_peak_19111	108.97
chr1	85709101	85710464	MACS_peak_930	108.99
chr11	68447701	68448776	MACS_peak_4288	108.99
chr2	206839488	206840693	MACS_peak_12314	108.99
chr13	43877251	43878846	MACS_peak_5677	109.06
chr10	3584353	3585953	MACS_peak_2689	109.1
chr19	952463	954306	MACS_peak_10097	109.12
chr8	128937995	128941521	MACS_peak_21554	109.17
chr3	134786011	134787441	MACS_peak_15303	109.19
chr6	128046549	128048459	MACS_peak_19175	109.24
chr3	11476594	11477723	MACS_peak_14496	109.27
chr17	14356157	14357431	MACS_peak_8653	109.31
chr1	77488594	77490685	MACS_peak_904	109.32
chr4	105552253	105553472	MACS_peak_16382	109.33
chr13	81025631	81026786	MACS_peak_5890	109.34
chr20	48389869	48393078	MACS_peak_13157	109.39
chr12	71396888	71398236	MACS_peak_5075	109.47
chr4	105897716	105899283	MACS_peak_16383	109.47
chr4	56043466	56044676	MACS_peak_16097	109.51
chr15	57598089	57599839	MACS_peak_7160	109.53
chr8	109854496	109859123	MACS_peak_21383	109.56
chr2	121575057	121576499	MACS_peak_11849	109.59
chr5	55993062	55995347	MACS_peak_17007	109.69
chr4	162363822	162365246	MACS_peak_16610	109.74
chr5	87852077	87854390	MACS_peak_17311	109.77
chr17	17019429	17020797	MACS_peak_8670	109.94
chr1	180782022	180784369	MACS_peak_1659	109.95
chr1	61953120	61954901	MACS_peak_823	109.96
chr14	102175797	102178146	MACS_peak_6767	110.04
chr11	12208151	12209695	MACS_peak_3822	110.1
chr8	131460894	131463491	MACS_peak_21567	110.12
chr15	67041240	67042857	MACS_peak_7270	110.14
chr1	54938340	54940219	MACS_peak_769	110.22
chr12	113962771	113964633	MACS_peak_5268	110.24
chr1	245224545	245228099	MACS_peak_2559	110.28
chr17	62158452	62160459	MACS_peak_9289	110.32
chr7	2796835	2798505	MACS_peak_19683	110.34
chr3	19099735	19101184	MACS_peak_14554	110.37
chr10	61913032	61914449	MACS_peak_3025	110.38
chr4	95302763	95304557	MACS_peak_16350	110.45
chr2	66976582	66978307	MACS_peak_11596	110.46
chr20	60161937	60164288	MACS_peak_13424	110.57
chr18	56565150	56566711	MACS_peak_9978	110.58
chr1	242371477	242376395	MACS_peak_2493	110.61
chr20	56336697	56339441	MACS_peak_13345	110.63
chr20	9356951	9358528	MACS_peak_12769	110.64
chr6	15070181	15071945	MACS_peak_18351	110.64
chr7	126202507	126204082	MACS_peak_20287	110.64
chr18	77370511	77371590	MACS_peak_10053	110.65
chr11	76040035	76041971	MACS_peak_4415	110.66
chr20	24432841	24434157	MACS_peak_12871	110.66
chr9	15114600	15116444	MACS_peak_21802	110.84
chr20	42929955	42932403	MACS_peak_13084	110.85
chr11	76446379	76447686	MACS_peak_4428	110.93
chr18	37070633	37071577	MACS_peak_9754	110.99
chr16	49733117	49734949	MACS_peak_8108	111.06
chr6	37751479	37752861	MACS_peak_18586	111.16
chr18	46308478	46310758	MACS_peak_9835	111.28
chr6	91461699	91463653	MACS_peak_18957	111.29
chr11	690968	692613	MACS_peak_3622	111.42
chr4	39925450	39926757	MACS_peak_16059	111.57
chr2	203036831	203038234	MACS_peak_12261	111.68
chr20	43463479	43465940	MACS_peak_13104	111.68
chr20	19788278	19790943	MACS_peak_12834	111.7
chr20	33557953	33560337	MACS_peak_12974	111.79
chr10	24538334	24539326	MACS_peak_2919	111.83
chr4	29640803	29642143	MACS_peak_16034	111.88
chr22	46846576	46848105	MACS_peak_14348	111.9
chr12	100189329	100190376	MACS_peak_5168	111.95
chr20	60476502	60478097	MACS_peak_13439	112
chr5	125778057	125779293	MACS_peak_17627	112.05
chr15	47077238	47078788	MACS_peak_7108	112.11
chr19	5491050	5492738	MACS_peak_10261	112.12
chr5	79411453	79413452	MACS_peak_17224	112.12
chr1	11674841	11677944	MACS_peak_141	112.13
chr3	56305736	56307104	MACS_peak_14927	112.17
chr20	20723812	20724911	MACS_peak_12857	112.26
chr2	20386339	20388176	MACS_peak_11216	112.3
chr14	96930035	96931518	MACS_peak_6722	112.41
chr21	46795960	46797177	MACS_peak_13830	112.42
chr10	66569148	66570666	MACS_peak_3059	112.46
chr15	96014009	96015513	MACS_peak_7595	112.46
chr2	132317875	132319090	MACS_peak_11941	112.46
chr4	7141296	7143260	MACS_peak_15910	112.51
chr9	85149683	85151321	MACS_peak_22012	112.52
chrX	22155432	22157070	MACS_peak_22597	112.52
chr9	132348318	132349799	MACS_peak_22383	112.53
chr2	216794221	216795494	MACS_peak_12369	112.57
chr16	29039956	29041212	MACS_peak_7986	112.6
chr8	81022805	81024884	MACS_peak_21050	112.65
chr8	65573635	65577157	MACS_peak_20962	112.66
chr15	96017477	96018863	MACS_peak_7596	112.74
chr4	154130938	154132600	MACS_peak_16584	112.74
chr20	30932072	30934352	MACS_peak_12923	112.81
chr11	34243989	34245669	MACS_peak_3977	112.86
chr2	237595723	237597339	MACS_peak_12599	112.88
chr14	24549610	24551875	MACS_peak_6100	112.91
chr4	140967702	140969334	MACS_peak_16504	112.98
chr17	31213205	31214299	MACS_peak_8788	113.02
chr7	25365950	25367700	MACS_peak_19801	113.1
chr17	54398758	54400571	MACS_peak_9202	113.19
chr6	163660959	163662804	MACS_peak_19409	113.19
chr1	154969506	154971126	MACS_peak_1275	113.22
chr13	24616430	24617712	MACS_peak_5523	113.25
chr11	113551505	113552950	MACS_peak_4474	113.47
chr4	130613894	130615339	MACS_peak_16485	113.47
chr16	78376032	78377415	MACS_peak_8272	113.56
chr7	1213372	1215500	MACS_peak_19604	113.58
chr22	35876211	35877954	MACS_peak_14139	113.61
chr15	30176750	30178072	MACS_peak_6904	113.63
chr18	25481951	25483579	MACS_peak_9687	113.83
chr17	80551128	80552110	MACS_peak_9558	113.84
chr1	12587686	12588946	MACS_peak_146	113.87
chr10	91624550	91626063	MACS_peak_3286	113.88
chr16	1979130	1980468	MACS_peak_7755	114.03
chr15	90580663	90581904	MACS_peak_7538	114.11
chr18	29398412	29399729	MACS_peak_9709	114.12
chr7	120871419	120873039	MACS_peak_20262	114.14
chr10	127676662	127678218	MACS_peak_3517	114.24
chr1	27400354	27401743	MACS_peak_344	114.25
chr16	824042	826330	MACS_peak_7718	114.31
chr18	77204375	77205775	MACS_peak_10048	114.32
chr2	179871338	179872405	MACS_peak_12129	114.36
chr14	103598806	103600019	MACS_peak_6793	114.38
chr3	60683297	60684670	MACS_peak_15004	114.51
chr14	45848322	45849942	MACS_peak_6225	114.52
chr15	102075109	102076947	MACS_peak_7678	114.57
chr10	11939669	11942713	MACS_peak_2837	114.6
chr15	31674447	31675900	MACS_peak_6938	114.64
chr20	61877544	61879886	MACS_peak_13494	114.7
chr8	117771022	117772915	MACS_peak_21416	114.73
chr12	15021196	15022647	MACS_peak_4704	114.76
chr19	7925235	7927061	MACS_peak_10304	114.85
chr17	4378786	4380495	MACS_peak_8531	114.93
chr17	76349116	76350618	MACS_peak_9409	114.97
chr8	8247841	8250068	MACS_peak_20698	114.98
chr2	30825373	30827050	MACS_peak_11327	115.07
chr7	149479576	149481172	MACS_peak_20483	115.14
chr4	168382083	168383788	MACS_peak_16618	115.17
chr1	116833962	116836177	MACS_peak_1100	115.18
chr11	45771084	45773362	MACS_peak_4039	115.18
chr19	48927699	48928863	MACS_peak_10843	115.27
chr10	102117050	102118083	MACS_peak_3357	115.29
chr6	107387713	107389210	MACS_peak_19032	115.33
chr13	52946254	52947616	MACS_peak_5796	115.57
chr10	81019494	81021421	MACS_peak_3244	115.65
chr14	59094640	59095824	MACS_peak_6328	115.68
chr7	19417486	19419030	MACS_peak_19776	115.71
chr5	58182377	58184598	MACS_peak_17026	115.82
chr5	56618974	56621670	MACS_peak_17013	115.86
chr4	56715853	56717191	MACS_peak_16110	115.9
chr13	114558264	114560198	MACS_peak_6031	116.07
chr22	24580929	24586634	MACS_peak_13977	116.13
chr6	144292228	144293614	MACS_peak_19248	116.23
chr19	4082987	4084732	MACS_peak_10243	116.29
chr1	163062950	163064660	MACS_peak_1434	116.33
chr17	64497521	64499233	MACS_peak_9311	116.33
chr2	206567220	206569825	MACS_peak_12298	116.35
chr5	60570691	60573578	MACS_peak_17041	116.55
chr4	82706790	82708650	MACS_peak_16249	116.67
chr6	97531243	97533393	MACS_peak_18984	116.94
chr7	57883622	57884970	MACS_peak_19998	116.94
chr19	1853912	1855649	MACS_peak_10160	117.06
chr15	68155619	68156884	MACS_peak_7300	117.07
chr2	178568173	178569759	MACS_peak_12106	117.07
chr3	162087766	162089053	MACS_peak_15475	117.11
chr15	77834570	77836212	MACS_peak_7413	117.14
chr4	65714582	65716494	MACS_peak_16141	117.14
chr21	44733187	44734872	MACS_peak_13725	117.25
chr6	72103850	72105649	MACS_peak_18837	117.26
chr1	192803566	192805968	MACS_peak_1783	117.27
chr15	68147816	68149310	MACS_peak_7297	117.29
chr2	43437187	43438717	MACS_peak_11413	117.4
chr7	39353108	39354540	MACS_peak_19879	117.42
chr3	99668532	99670819	MACS_peak_15117	117.54
chrX	47437224	47438390	MACS_peak_22614	117.6
chr2	10425115	10426746	MACS_peak_11173	117.68
chr19	32454346	32455600	MACS_peak_10578	117.69
chr8	116231921	116233443	MACS_peak_21414	117.7
chr17	43450851	43451925	MACS_peak_9051	117.9
chr6	26039135	26040593	MACS_peak_18413	117.96
chr13	52490519	52492329	MACS_peak_5791	118.03
chr2	183691050	183692801	MACS_peak_12147	118.05
chr1	10960723	10962405	MACS_peak_122	118.06
chr22	28361292	28363410	MACS_peak_14029	118.06
chr4	175080088	175081606	MACS_peak_16654	118.07
chr1	177154873	177157230	MACS_peak_1579	118.09
chr5	29366597	29368551	MACS_peak_16832	118.11
chr19	32451768	32453316	MACS_peak_10577	118.14
chr8	78014406	78016127	MACS_peak_21031	118.14
chr13	51574743	51576595	MACS_peak_5750	118.16
chr11	4673786	4675328	MACS_peak_3732	118.18
chr1	232048255	232052332	MACS_peak_2324	118.22
chr2	205318099	205319121	MACS_peak_12285	118.49
chr13	100929086	100930435	MACS_peak_5932	118.55
chr3	69331081	69332124	MACS_peak_15039	118.76
chr6	12382528	12384533	MACS_peak_18313	118.9
chr6	121911926	121914571	MACS_peak_19143	118.92
chr2	174525017	174526333	MACS_peak_12041	118.94
chr8	103889431	103894133	MACS_peak_21326	118.96
chr18	42265933	42267143	MACS_peak_9794	118.97
chr6	3788028	3789535	MACS_peak_18250	119.04
chr7	158349335	158351672	MACS_peak_20646	119.07
chr22	50599080	50600328	MACS_peak_14403	119.08
chr19	30740741	30741836	MACS_peak_10542	119.18
chr22	50577948	50579065	MACS_peak_14400	119.2
chr1	160956379	160957801	MACS_peak_1403	119.21
chr6	170527291	170528803	MACS_peak_19531	119.21
chr4	27189148	27190784	MACS_peak_16010	119.22
chr2	39911801	39913357	MACS_peak_11377	119.27
chr8	80641149	80643635	MACS_peak_21043	119.3
chr12	2139452	2140778	MACS_peak_4551	119.37
chr6	12470648	12472237	MACS_peak_18316	119.46
chr9	123115260	123117252	MACS_peak_22242	119.48
chr17	39819956	39821525	MACS_peak_8953	119.52
chr2	223436805	223438320	MACS_peak_12460	119.54
chr6	137086937	137088200	MACS_peak_19208	119.57
chr10	58189754	58191255	MACS_peak_3022	119.65
chr9	93094922	93096671	MACS_peak_22060	119.76
chr13	76534260	76535520	MACS_peak_5840	119.88
chr20	17856448	17858271	MACS_peak_12809	119.99
chr9	6134883	6136026	MACS_peak_21777	120.11
chr18	53833600	53835476	MACS_peak_9909	120.13
chr8	144231194	144234029	MACS_peak_21691	120.14
chr5	131761714	131763024	MACS_peak_17652	120.15
chr13	106750209	106751620	MACS_peak_5942	120.19
chrX	148796352	148797782	MACS_peak_22670	120.19
chr14	73382165	73383783	MACS_peak_6484	120.22
chr7	131605951	131608075	MACS_peak_20350	120.35
chr15	29695891	29697525	MACS_peak_6886	120.43
chr3	23123466	23125111	MACS_peak_14566	120.43
chr3	197655430	197656627	MACS_peak_15751	120.44
chr19	57581200	57583300	MACS_peak_10998	120.5
chr21	26762892	26764767	MACS_peak_13594	120.58
chr1	198465646	198468053	MACS_peak_1819	120.65
chr8	122392234	122398867	MACS_peak_21471	120.71
chr11	24849808	24850991	MACS_peak_3882	120.79
chr16	5878403	5879570	MACS_peak_7859	120.88
chr17	75116270	75119215	MACS_peak_9380	120.92
chr8	131661290	131663342	MACS_peak_21571	120.94
chr2	192717847	192719564	MACS_peak_12196	121.08
chr1	50656129	50657489	MACS_peak_707	121.15
chr7	94552558	94554368	MACS_peak_20133	121.18
chr1	218781207	218785986	MACS_peak_2046	121.2
chr3	181658804	181660598	MACS_peak_15537	121.23
chr11	69151699	69153122	MACS_peak_4322	121.32
chr21	47051437	47053140	MACS_peak_13851	121.43
chr1	248884520	248886740	MACS_peak_2616	121.61
chr3	25490137	25491094	MACS_peak_14580	121.68
chr10	34529269	34530931	MACS_peak_2959	121.86
chr3	59853796	59854980	MACS_peak_14996	121.95
chr6	140067639	140070406	MACS_peak_19221	121.99
chr7	25448846	25450434	MACS_peak_19805	122.06
chr11	12170800	12172492	MACS_peak_3818	122.11
chr2	30827945	30829070	MACS_peak_11328	122.13
chr7	155150432	155151887	MACS_peak_20585	122.13
chr1	209064911	209067951	MACS_peak_1955	122.18
chr2	233452514	233454552	MACS_peak_12568	122.19
chr7	153099711	153101077	MACS_peak_20529	122.19
chr10	20132866	20134280	MACS_peak_2890	122.2
chr4	93914683	93916628	MACS_peak_16312	122.24
chr12	58261803	58263234	MACS_peak_5014	122.27
chr2	240185891	240188153	MACS_peak_12636	122.39
chr3	184474263	184476742	MACS_peak_15605	122.44
chr2	177621808	177623160	MACS_peak_12072	122.46
chr2	178772425	178773791	MACS_peak_12118	122.47
chr9	3905877	3907579	MACS_peak_21768	122.48
chr18	46305803	46308457	MACS_peak_9834	122.73
chr1	232382919	232390524	MACS_peak_2340	122.78
chr14	52042574	52044230	MACS_peak_6257	122.88
chr6	144535949	144537659	MACS_peak_19250	122.88
chr9	15131818	15133601	MACS_peak_21804	122.88
chr5	141842060	141843643	MACS_peak_17791	122.95
chr20	35300039	35301417	MACS_peak_12999	123.08
chr1	163183010	163185495	MACS_peak_1439	123.27
chr5	144521484	144523041	MACS_peak_17826	123.38
chr6	106206861	106208383	MACS_peak_19010	123.4
chr6	113949745	113950904	MACS_peak_19106	123.41
chr12	66464773	66466174	MACS_peak_5057	123.48
chr14	88360790	88362061	MACS_peak_6600	123.57
chr6	145139514	145140908	MACS_peak_19255	123.64
chr4	139915730	139917360	MACS_peak_16489	123.87
chr1	4106130	4107769	MACS_peak_89	123.92
chr10	72981952	72983895	MACS_peak_3099	123.92
chr19	57576430	57577522	MACS_peak_10996	123.96
chr5	110647734	110650207	MACS_peak_17500	123.96
chr3	85622633	85624390	MACS_peak_15100	124.53
chr20	24474216	24475737	MACS_peak_12874	124.59
chr22	28174082	28177174	MACS_peak_14019	124.64
chr14	69133427	69135574	MACS_peak_6407	124.88
chr6	3779341	3781383	MACS_peak_18249	124.88
chr10	64508368	64510446	MACS_peak_3043	124.92
chr17	57914323	57915593	MACS_peak_9271	124.92
chr9	140043206	140044786	MACS_peak_22554	124.95
chr16	66256523	66258400	MACS_peak_8136	124.97
chr6	104486406	104487972	MACS_peak_18998	124.99
chr19	2170069	2171726	MACS_peak_10177	125.01
chr6	149416915	149418478	MACS_peak_19267	125.1
chr1	171110109	171112255	MACS_peak_1515	125.25
chr1	70432125	70433567	MACS_peak_878	125.32
chr1	156346510	156348979	MACS_peak_1330	125.35
chr10	13034911	13036957	MACS_peak_2857	125.54
chr11	68979462	68981295	MACS_peak_4312	125.54
chr14	52273305	52275952	MACS_peak_6260	125.55
chr17	41469399	41471163	MACS_peak_8989	125.63
chr4	102321731	102323171	MACS_peak_16367	125.63
chr6	97209306	97210900	MACS_peak_18981	125.63
chr22	35196303	35198666	MACS_peak_14089	125.71
chr2	47283297	47286110	MACS_peak_11442	125.73
chr7	140234041	140236101	MACS_peak_20462	125.79
chr17	54289932	54291431	MACS_peak_9197	125.88
chr5	141220137	141221341	MACS_peak_17763	125.89
chr1	54600824	54602810	MACS_peak_754	125.91
chr14	102997349	102999245	MACS_peak_6778	125.94
chr1	226240663	226244751	MACS_peak_2219	125.99
chr14	105842858	105844688	MACS_peak_6858	125.99
chr14	77517006	77518208	MACS_peak_6553	126.11
chr2	232544499	232545746	MACS_peak_12511	126.14
chr12	53885964	53887739	MACS_peak_4930	126.17
chr19	4130427	4131920	MACS_peak_10245	126.18
chr2	237879504	237881396	MACS_peak_12616	126.29
chr5	55335413	55336971	MACS_peak_16980	126.34
chr17	46675884	46677464	MACS_peak_9094	126.47
chr5	34831607	34833819	MACS_peak_16862	126.57
chr13	41905750	41907299	MACS_peak_5648	126.59
chr16	86167266	86169768	MACS_peak_8394	126.62
chr16	81572472	81574409	MACS_peak_8296	126.7
chr17	80109579	80111714	MACS_peak_9537	126.7
chr1	183281623	183284562	MACS_peak_1720	126.82
chr5	17373582	17376067	MACS_peak_16812	126.94
chr3	104636000	104637806	MACS_peak_15128	126.97
chr1	197756472	197758967	MACS_peak_1805	127.04
chr17	17686060	17687789	MACS_peak_8695	127.05
chr1	57033781	57035763	MACS_peak_780	127.06
chr1	232163657	232170064	MACS_peak_2329	127.07
chr16	66909683	66911224	MACS_peak_8153	127.07
chr22	50421186	50422579	MACS_peak_14394	127.18
chr1	180223116	180227134	MACS_peak_1649	127.21
chr3	33623689	33625124	MACS_peak_14643	127.3
chr3	132988617	132990404	MACS_peak_15286	127.4
chr15	91234335	91236079	MACS_peak_7562	127.42
chr5	73949745	73951157	MACS_peak_17141	127.53
chr4	165973734	165976232	MACS_peak_16615	127.72
chr3	18700663	18701906	MACS_peak_14547	127.75
chr10	77920193	77922037	MACS_peak_3196	128.04
chr12	123735039	123736853	MACS_peak_5357	128.06
chr1	184640303	184641884	MACS_peak_1755	128.09
chr3	184122858	184124614	MACS_peak_15566	128.11
chr7	2665572	2667045	MACS_peak_19680	128.14
chr12	131472827	131474565	MACS_peak_5418	128.2
chr3	184494020	184495432	MACS_peak_15608	128.2
chr8	119427835	119433031	MACS_peak_21441	128.2
chr1	220981000	220990019	MACS_peak_2109	128.21
chr14	89013506	89015089	MACS_peak_6607	128.43
chr14	103712488	103714201	MACS_peak_6798	128.43
chr5	78397520	78399186	MACS_peak_17201	128.61
chr3	138553144	138554494	MACS_peak_15322	128.68
chr4	53914731	53916566	MACS_peak_16073	128.7
chr5	164578839	164580131	MACS_peak_17981	128.71
chr14	23280129	23281187	MACS_peak_6072	128.81
chr16	70466045	70468019	MACS_peak_8200	128.81
chr18	72960787	72962894	MACS_peak_10039	128.85
chr14	88382117	88383780	MACS_peak_6602	129.01
chr11	66769529	66771099	MACS_peak_4246	129.19
chr4	122103327	122104730	MACS_peak_16469	129.24
chr14	102081067	102083079	MACS_peak_6758	129.26
chr21	46993658	46995229	MACS_peak_13849	129.33
chr12	65054185	65055587	MACS_peak_5043	129.34
chr6	113274501	113276454	MACS_peak_19102	129.46
chr11	2429209	2431905	MACS_peak_3712	129.77
chr22	25910140	25911765	MACS_peak_14003	129.8
chr5	145405986	145407538	MACS_peak_17838	129.8
chr5	64010733	64011876	MACS_peak_17050	129.81
chr1	225948508	225952977	MACS_peak_2209	129.91
chr14	57324865	57326144	MACS_peak_6315	130.12
chr6	12331502	12332836	MACS_peak_18305	130.37
chr1	166366190	166368365	MACS_peak_1480	130.56
chr4	144540545	144542051	MACS_peak_16518	130.76
chr13	77029914	77031374	MACS_peak_5861	130.79
chr11	23576753	23578379	MACS_peak_3873	130.8
chr7	27938160	27940013	MACS_peak_19846	130.98
chr3	144384216	144385906	MACS_peak_15350	131.19
chr6	157638390	157639774	MACS_peak_19354	131.2
chr1	217382915	217386492	MACS_peak_2032	131.26
chr7	134679439	134680691	MACS_peak_20414	131.32
chr21	31064857	31066408	MACS_peak_13607	131.38
chr21	35563799	35565540	MACS_peak_13639	131.44
chr3	189020344	189022064	MACS_peak_15667	131.46
chr15	47304065	47305805	MACS_peak_7111	131.59
chr21	34017992	34019793	MACS_peak_13625	131.69
chr9	93800197	93802023	MACS_peak_22061	131.71
chr2	174295940	174297436	MACS_peak_12040	131.75
chr6	12238456	12240135	MACS_peak_18300	131.77
chr13	31447941	31449486	MACS_peak_5569	131.82
chr12	105064584	105066419	MACS_peak_5200	131.86
chr1	44225278	44227458	MACS_peak_574	132.08
chr18	21629893	21631924	MACS_peak_9670	132.26
chr2	60808194	60809808	MACS_peak_11558	132.26
chr4	56623105	56625146	MACS_peak_16109	132.26
chr16	66194158	66196413	MACS_peak_8132	132.29
chr21	18634620	18636229	MACS_peak_13565	132.41
chr4	77462873	77465054	MACS_peak_16204	132.48
chr17	54397323	54398457	MACS_peak_9201	132.5
chr2	179922423	179923851	MACS_peak_12130	132.68
chr13	30937689	30940127	MACS_peak_5561	132.72
chr5	80970900	80973788	MACS_peak_17251	132.94
chr7	39392807	39394472	MACS_peak_19880	133.24
chr3	195528004	195529689	MACS_peak_15712	133.29
chr8	131458744	131460864	MACS_peak_21566	133.39
chr2	24013216	24014859	MACS_peak_11222	133.47
chr4	93916824	93919397	MACS_peak_16313	133.6
chr6	137077267	137078419	MACS_peak_19205	133.64
chr4	152245814	152247059	MACS_peak_16577	133.88
chr1	233192668	233197587	MACS_peak_2371	134.01
chr21	18632417	18634192	MACS_peak_13564	134.02
chr1	50622538	50624516	MACS_peak_701	134.21
chr9	98547323	98549389	MACS_peak_22126	134.36
chr11	114792450	114794220	MACS_peak_4481	134.48
chr13	36289454	36291609	MACS_peak_5618	134.54
chr8	41643973	41646179	MACS_peak_20762	134.66
chr20	56520443	56523106	MACS_peak_13368	134.88
chr19	45225063	45226630	MACS_peak_10745	134.91
chr7	87460537	87461943	MACS_peak_20103	134.97
chr1	231731154	231735429	MACS_peak_2312	134.98
chr2	223783294	223785611	MACS_peak_12465	135.19
chr1	223694277	223700723	MACS_peak_2170	135.5
chr5	78466995	78469695	MACS_peak_17205	135.51
chr6	152634797	152635758	MACS_peak_19315	135.64
chr1	212826470	212831555	MACS_peak_2009	135.84
chr15	67728092	67729784	MACS_peak_7292	136.04
chr10	79606034	79607763	MACS_peak_3214	136.08
chr18	34308465	34310155	MACS_peak_9735	136.23
chr14	101000681	101002593	MACS_peak_6750	136.32
chr4	47865194	47866703	MACS_peak_16067	136.39
chr8	108425843	108430497	MACS_peak_21366	136.47
chr8	140818020	140819853	MACS_peak_21619	136.57
chr3	8750718	8752880	MACS_peak_14465	136.64
chr16	87085619	87087619	MACS_peak_8418	136.7
chr1	182247757	182250350	MACS_peak_1682	136.71
chr4	83072011	83073175	MACS_peak_16253	136.86
chr4	174796393	174798076	MACS_peak_16648	136.89
chr10	121044963	121046795	MACS_peak_3471	137.04
chr20	56119993	56122854	MACS_peak_13327	137.05
chr7	131740267	131741850	MACS_peak_20372	137.06
chr8	141014406	141016146	MACS_peak_21632	137.25
chr4	3737993	3740263	MACS_peak_15857	137.47
chr7	42223056	42225052	MACS_peak_19906	137.81
chr3	76313341	76314941	MACS_peak_15090	137.89
chr2	122827343	122828928	MACS_peak_11864	137.9
chr19	51464524	51467084	MACS_peak_10913	138.23
chr8	81808821	81811289	MACS_peak_21078	138.3
chr1	52023825	52025197	MACS_peak_716	138.6
chr1	219795600	219798401	MACS_peak_2086	138.7
chr16	5690698	5693431	MACS_peak_7855	138.73
chr1	221488777	221493772	MACS_peak_2138	138.79
chr19	10352988	10354517	MACS_peak_10360	138.88
chr5	116185791	116188377	MACS_peak_17583	139.05
chr10	15268930	15270680	MACS_peak_2874	139.14
chr10	45468674	45470719	MACS_peak_2997	139.38
chr6	15919802	15921723	MACS_peak_18366	139.4
chr5	60656870	60659090	MACS_peak_17044	139.41
chr20	50350874	50353090	MACS_peak_13237	139.49
chr15	32267583	32270537	MACS_peak_6945	139.58
chr15	99235489	99237479	MACS_peak_7641	139.59
chr22	38489180	38490715	MACS_peak_14215	139.72
chr10	126245131	126247001	MACS_peak_3507	139.82
chr1	201568308	201573905	MACS_peak_1843	139.83
chr21	18785501	18787760	MACS_peak_13569	139.86
chr11	65074846	65076640	MACS_peak_4203	140.09
chr21	34674105	34677792	MACS_peak_13628	140.13
chr6	81217901	81219919	MACS_peak_18871	140.16
chr8	124654787	124660194	MACS_peak_21512	140.2
chr13	20839926	20841711	MACS_peak_5470	140.36
chr9	71594279	71595874	MACS_peak_21932	140.43
chr5	176149233	176151213	MACS_peak_18051	140.47
chr4	125410324	125412089	MACS_peak_16476	140.61
chr2	30450003	30451785	MACS_peak_11323	140.65
chr9	98901505	98903432	MACS_peak_22142	140.84
chr15	86356921	86358657	MACS_peak_7480	140.9
chr3	137748874	137751189	MACS_peak_15316	140.91
chr9	123424215	123426351	MACS_peak_22247	140.92
chr21	44858802	44860270	MACS_peak_13743	140.93
chr6	131347412	131348650	MACS_peak_19180	141.07
chr17	72442539	72443644	MACS_peak_9335	141.11
chr5	5367908	5371367	MACS_peak_16757	141.18
chr1	221170510	221175276	MACS_peak_2120	141.25
chr15	46212540	46214237	MACS_peak_7105	141.33
chr19	32103346	32105728	MACS_peak_10562	141.41
chr18	35078768	35080494	MACS_peak_9746	141.5
chr8	43294643	43296980	MACS_peak_20798	141.59
chr1	235038077	235045417	MACS_peak_2419	141.65
chr3	156220097	156221716	MACS_peak_15423	141.67
chr11	115852246	115853534	MACS_peak_4489	141.68
chr1	156477497	156480860	MACS_peak_1338	141.73
chr12	15062907	15064746	MACS_peak_4706	141.78
chr15	63772316	63773992	MACS_peak_7218	141.85
chr7	153247303	153249238	MACS_peak_20545	141.95
chr9	136576639	136578722	MACS_peak_22450	141.98
chr14	56273452	56275141	MACS_peak_6301	142.1
chr18	34311020	34312952	MACS_peak_9736	142.28
chr12	100873355	100875633	MACS_peak_5177	142.32
chr2	162879573	162881378	MACS_peak_12004	142.57
chr15	64538951	64540833	MACS_peak_7227	142.7
chr5	83292418	83295360	MACS_peak_17278	142.71
chr14	74237254	74238995	MACS_peak_6498	143.12
chr8	102539337	102544561	MACS_peak_21280	143.13
chr1	219613328	219618985	MACS_peak_2075	143.14
chr8	101407639	101413316	MACS_peak_21249	143.18
chr1	185454764	185457442	MACS_peak_1765	143.26
chr18	25374067	25375684	MACS_peak_9686	143.34
chr16	5478170	5480788	MACS_peak_7843	143.44
chr10	3798588	3802377	MACS_peak_2708	143.73
chr10	123820900	123822858	MACS_peak_3491	143.82
chr17	7666611	7667995	MACS_peak_8613	144.53
chr20	7205867	7207240	MACS_peak_12760	144.73
chr5	72664833	72667251	MACS_peak_17101	145.04
chr8	102130500	102134904	MACS_peak_21262	145.09
chr1	29044545	29046263	MACS_peak_394	145.11
chr6	154537943	154539698	MACS_peak_19317	145.29
chr17	20609813	20611015	MACS_peak_8729	145.36
chr2	213221847	213223444	MACS_peak_12350	145.36
chr4	190610161	190614380	MACS_peak_16663	145.41
chr17	4482424	4484257	MACS_peak_8542	145.42
chr22	35193840	35195433	MACS_peak_14088	145.77
chr6	136766360	136768154	MACS_peak_19198	146.2
chr16	49260303	49261950	MACS_peak_8100	146.26
chr16	78273677	78276190	MACS_peak_8264	146.43
chr12	131748425	131750011	MACS_peak_5427	146.49
chr7	35370885	35372882	MACS_peak_19863	146.99
chr10	131240123	131242018	MACS_peak_3543	147.26
chr1	219584971	219590245	MACS_peak_2073	147.39
chr8	124641407	124653780	MACS_peak_21511	147.47
chr13	49875875	49879018	MACS_peak_5716	147.59
chr1	50659943	50661952	MACS_peak_708	147.91
chr18	51919489	51921480	MACS_peak_9902	148.03
chr10	3576701	3579335	MACS_peak_2687	148.16
chr5	137558306	137560112	MACS_peak_17692	148.22
chr12	45978359	45980024	MACS_peak_4799	148.32
chr2	222391595	222393659	MACS_peak_12441	148.36
chr5	81765682	81767420	MACS_peak_17262	148.36
chr2	173111034	173113121	MACS_peak_12023	148.45
chr12	71387840	71389502	MACS_peak_5074	148.48
chr13	76587277	76588959	MACS_peak_5844	148.67
chr1	208849506	208852253	MACS_peak_1947	148.76
chr16	49730310	49732756	MACS_peak_8107	148.9
chr20	61857038	61858862	MACS_peak_13492	148.95
chr2	11471191	11472695	MACS_peak_11191	149.03
chr14	77474184	77476724	MACS_peak_6544	149.09
chr4	148520562	148522108	MACS_peak_16547	149.15
chr7	3954340	3956134	MACS_peak_19690	149.75
chr13	72621406	72623316	MACS_peak_5824	149.86
chr3	56302820	56304190	MACS_peak_14926	149.88
chr1	231206303	231213674	MACS_peak_2300	150.05
chr1	4282218	4283624	MACS_peak_100	150.19
chr1	219846297	219850840	MACS_peak_2093	150.21
chr2	4499565	4501287	MACS_peak_11100	150.24
chr2	208655095	208657895	MACS_peak_12332	150.37
chr8	125416475	125421753	MACS_peak_21518	150.41
chr14	42342680	42344659	MACS_peak_6219	150.85
chr19	57547445	57549964	MACS_peak_10992	151.04
chr1	225345835	225349500	MACS_peak_2199	151.33
chr9	33170531	33173588	MACS_peak_21872	151.33
chr10	3668330	3670524	MACS_peak_2692	151.49
chrX	100006403	100007999	MACS_peak_22654	151.49
chr2	173272809	173274772	MACS_peak_12030	151.57
chr8	57977668	57979617	MACS_peak_20919	151.69
chr18	19904290	19906106	MACS_peak_9656	151.73
chr20	60210088	60212922	MACS_peak_13426	152.01
chr6	75737831	75739902	MACS_peak_18856	152.07
chr12	63157295	63159002	MACS_peak_5030	152.09
chr7	157481753	157483564	MACS_peak_20596	152.26
chr15	68151793	68154180	MACS_peak_7299	152.35
chr1	218862630	218869983	MACS_peak_2050	152.41
chr6	169049719	169051363	MACS_peak_19498	152.54
chr9	86387599	86390359	MACS_peak_22028	152.58
chr7	130001925	130004236	MACS_peak_20325	152.6
chr14	68867221	68868876	MACS_peak_6388	152.81
chr6	2725146	2726950	MACS_peak_18198	152.81
chr1	219831905	219842095	MACS_peak_2091	152.93
chr6	37586195	37589766	MACS_peak_18580	153
chr5	111346912	111348672	MACS_peak_17520	153.37
chr13	76738517	76740352	MACS_peak_5846	153.61
chr18	76702732	76704596	MACS_peak_10044	153.66
chr1	59874231	59876017	MACS_peak_812	153.71
chr8	49746460	49748190	MACS_peak_20869	153.73
chr7	41242732	41244525	MACS_peak_19900	153.93
chr2	66925065	66926489	MACS_peak_11591	154.42
chr8	119500486	119507778	MACS_peak_21445	154.48
chr2	177673117	177675265	MACS_peak_12074	154.67
chr4	22767854	22769535	MACS_peak_15996	154.74
chr9	98326776	98328736	MACS_peak_22113	154.8
chr1	178023590	178026294	MACS_peak_1613	155.09
chr3	23202987	23204491	MACS_peak_14569	155.23
chr20	51583685	51586234	MACS_peak_13256	155.4
chr16	78495661	78497189	MACS_peak_8280	155.5
chr8	135045910	135047980	MACS_peak_21589	155.57
chr20	50639902	50641521	MACS_peak_13249	155.71
chr7	57831503	57833655	MACS_peak_19995	155.89
chr13	77048239	77050992	MACS_peak_5865	156.16
chr1	248351981	248353748	MACS_peak_2609	156.18
chr12	87948152	87949373	MACS_peak_5115	156.27
chr2	232276411	232278335	MACS_peak_12500	156.28
chr15	65924125	65926504	MACS_peak_7244	156.41
chr8	58425016	58426493	MACS_peak_20930	156.52
chr12	53718210	53720551	MACS_peak_4920	156.77
chr11	13910014	13911859	MACS_peak_3838	157.15
chr13	35951889	35953721	MACS_peak_5608	157.35
chr6	3174819	3177456	MACS_peak_18232	157.38
chr5	72430891	72434291	MACS_peak_17086	158.19
chr1	24397470	24399093	MACS_peak_276	158.41
chr22	35211065	35213282	MACS_peak_14091	158.5
chr7	155084031	155086024	MACS_peak_20577	158.57
chr2	97618638	97620500	MACS_peak_11750	158.61
chr15	39019402	39021059	MACS_peak_7007	158.84
chr6	1118579	1120863	MACS_peak_18186	158.89
chr19	12892892	12895416	MACS_peak_10389	158.96
chr1	232170166	232176812	MACS_peak_2330	159.03
chr5	54898051	54901370	MACS_peak_16974	159.17
chr9	98343017	98344667	MACS_peak_22117	160.12
chr11	1625403	1626872	MACS_peak_3661	160.23
chr12	54159905	54161618	MACS_peak_4937	160.32
chr10	45267933	45269775	MACS_peak_2993	160.54
chr3	107717092	107718713	MACS_peak_15145	161.07
chr7	35443916	35446001	MACS_peak_19864	161.08
chr3	158951875	158953852	MACS_peak_15469	161.18
chr10	127999734	128001469	MACS_peak_3538	161.2
chr13	73160742	73162175	MACS_peak_5828	161.51
chr22	36365856	36367382	MACS_peak_14153	161.58
chr15	95815005	95816717	MACS_peak_7591	161.94
chr4	88886559	88888921	MACS_peak_16283	162.11
chr1	226965309	226970115	MACS_peak_2236	162.17
chr12	104767727	104769465	MACS_peak_5198	162.37
chr13	29327638	29329602	MACS_peak_5548	163.04
chr5	176102820	176106626	MACS_peak_18048	163.68
chr13	72750838	72752844	MACS_peak_5825	163.72
chr11	45716913	45719405	MACS_peak_4035	163.76
chr15	69485775	69487092	MACS_peak_7314	164.25
chr14	92361198	92364425	MACS_peak_6672	164.29
chr15	100472422	100474127	MACS_peak_7664	164.3
chr4	55011128	55012719	MACS_peak_16080	164.35
chr1	154867754	154871190	MACS_peak_1269	164.49
chr10	4608900	4610574	MACS_peak_2716	164.63
chr3	143766526	143768677	MACS_peak_15348	164.63
chr2	25310629	25313055	MACS_peak_11237	164.69
chr5	14092691	14095454	MACS_peak_16781	164.73
chr6	151460234	151462728	MACS_peak_19307	164.79
chr12	122277132	122279351	MACS_peak_5335	164.93
chr12	54156457	54159140	MACS_peak_4936	165.02
chr1	209363430	209367383	MACS_peak_1970	165.36
chr18	39794188	39796057	MACS_peak_9778	165.46
chr1	172154020	172156663	MACS_peak_1522	165.55
chr7	92310004	92312302	MACS_peak_20119	165.82
chrX	68356794	68358308	MACS_peak_22643	166.72
chr14	69290107	69292083	MACS_peak_6424	166.87
chr13	43449549	43451582	MACS_peak_5666	166.91
chr5	134168454	134170793	MACS_peak_17678	166.96
chr16	31263898	31265577	MACS_peak_8055	167.13
chr9	71470310	71473038	MACS_peak_21929	167.42
chr16	4370529	4373449	MACS_peak_7816	167.43
chr5	130310308	130312273	MACS_peak_17644	168.1
chr20	19983251	19985852	MACS_peak_12840	169.47
chr3	105778884	105781251	MACS_peak_15132	169.58
chr8	14813801	14817521	MACS_peak_20720	169.74
chr9	127043809	127046097	MACS_peak_22287	169.91
chr1	86563678	86566185	MACS_peak_939	170.13
chr5	125337250	125339525	MACS_peak_17615	170.38
chr9	83987402	83989248	MACS_peak_22003	170.43
chr9	3962334	3964122	MACS_peak_21770	170.74
chr6	110193805	110195927	MACS_peak_19057	171.22
chr5	92251634	92254839	MACS_peak_17373	171.29
chr13	114991044	114992515	MACS_peak_6048	171.43
chr10	112644517	112646841	MACS_peak_3432	171.91
chr6	158134274	158136001	MACS_peak_19358	172.12
chr2	2853636	2856658	MACS_peak_11060	172.18
chr2	202832576	202834780	MACS_peak_12246	172.4
chr12	22195046	22196483	MACS_peak_4732	172.61
chr20	56093952	56097247	MACS_peak_13324	172.83
chr12	131852055	131854422	MACS_peak_5431	173.49
chr6	139102648	139104268	MACS_peak_19213	173.67
chr8	102626531	102631014	MACS_peak_21289	173.7
chr1	163765903	163768870	MACS_peak_1449	174.04
chr11	27808505	27810445	MACS_peak_3904	174.74
chr10	120992214	120994173	MACS_peak_3464	175.85
chr11	61514267	61516854	MACS_peak_4129	176.27
chr15	97187344	97189050	MACS_peak_7617	176.6
chr4	140670028	140672115	MACS_peak_16499	177
chr5	101096843	101098513	MACS_peak_17438	177.24
chr9	12849924	12852319	MACS_peak_21794	177.66
chr1	40355842	40358001	MACS_peak_510	177.77
chr8	96177313	96182653	MACS_peak_21171	178.06
chr1	179370396	179373149	MACS_peak_1642	178.47
chr3	156175404	156177422	MACS_peak_15420	179.01
chr9	137178052	137180844	MACS_peak_22470	179.05
chr16	1134130	1136363	MACS_peak_7732	179.19
chr15	53025520	53027166	MACS_peak_7133	179.93
chr4	57352384	57354110	MACS_peak_16116	180.64
chr21	43032992	43034774	MACS_peak_13681	180.88
chr4	10620448	10622488	MACS_peak_15969	181.02
chr8	114642947	114647559	MACS_peak_21409	181.13
chr12	10987744	10990180	MACS_peak_4677	181.3
chr9	86959537	86961955	MACS_peak_22033	181.84
chr7	57709469	57711747	MACS_peak_19993	182.21
chr22	19867070	19871183	MACS_peak_13915	182.27
chr5	150014470	150016680	MACS_peak_17926	182.29
chr7	46131462	46133170	MACS_peak_19940	182.67
chr11	65156667	65158879	MACS_peak_4209	183.74
chr13	114766961	114769173	MACS_peak_6035	184.41
chr17	74692642	74694404	MACS_peak_9375	184.46
chr12	87907447	87909655	MACS_peak_5114	184.8
chr1	52385325	52387901	MACS_peak_726	184.98
chr3	18884391	18885700	MACS_peak_14551	185.64
chr12	65954877	65957184	MACS_peak_5052	185.8
chr11	76463037	76464551	MACS_peak_4429	186.19
chr4	3615652	3617996	MACS_peak_15839	187.55
chr13	51577396	51579858	MACS_peak_5751	187.74
chr6	152456092	152458125	MACS_peak_19314	187.83
chr5	134443860	134446482	MACS_peak_17683	188.45
chr6	43790157	43792644	MACS_peak_18683	189.16
chr4	70848895	70850533	MACS_peak_16149	190.82
chr1	243909445	243915733	MACS_peak_2520	191.43
chr6	163825496	163827641	MACS_peak_19423	191.49
chr11	13937202	13939759	MACS_peak_3839	192.03
chr3	4268351	4270618	MACS_peak_14433	193.28
chr16	78327659	78329604	MACS_peak_8266	193.87
chr9	3884307	3886996	MACS_peak_21767	194.6
chr17	54205637	54207861	MACS_peak_9186	197.76
chr13	44348135	44350314	MACS_peak_5688	197.95
chr3	72377634	72379874	MACS_peak_15072	198.09
chr8	114952760	114958248	MACS_peak_21410	198.33
chr20	57420422	57423031	MACS_peak_13397	198.62
chr6	140061015	140064019	MACS_peak_19220	200.15
chr7	155078241	155080509	MACS_peak_20575	200.83
chr14	73693989	73696388	MACS_peak_6489	203.1
chr22	18263234	18266600	MACS_peak_13884	203.25
chr1	208920412	208924467	MACS_peak_1950	203.72
chr2	38768741	38770529	MACS_peak_11364	205.39
chr5	53254010	53257278	MACS_peak_16966	207.47
chr17	28024999	28026924	MACS_peak_8765	208.65
chr17	80305952	80308158	MACS_peak_9553	210.91
chr1	233448156	233453000	MACS_peak_2381	212.9
chr7	97235733	97237298	MACS_peak_20152	213.36
chr20	43444078	43447443	MACS_peak_13103	214.11
chr2	28063261	28064469	MACS_peak_11286	214.7
chr1	29329740	29332153	MACS_peak_399	215.01
chr22	24120441	24126521	MACS_peak_13962	215.71
chr6	97527896	97530248	MACS_peak_18983	220.2
chr15	101936465	101939055	MACS_peak_7668	220.45
chr22	19736065	19741253	MACS_peak_13906	220.98
chr3	156223607	156226976	MACS_peak_15424	223.23
chr3	148481768	148483668	MACS_peak_15357	224.5
chr9	25714765	25716821	MACS_peak_21846	225.41
chr19	14485955	14487474	MACS_peak_10426	226.58
chr9	119819664	119821823	MACS_peak_22230	230.37
chr15	100468628	100470060	MACS_peak_7663	231.96
chr17	4646351	4649177	MACS_peak_8560	233.84
chr14	102590649	102593333	MACS_peak_6771	234.84
chr6	15132471	15134743	MACS_peak_18353	236.48
chr6	56142695	56146160	MACS_peak_18814	237.82
chr1	151958833	151963765	MACS_peak_1215	238.62
chr1	113758904	113762880	MACS_peak_1080	238.96
chr7	46789436	46791170	MACS_peak_19948	240.27
chr2	233288542	233290516	MACS_peak_12545	240.64
chr5	176223718	176226645	MACS_peak_18056	241.97
chr15	54202241	54204584	MACS_peak_7143	246.57
chr4	10694482	10697489	MACS_peak_15971	246.64
chr16	87108260	87111102	MACS_peak_8422	247.43
chr12	102458787	102460508	MACS_peak_5188	247.59
chr15	47079180	47081400	MACS_peak_7109	249.41
chr4	109947256	109949834	MACS_peak_16401	252.24
chr20	61853092	61856955	MACS_peak_13491	272.96
chr2	67301327	67303977	MACS_peak_11620	273.46
chr2	50782791	50785805	MACS_peak_11512	278.62
chr6	3820149	3822877	MACS_peak_18257	284.3
chr12	100858424	100863041	MACS_peak_5175	294.62
chr1	223824465	223837361	MACS_peak_2173	299.9
chr1	221312036	221320544	MACS_peak_2132	312.93
chr1	244940767	244946989	MACS_peak_2550	312.95
chr1	218880252	218887640	MACS_peak_2052	315.91
chr3	8754171	8757749	MACS_peak_14466	330.4
chr9	140327521	140333265	MACS_peak_22577	388.8
chr1	212375178	212380587	MACS_peak_1990	402.21
chr15	66877807	66879552	MACS_peak_7253	431.08
chr11	6505234	6508761	MACS_peak_3745	454.97
chr1	221320755	221333726	MACS_peak_2133	482.32
chr17	36864956	36870435	MACS_peak_8823	565.3
chr1	235008668	235017133	MACS_peak_2418	667.87
chr1	212411367	212422251	MACS_peak_1996	870.94
chr1	205235329	205250434	MACS_peak_1908	1022.23

## Sheet: AR and H3K27ac peaks overlap in
chr4	90167027	90168446	MACS_peak_12997	90.49
chr1	235897946	235902300	MACS_peak_1846	91.69
chr22	20902974	20906832	MACS_peak_11052	92.33
chr1	221138955	221142135	MACS_peak_1648	92.72
chr8	134122784	134124792	MACS_peak_17038	94.15
chr17	38983993	38985393	MACS_peak_6954	94.21
chr9	129109836	129111478	MACS_peak_17573	96.02
chr12	131916195	131917589	MACS_peak_4213	96.18
chr11	25195477	25197255	MACS_peak_2934	96.4
chr4	175489584	175492534	MACS_peak_13271	97.04
chr1	36598393	36600672	MACS_peak_399	97.31
chr22	29508338	29510072	MACS_peak_11161	97.8
chr1	212176639	212180127	MACS_peak_1560	98.74
chr11	133894067	133895602	MACS_peak_3459	99.1
chr20	12009076	12010986	MACS_peak_10168	99.22
chr6	152375303	152376887	MACS_peak_15302	99.31
chr1	240045636	240055451	MACS_peak_1878	99.51
chr6	150927155	150928638	MACS_peak_15292	100.31
chr6	152373701	152375132	MACS_peak_15301	102.38
chr5	6774471	6776168	MACS_peak_13362	102.65
chr1	232928457	232931272	MACS_peak_1795	103.93
chr4	115975679	115977837	MACS_peak_13118	104.94
chr17	63781533	63783385	MACS_peak_7309	105.66
chr9	27765600	27766983	MACS_peak_17229	105.87
chr20	50354568	50356133	MACS_peak_10533	108.88
chr2	203680720	203682209	MACS_peak_9787	108.99
chr2	70261713	70264868	MACS_peak_9266	109.12
chr3	48730725	48733080	MACS_peak_11827	109.95
chr3	170946235	170947907	MACS_peak_12387	110.55
chr3	16412388	16414733	MACS_peak_11603	110.66
chr5	116182932	116184857	MACS_peak_14011	111.07
chr7	137414705	137416746	MACS_peak_16155	112.08
chr5	52157961	52160776	MACS_peak_13507	112.14
chr1	245438874	245442867	MACS_peak_1938	114.31
chr3	41138687	41141095	MACS_peak_11739	115.28
chr5	14340909	14343984	MACS_peak_13385	117.72
chr14	68937195	68940414	MACS_peak_4893	117.91
chr1	246627043	246633968	MACS_peak_1951	119.4
chr12	5458038	5459376	MACS_peak_3520	120.03
chr6	1130709	1132313	MACS_peak_14464	120.15
chr2	99657845	99659399	MACS_peak_9372	120.4
chr7	158610920	158612831	MACS_peak_16349	122.88
chr5	73801698	73805368	MACS_peak_13672	128.85
chr2	69308381	69310231	MACS_peak_9254	131.57
chr6	88432182	88434014	MACS_peak_15002	131.7
chr2	10605546	10608125	MACS_peak_8847	131.75
chr1	27384282	27386263	MACS_peak_274	132.2
chr1	162319006	162320930	MACS_peak_1171	132.25
chr2	213317298	213319611	MACS_peak_9851	133.18
chr4	21455239	21457176	MACS_peak_12768	134.27
chr20	43696266	43699525	MACS_peak_10411	134.98
chr7	26040315	26042263	MACS_peak_15720	135.02
chr5	106893660	106897425	MACS_peak_13927	135.29
chr20	36472709	36476406	MACS_peak_10340	135.83
chr18	32318331	32320689	MACS_peak_7657	135.96
chr2	192797253	192798642	MACS_peak_9728	137.24
chr18	423492	429215	MACS_peak_7525	139.13
chr5	141970340	141972752	MACS_peak_14161	142.7
chr8	109591938	109600015	MACS_peak_16904	142.71
chr2	3526623	3529394	MACS_peak_8755	143.32
chr2	124941775	124943708	MACS_peak_9467	144.71
chr2	10085231	10087446	MACS_peak_8834	148.09
chr1	230357849	230362830	MACS_peak_1746	149.6
chr15	48103560	48105723	MACS_peak_5513	149.81
chr14	34306948	34309304	MACS_peak_4747	149.98
chr5	14005891	14009517	MACS_peak_13378	157.63
chr8	134124831	134126795	MACS_peak_17039	159.29
chr1	26826689	26828272	MACS_peak_262	160.96
chr21	46711463	46714683	MACS_peak_10970	161.46
chr22	36663792	36665387	MACS_peak_11269	164.9
chr2	180439227	180441432	MACS_peak_9667	170.03
chr3	51743935	51746077	MACS_peak_11878	170.32
chr20	54991905	54995004	MACS_peak_10571	175.46
chr14	34303745	34306865	MACS_peak_4746	184.75
chr1	172743182	172747433	MACS_peak_1250	186.69
chr17	54567686	54570566	MACS_peak_7206	189.48
chr18	603963	606931	MACS_peak_7530	206.9
chr5	73290484	73297153	MACS_peak_13645	211.03
chr8	77530525	77533215	MACS_peak_16659	217.62
chr2	1635655	1639509	MACS_peak_8707	217.85
chr7	91193040	91197301	MACS_peak_15927	229.78
chr8	97936640	97944401	MACS_peak_16779	232.56
chr17	76360199	76363751	MACS_peak_7393	301.74
chr21	46522465	46527479	MACS_peak_10969	319.61
chr1	91593307	91597730	MACS_peak_775	333.92
chr6	144065203	144068151	MACS_peak_15246	340.43
chr3	52155874	52161193	MACS_peak_11888	410.42

## Sheet: AR-targeted enhancer peaks anno
seqnames	start	end	width	strand	name	score	annotation	geneChr	geneStart	geneEnd	geneLength	geneStrand	geneId	distanceToTSS	ENSEMBL	SYMBOL	GENENAME	flank_geneIds	flank_gene_distances	GeneExpression_symbol	logFC	adj.P.Val	Other.sarcoma--AVE	DSRCT--AVE
chr2	223786374	223788018	1645	*	MACS_peak_9929	125.74	Exon (uc002vni.3/2181, exon 9 of 17)	2	223725732	223808119	82388	1	2181	60642	ENSG00000123983	ACSL3	acyl-CoA synthetase long chain family member 3	2181	0	ACSL3	-1.81701	2.01454e-17	114.488	447.456
chr21	46522466	46527479	5014	*	MACS_peak_10969	319.61	Intron (uc002zgp.2/104, intron 1 of 9)	21	46494493	46646478	151986	1	104	27973	ENSG00000197381	ADARB1	adenosine deaminase RNA specific B1	104	0	ADARB1	-2.03797	2.72039e-15	16.2431	55.1486
chr8	132043342	132045459	2118	*	MACS_peak_17033	137.63	Intron (uc003ytd.4/114, intron 1 of 17)	8	131792547	132052835	260289	2	114	7376	ENSG00000155897	ADCY8	adenylate cyclase 8	114	0	ADCY8	-1.74973	0.0035124	0.253398	0.953815
chr10	64519692	64522488	2797	*	MACS_peak_2304	101.51	Distal Intergenic	10	64564516	64568239	3724	1	84890	-42028	ENSG00000181915	ADO	2-aminoethanethiol dioxygenase	NA	NA	ADO	-0.795709	0.00104819	9.6386	16.2104
chr10	115791764	115793717	1954	*	MACS_peak_2593	90.7	Distal Intergenic	10	115803806	115806667	2862	1	153	-10089	ENSG00000043591	ADRB1	adrenoceptor beta 1	NA	NA	ADRB1	-3.423	1.12016e-09	0.628089	2.43376
chr7	16839148	16840875	1728	*	MACS_peak_15684	111.45	3' UTR	7	16832264	16844738	12475	2	10551	3863	ENSG00000106541	AGR2	anterior gradient 2, protein disulphide isomerase family member	10551	0	AGR2	-2.04756	0.000551656	0.435037	0.825349
chr5	10601048	10602745	1698	*	MACS_peak_13373	104.82	Intron (uc021xwp.1/651746, intron 1 of 3)	5	10564435	10657928	93494	1	651746	36613	ENSG00000164236	ANKRD33B	ankyrin repeat domain 33B	651746	0	ANKRD33B	-0.95708	0.00270335	0.0396601	0.0916971
chr2	242153857	242155347	1491	*	MACS_peak_10096	94.51	Exon (uc002wax.2/50636, exon 18 of 25)	2	242127924	242164791	36868	1	50636	25933	ENSG00000146205	ANO7	anoctamin 7	50636	0	ANO7	-1.19008	0.0185725	0.279877	0.605553
chr8	124755443	124758703	3261	*	MACS_peak_16983	100.66	Distal Intergenic	8	124693034	124749647	56614	2	312	-5796	ENSG00000104537	ANXA13	annexin A13	NA	NA	ANXA13	-3.13597	3.96436e-12	0.287778	1.51466
chr4	79256070	79261560	5491	*	MACS_peak_12952	240.25	3' UTR	4	79472742	79531605	58864	1	306	-211182	ENSG00000138772	ANXA3	annexin A3	80144	0	ANXA3	-4.83828	3.10516e-25	3.24312	47.9428
chr19	47404280	47406536	2257	*	MACS_peak_8493	94.4	Distal Intergenic	19	47421933	47508333	86401	1	2909	-15397	ENSG00000160007	ARHGAP35	Rho GTPase activating protein 35	NA	NA	ARHGAP35	-0.647131	1.46689e-08	108.41	168.736
chr14	32398099	32399406	1308	*	MACS_peak_4716	91.39	Distal Intergenic	14	32544625	32545905	1281	2	84837	146499	NA	ARHGAP5-AS1	ARHGAP5 antisense RNA 1 (head to head)	NA	NA	ARHGAP5-AS1	-1.08301	0.0036944	0.78513	1.56687
chr17	4622156	4625575	3420	*	MACS_peak_6677	144.26	3' UTR	17	4613789	4624795	11007	1	409	8367	ENSG00000141480	ARRB2	arrestin beta 2	409	0	ARRB2	-0.846411	7.19928e-05	12.9023	21.6045
chr1	44378158	44381261	3104	*	MACS_peak_479	184.16	Intron (uc010okj.2/6487, intron 12 of 12)	1	44398992	44402912	3921	1	9048	-17731	ENSG00000117407	ARTN	artemin	6487	0	ARTN	-4.24468	1.54015e-25	0.0655313	0.885646
chr4	94777073	94779792	2720	*	MACS_peak_13022	97.98	Distal Intergenic	4	94750078	94751142	1065	1	474	26995	ENSG00000172238	ATOH1	atonal bHLH transcription factor 1	NA	NA	ATOH1	-2.00897	8.15592e-13	0.0206293	0.327238
chr13	113333564	113335049	1486	*	MACS_peak_4585	114.74	5' UTR	13	113344643	113541482	196840	1	23250	-9594	ENSG00000068650	ATP11A	ATPase phospholipid transporting 11A	400165	0	ATP11A	-1.89961	2.44677e-14	21.1497	108.98
chr5	81711919	81715194	3276	*	MACS_peak_13781	94.57	Distal Intergenic	5	81575281	81614147	38867	1	92270	136638	ENSG00000205464	ATP6AP1L	ATPase H+ transporting accessory protein 1 like	NA	NA	ATP6AP1L	-0.677258	0.00698632	7.62829	11.0725
chr20	50354569	50356133	1565	*	MACS_peak_10533	108.88	Intron (uc002xwg.1/10079, intron 1 of 27)	20	50213314	50384908	171595	2	10079	28775	ENSG00000054793	ATP9A	ATPase phospholipid transporting 9A (putative)	10079	0	ATP9A	-1.23905	8.48296e-07	63.9698	132.255
chr20	50312057	50313842	1786	*	MACS_peak_10529	110.21	5' UTR	20	50213314	50384908	171595	2	10079	71066	ENSG00000054793	ATP9A	ATPase phospholipid transporting 9A (putative)	10079	0	ATP9A	-1.23905	8.48296e-07	63.9698	132.255
chr20	50348135	50350154	2020	*	MACS_peak_10531	135.54	Intron (uc002xwg.1/10079, intron 1 of 27)	20	50213314	50384908	171595	2	10079	34754	ENSG00000054793	ATP9A	ATPase phospholipid transporting 9A (putative)	10079	0	ATP9A	-1.23905	8.48296e-07	63.9698	132.255
chr17	63718578	63720005	1428	*	MACS_peak_7307	94.62	Intron (uc002jfk.3/201134, intron 3 of 6)	17	63524683	63637183	112501	2	8313	-81395	ENSG00000168646	AXIN2	axin 2	201134	0	AXIN2	-1.9166	1.44862e-12	7.09406	21.9714
chr17	63781534	63783385	1852	*	MACS_peak_7309	105.66	Intron (uc002jfk.3/201134, intron 1 of 6)	17	63524683	63637183	112501	2	8313	-144351	ENSG00000168646	AXIN2	axin 2	201134	0	AXIN2	-1.9166	1.44862e-12	7.09406	21.9714
chr6	90867449	90870012	2564	*	MACS_peak_15039	154.11	Intron (uc003pnw.3/60468, intron 2 of 6)	6	90636247	91006627	370381	2	60468	136615	ENSG00000112182	BACH2	BTB domain and CNC homolog 2	60468	0	BACH2	-1.59344	7.663e-06	25.2907	51.7087
chr1	147004076	147007425	3350	*	MACS_peak_935	93.51	Distal Intergenic	1	147013182	147098015	84834	1	607	-5757	ENSG00000116128	BCL9	BCL9 transcription coactivator	728912;728932;728939	0;0;0	BCL9	-2.00806	2.28735e-19	19.3536	69.7752
chr1	49161496	49164186	2691	*	MACS_peak_546	95.5	Intron (uc001cru.2/84871, intron 6 of 13)	1	49193540	49242547	49008	2	79656	78361	ENSG00000162373	BEND5	BEN domain containing 5	84871	0	BEND5	-2.00301	1.3589e-07	3.46116	8.57881
chr1	49177525	49179389	1865	*	MACS_peak_547	105.45	Intron (uc001cru.2/84871, intron 6 of 13)	1	49193540	49242547	49008	2	79656	63158	ENSG00000162373	BEND5	BEN domain containing 5	84871	0	BEND5	-2.00301	1.3589e-07	3.46116	8.57881
chr11	1380725	1382988	2264	*	MACS_peak_2744	146.32	Distal Intergenic	11	1411129	1483919	72791	1	9024	-28141	ENSG00000174672	BRSK2	BR serine/threonine kinase 2	NA	NA	BRSK2	-4.28979	3.68817e-21	0.107136	1.28132
chr16	27066654	27068237	1584	*	MACS_peak_6246	98.14	Distal Intergenic	16	27078219	27080487	2269	1	162083	-9982	ENSG00000234186	C16orf82	chromosome 16 open reading frame 82	NA	NA	C16orf82	-5.06541	1.36624e-47	0.0245521	1.04423
chr16	26880593	26882326	1734	*	MACS_peak_6235	100.37	Distal Intergenic	16	27078219	27080487	2269	1	162083	-195893	ENSG00000234186	C16orf82	chromosome 16 open reading frame 82	NA	NA	C16orf82	-5.06541	1.36624e-47	0.0245521	1.04423
chr16	27059314	27061572	2259	*	MACS_peak_6244	125.16	Distal Intergenic	16	27078219	27080487	2269	1	162083	-16647	ENSG00000234186	C16orf82	chromosome 16 open reading frame 82	NA	NA	C16orf82	-5.06541	1.36624e-47	0.0245521	1.04423
chr16	26882402	26884270	1869	*	MACS_peak_6236	131.73	Distal Intergenic	16	27078219	27080487	2269	1	162083	-193949	ENSG00000234186	C16orf82	chromosome 16 open reading frame 82	NA	NA	C16orf82	-5.06541	1.36624e-47	0.0245521	1.04423
chr16	26814557	26816217	1661	*	MACS_peak_6231	134.67	Distal Intergenic	16	27078219	27080487	2269	1	162083	-262002	ENSG00000234186	C16orf82	chromosome 16 open reading frame 82	NA	NA	C16orf82	-5.06541	1.36624e-47	0.0245521	1.04423
chr1	244523544	244535753	12210	*	MACS_peak_1918	126.44	5' UTR	1	244515937	244552388	36452	1	200159	7607	ENSG00000173728	C1orf100	chromosome 1 open reading frame 100	200159	0	C1orf100	-2.03017	2.04692e-06	0.233324	0.639404
chr1	244396613	244408417	11805	*	MACS_peak_1914	131.28	Distal Intergenic	1	244515937	244552388	36452	1	200159	-107520	ENSG00000173728	C1orf100	chromosome 1 open reading frame 100	NA	NA	C1orf100	-2.03017	2.04692e-06	0.233324	0.639404
chr1	184374834	184376467	1634	*	MACS_peak_1409	92.38	Intron (uc001gqv.1/81563, intron 1 of 5)	1	184356150	184598155	242006	1	81563	18684	ENSG00000116667	C1orf21	chromosome 1 open reading frame 21	81563	0	C1orf21	-0.588514	0.0250884	87.0766	116.365
chr1	184444194	184447142	2949	*	MACS_peak_1411	96.77	5' UTR	1	184356150	184598155	242006	1	81563	88044	ENSG00000116667	C1orf21	chromosome 1 open reading frame 21	81563	0	C1orf21	-0.588514	0.0250884	87.0766	116.365
chr2	99657846	99659399	1554	*	MACS_peak_9372	120.4	Intron (uc002szg.4/80705, intron 14 of 18)	2	99758185	99767928	9744	1	150590	-98786	ENSG00000273045	C2orf15	chromosome 2 open reading frame 15	80705	0	C2ORF15	-1.84484	1.77982e-05	0.213189	0.648797
chr9	27765601	27766983	1383	*	MACS_peak_17229	105.87	Distal Intergenic	9	27546543	27573864	27322	2	203228	-191737	ENSG00000147894	C9orf72	C9orf72-SMCR8 complex subunit	NA	NA	C9orf72	-1.02162	1.68984e-05	12.2782	26.4928
chr3	50558128	50559660	1533	*	MACS_peak_11867	128.32	Distal Intergenic	3	50400231	50540892	140662	2	9254	-17236	ENSG00000007402	CACNA2D2	calcium voltage-gated channel auxiliary subunit alpha2delta 2	NA	NA	CACNA2D2	-8.9247	2.06341e-49	3.90212	937.968
chr14	90853955	90855478	1524	*	MACS_peak_5110	96.77	Distal Intergenic	14	90863327	90874619	11293	1	801	-7849	ENSG00000198668	CALM1	calmodulin 1	NA	NA	CALM1	-3.3523	8.78401e-43	352.218	3675.78
chr5	149652161	149655313	3153	*	MACS_peak_14243	154.96	Exon (uc003lrt.2/815, exon 2 of 19)	5	149599054	149669403	70350	2	815	14090	ENSG00000070808	CAMK2A	calcium/calmodulin dependent protein kinase II alpha	815	0	CAMK2A	-6.28254	3.40628e-42	0.725359	22.8633
chr5	149628254	149631211	2958	*	MACS_peak_14239	182.89	3' UTR	5	149599054	149669403	70350	2	815	38192	ENSG00000070808	CAMK2A	calcium/calmodulin dependent protein kinase II alpha	815	0	CAMK2A	-6.28254	3.40628e-42	0.725359	22.8633
chr9	138707317	138709249	1933	*	MACS_peak_17713	96	Exon (uc004cgq.4/157922, exon 15 of 17)	9	138700333	138799005	98673	2	157922	89756	ENSG00000130559	CAMSAP1	calmodulin regulated spectrin associated protein 1	157922	0	CAMSAP1	-1.14299	1.58224e-14	16.4045	36.3115
chr5	114752384	114755224	2841	*	MACS_peak_13990	98.62	Distal Intergenic	5	114602885	114632458	29574	2	153733	-119926	ENSG00000164221	CCDC112	coiled-coil domain containing 112	NA	NA	CCDC112	-1.0731	8.01649e-05	9.56799	18.229
chr2	132321358	132324215	2858	*	MACS_peak_9521	177.58	Distal Intergenic	2	132285407	132291239	5833	1	90557	35951	ENSG00000163040	CCDC74A	coiled-coil domain containing 74A	NA	NA	CCDC74A	-1.15463	0.0187924	0.191525	0.441097
chr19	8096489	8098056	1568	*	MACS_peak_8103	93.12	Distal Intergenic	19	8117646	8127547	9902	1	6370	-19590	ENSG00000131142	CCL25	C-C motif chemokine ligand 25	NA	NA	CCL25	-9.11663	1.57224e-62	0.0237889	24.6064
chr19	8112695	8114699	2005	*	MACS_peak_8107	261.67	Promoter (2-3kb)	19	8117646	8127547	9902	1	6370	-2947	ENSG00000131142	CCL25	C-C motif chemokine ligand 25	6370	-2947	CCL25	-9.11663	1.57224e-62	0.0237889	24.6064
chr12	6287872	6289271	1400	*	MACS_peak_3531	109.92	Distal Intergenic	12	6309482	6347437	37956	1	928	-20211	ENSG00000010278	CD9	CD9 molecule	NA	NA	CD9	-1.04796	0.00579648	61.1675	108.932
chr13	49830236	49831809	1574	*	MACS_peak_4406	190.25	Intron (uc001vcs.2/81602, intron 3 of 5)	13	49822047	49867622	45576	1	81602	8189	ENSG00000102543	CDADC1	cytidine and dCMP deaminase domain containing 1	81602	0	CDADC1	-0.964655	2.81907e-06	6.64532	11.9306
chr7	92397472	92399094	1623	*	MACS_peak_15933	118.48	Intron (uc011khw.2/1021, intron 3 of 7)	7	92234235	92465941	231707	2	1021	66847	ENSG00000105810	CDK6	cyclin dependent kinase 6	1021	0	CDK6	-1.08331	0.000280022	167.112	312.756
chr1	109796243	109798664	2422	*	MACS_peak_840	93.12	Intron (uc001dxa.4/1952, intron 1 of 33)	1	109792641	109818378	25738	1	1952	3602	ENSG00000143126	CELSR2	cadherin EGF LAG seven-pass G-type receptor 2	1952	0	CELSR2	-2.28032	5.74111e-12	1.44806	6.03993
chr6	87776586	87778075	1490	*	MACS_peak_14996	124.01	Distal Intergenic	6	87795216	87804865	9650	2	1081	26790	ENSG00000135346	CGA	glycoprotein hormones, alpha polypeptide	NA	NA	CGA	-1.1735	4.95427e-05	0.0252618	0.206723
chr15	57718566	57721342	2777	*	MACS_peak_5562	145.22	Intron (uc002aeg.3/84952, intron 1 of 18)	15	57668703	57842925	174223	1	84952	49863	ENSG00000128849	CGNL1	cingulin like 1	84952	0	CGNL1	-2.39684	1.87378e-11	20.1106	60.0918
chr18	601973	603882	1910	*	MACS_peak_7529	125.65	Intron (uc002kkp.3/27098, intron 1 of 8)	18	596998	650293	53296	1	27098	4975	ENSG00000079101	CLUL1	clusterin like 1	27098	0	CLUL1	-4.77523	5.75418e-23	0.294646	5.15064
chr18	603964	606931	2968	*	MACS_peak_7530	206.9	Intron (uc002kkp.3/27098, intron 1 of 8)	18	596998	650293	53296	1	27098	6966	ENSG00000079101	CLUL1	clusterin like 1	27098	0	CLUL1	-4.77523	5.75418e-23	0.294646	5.15064
chr7	155379629	155383505	3877	*	MACS_peak_16289	190.96	Distal Intergenic	7	155293953	155326539	32587	2	285888	-53090	ENSG00000146910	CNPY1	canopy FGF signaling regulator 1	NA	NA	CNPY1	-1.16958	0.0224861	0.103635	0.169568
chr2	124941776	124943708	1933	*	MACS_peak_9467	144.71	Intron (uc002tno.3/129684, intron 1 of 23)	2	124782864	125672863	890000	1	129684	158912	ENSG00000155052	CNTNAP5	contactin associated protein like 5	129684	0	CNTNAP5	-2.92184	3.64188e-07	0.170797	1.56549
chr5	177900603	177903196	2594	*	MACS_peak_14417	132.41	Intron (uc021yiy.1/91522, intron 2 of 28)	5	177664617	178017556	352940	2	91522	114360	ENSG00000050767	COL23A1	collagen type XXIII alpha 1 chain	91522	0	COL23A1	-6.99893	1.4578e-49	0.126293	8.62412
chr7	129994935	129997166	2232	*	MACS_peak_16083	142.54	Intron (uc003vps.2/93979, intron 5 of 12)	7	129984630	130008571	23942	1	93979	10305	ENSG00000158525	CPA5	carboxypeptidase A5	93979	0	CPA5	-1.62283	9.51842e-06	0.0552292	0.152214
chr1	34506726	34509401	2676	*	MACS_peak_385	109.86	Intron (uc001bxm.1/114784, intron 2 of 70)	1	33979609	34631443	651835	2	114784	122042	ENSG00000121904	CSMD2	CUB and Sushi multiple domains 2	114784	0	CSMD2	-2.65617	4.43472e-12	4.26215	16.7303
chr8	114976676	114978621	1946	*	MACS_peak_16919	113.4	Distal Intergenic	8	113235159	114449242	1214084	2	114788	-527434	ENSG00000164796	CSMD3	CUB and Sushi multiple domains 3	NA	NA	CSMD3	-8.20279	2.28922e-37	2.78142	165.894
chr8	114628684	114633336	4653	*	MACS_peak_16916	168.94	Distal Intergenic	8	113235159	114449242	1214084	2	114788	-179442	ENSG00000164796	CSMD3	CUB and Sushi multiple domains 3	NA	NA	CSMD3	-8.20279	2.28922e-37	2.78142	165.894
chr17	80244871	80247504	2634	*	MACS_peak_7503	154.22	Distal Intergenic	17	80200537	80231594	31058	2	1453	-13277	ENSG00000141551	CSNK1D	casein kinase 1 delta	NA	NA	CSNK1D	-0.604444	0.00287085	21.9572	29.7037
chr20	56081725	56083169	1445	*	MACS_peak_10598	90.65	3' UTR	20	56063879	56100708	36830	2	140690	17539	ENSG00000124092	CTCFL	CCCTC-binding factor like	140690	0	CTCFL	-8.42378	2.26679e-57	0.354249	45.5766
chr5	138060643	138062761	2119	*	MACS_peak_14087	132.64	Distal Intergenic	5	138089107	138270723	181617	1	1495	-26346	ENSG00000044115	CTNNA1	catenin alpha 1	NA	NA	CTNNA1	-0.960517	3.31918e-13	64.3116	121.558
chr3	41138688	41141095	2408	*	MACS_peak_11739	115.28	Distal Intergenic	3	41236401	41281939	45539	1	1499	-95306	ENSG00000168036	CTNNB1	catenin beta 1	NA	NA	CTNNB1	-1.20393	8.43105e-10	210.845	503.835
chr3	41105944	41108104	2161	*	MACS_peak_11734	147.07	Distal Intergenic	3	41236401	41281939	45539	1	1499	-128297	ENSG00000168036	CTNNB1	catenin beta 1	NA	NA	CTNNB1	-1.20393	8.43105e-10	210.845	503.835
chr7	101410408	101412183	1776	*	MACS_peak_16002	95.94	Distal Intergenic	7	101459184	101927250	468067	1	1523	-47001	ENSG00000257923	CUX1	cut like homeobox 1	NA	NA	CUX1	-1.49396	2.37013e-18	47.5378	130.339
chr7	101396958	101398149	1192	*	MACS_peak_16001	99	Distal Intergenic	7	101459184	101927250	468067	1	1523	-61035	ENSG00000257923	CUX1	cut like homeobox 1	NA	NA	CUX1	-1.49396	2.37013e-18	47.5378	130.339
chr7	101392415	101393878	1464	*	MACS_peak_16000	112.81	Distal Intergenic	7	101459184	101927250	468067	1	1523	-65306	ENSG00000257923	CUX1	cut like homeobox 1	NA	NA	CUX1	-1.49396	2.37013e-18	47.5378	130.339
chr15	74682127	74685227	3101	*	MACS_peak_5757	101.58	Distal Intergenic	15	74630103	74660081	29979	2	1583	-22046	ENSG00000140459	CYP11A1	cytochrome P450 family 11 subfamily A member 1	NA	NA	CYP11A1	-3.57234	9.38519e-16	0.176108	1.21571
chr1	47225622	47227453	1832	*	MACS_peak_521	100.09	Distal Intergenic	1	47264670	47285021	20352	1	1580	-37217	ENSG00000142973	CYP4B1	cytochrome P450 family 4 subfamily B member 1	NA	NA	CYP4B1	-1.71703	0.0371061	2.8698	0.650998
chr1	47232568	47235299	2732	*	MACS_peak_523	120.24	Distal Intergenic	1	47264670	47285021	20352	1	1580	-29371	ENSG00000142973	CYP4B1	cytochrome P450 family 4 subfamily B member 1	NA	NA	CYP4B1	-1.71703	0.0371061	2.8698	0.650998
chr14	59000291	59001713	1423	*	MACS_peak_4856	91.22	Intron (uc001xdt.4/9786, intron 30 of 31)	14	59100786	59115038	14253	1	51339	-99073	ENSG00000165617	DACT1	dishevelled binding antagonist of beta catenin 1	9786	0	DACT1	-1.28691	0.000246316	42.1596	79.7174
chr6	168661554	168663266	1713	*	MACS_peak_15448	105.37	Distal Intergenic	6	168707584	168720402	12819	2	168002	57136	ENSG00000164488	DACT2	dishevelled binding antagonist of beta catenin 2	NA	NA	DACT2	-3.36615	3.2382e-15	0.0465025	0.721607
chr6	168632292	168634508	2217	*	MACS_peak_15445	113.19	Distal Intergenic	6	168707584	168720402	12819	2	168002	85894	ENSG00000164488	DACT2	dishevelled binding antagonist of beta catenin 2	NA	NA	DACT2	-3.36615	3.2382e-15	0.0465025	0.721607
chr6	168701630	168703699	2070	*	MACS_peak_15456	157.45	Distal Intergenic	6	168707584	168720402	12819	2	168002	16703	ENSG00000164488	DACT2	dishevelled binding antagonist of beta catenin 2	168002	16703	DACT2	-3.36615	3.2382e-15	0.0465025	0.721607
chr19	3965816	3968017	2202	*	MACS_peak_8048	154.01	Intron (uc002lzc.1/1613, intron 1 of 7)	19	3958452	3971038	12587	2	1613	3021	ENSG00000167657	DAPK3	death associated protein kinase 3	1613;693222	0;-4306	DAPK3	-0.946964	0.000647004	6.30651	10.344
chr5	112485228	112490939	5712	*	MACS_peak_13974	110.61	Exon (uc003kqj.4/4163, exon 2 of 17)	5	112312407	112357892	45486	1	167227	172821	ENSG00000172795	DCP2	decapping mRNA 2	4163	0	DCP2	-0.698293	1.9999e-05	55.2377	87.5957
chr5	112503017	112506371	3355	*	MACS_peak_13975	114.86	Intron (uc003kqj.4/4163, intron 1 of 16)	5	112312407	112357892	45486	1	167227	190610	ENSG00000172795	DCP2	decapping mRNA 2	4163	0	DCP2	-0.698293	1.9999e-05	55.2377	87.5957
chr14	100644156	100645559	1404	*	MACS_peak_5199	114.51	Distal Intergenic	14	100612753	100626012	13260	2	123099	-18144	ENSG00000168350	DEGS2	delta 4-desaturase, sphingolipid 2	NA	NA	DEGS2	-5.06224	2.36504e-36	0.040711	1.38582
chr1	68449676	68452533	2858	*	MACS_peak_684	146.23	Intron (uc001deb.2/100289178, intron 1 of 9)	1	68511645	68516481	4837	2	9077	63948	ENSG00000162595	DIRAS3	DIRAS family GTPase 3	100289178	0	DIRAS3	-1.74554	0.000626977	2.98267	6.1743
chr18	3629591	3633396	3806	*	MACS_peak_7549	108.03	Intron (uc002kme.2/9229, intron 4 of 9)	18	3594112	3597377	3266	1	649446	35479	NA	DLGAP1-AS1	DLGAP1 antisense RNA 1	9229	0	DLGAP1-AS1	-1.06542	4.88306e-06	2.29717	4.23028
chr18	3640168	3644408	4241	*	MACS_peak_7550	109.14	Intron (uc002kme.2/9229, intron 4 of 9)	18	3594112	3597377	3266	1	649446	46056	NA	DLGAP1-AS1	DLGAP1 antisense RNA 1	9229	0	DLGAP1-AS1	-1.06542	4.88306e-06	2.29717	4.23028
chr1	46940349	46944484	4136	*	MACS_peak_512	180.12	Distal Intergenic	1	46972668	46979886	7219	1	127343	-28184	ENSG00000197587	DMBX1	diencephalon/mesencephalon homeobox 1	NA	NA	DMBX1	-3.45382	4.56717e-12	0.140848	1.44349
chr5	14005892	14009517	3626	*	MACS_peak_13378	157.63	Distal Intergenic	5	13690437	13944589	254153	2	1767	-61303	ENSG00000039139	DNAH5	dynein axonemal heavy chain 5	NA	NA	DNAH5	-1.74807	0.00327337	1.59474	6.34671
chr4	3494085	3496558	2474	*	MACS_peak_12636	167.38	5' UTR	4	3465033	3496209	31177	1	285489	29052	ENSG00000175920	DOK7	docking protein 7	285489	0	DOK7	-1.19007	9.192e-05	0.036704	0.112538
chr7	153546972	153549953	2982	*	MACS_peak_16259	111.39	Distal Intergenic	7	153584419	154685995	1101577	1	1804	-34466	ENSG00000130226	DPP6	dipeptidyl peptidase like 6	NA	NA	DPP6	-8.58762	1.66473e-42	2.02256	61.3139
chr7	153075312	153077676	2365	*	MACS_peak_16244	122.98	Distal Intergenic	7	153584419	154685995	1101577	1	1804	-506743	ENSG00000130226	DPP6	dipeptidyl peptidase like 6	NA	NA	DPP6	-8.58762	1.66473e-42	2.02256	61.3139
chr11	1527455	1529386	1932	*	MACS_peak_2751	121.07	Intron (uc001ltq.2/81532, intron 1 of 4)	11	1575281	1593150	17870	2	1850	63764	ENSG00000184545	DUSP8	dual specificity phosphatase 8	81532	0	DUSP8	-1.09277	0.000342204	0.451242	1.00864
chr10	11799677	11801188	1512	*	MACS_peak_2161	160.26	Intron (uc001ikw.4/79746, intron 4 of 4)	10	11784356	11806065	21710	1	79746	15321	ENSG00000134463	ECHDC3	enoyl-CoA hydratase domain containing 3	79746	0	ECHDC3	-1.63501	0.000434342	0.53441	1.0607
chr8	49284567	49286033	1467	*	MACS_peak_16515	137.17	Distal Intergenic	8	49623351	49647870	24520	2	79645	361837	ENSG00000034239	EFCAB1	EF-hand calcium binding domain 1	NA	NA	EFCAB1	-1.20052	0.024579	1.04363	1.80052
chr8	49343964	49346470	2507	*	MACS_peak_16520	146.95	Distal Intergenic	8	49623351	49647870	24520	2	79645	301400	ENSG00000034239	EFCAB1	EF-hand calcium binding domain 1	NA	NA	EFCAB1	-1.20052	0.024579	1.04363	1.80052
chr1	15730024	15733047	3024	*	MACS_peak_120	133.76	Distal Intergenic	1	15736391	15756839	20449	1	79180	-3344	ENSG00000142634	EFHD2	EF-hand domain family member D2	114827;79180	0;-3344	EFHD2	-0.787132	0.00259328	6.7449	11.1436
chr1	15702720	15705478	2759	*	MACS_peak_114	150.1	Intron (uc001awb.2/114827, intron 27 of 30)	1	15736391	15756839	20449	1	79180	-30913	ENSG00000142634	EFHD2	EF-hand domain family member D2	114827	0	EFHD2	-0.787132	0.00259328	6.7449	11.1436
chr2	25297627	25301105	3479	*	MACS_peak_8895	194.52	Intron (uc002rfw.2/22979, intron 1 of 18)	2	25264973	25382004	117032	1	22979	32654	ENSG00000084710	EFR3B	EFR3 homolog B	22979	0	EFR3B	-3.13135	5.2845e-20	1.27957	8.87634
chr14	34236820	34238101	1282	*	MACS_peak_4736	93.46	Intron (uc001wrs.3/64067, intron 7 of 11)	14	34393421	34420284	26864	2	112399	182183	ENSG00000129521	EGLN3	egl-9 family hypoxia inducible factor 3	64067	0	EGLN3	-3.79394	9.53444e-22	11.5017	88.8307
chr14	34181473	34183475	2003	*	MACS_peak_4733	109.29	Intron (uc001wrs.3/64067, intron 6 of 11)	14	34393421	34420284	26864	2	112399	236809	ENSG00000129521	EGLN3	egl-9 family hypoxia inducible factor 3	64067	0	EGLN3	-3.79394	9.53444e-22	11.5017	88.8307
chr14	34278760	34280650	1891	*	MACS_peak_4744	129.24	Distal Intergenic	14	34393421	34420284	26864	2	112399	139634	ENSG00000129521	EGLN3	egl-9 family hypoxia inducible factor 3	NA	NA	EGLN3	-3.79394	9.53444e-22	11.5017	88.8307
chr14	34306949	34309304	2356	*	MACS_peak_4747	149.98	Distal Intergenic	14	34393421	34420284	26864	2	112399	110980	ENSG00000129521	EGLN3	egl-9 family hypoxia inducible factor 3	NA	NA	EGLN3	-3.79394	9.53444e-22	11.5017	88.8307
chr14	34303746	34306865	3120	*	MACS_peak_4746	184.75	Distal Intergenic	14	34393421	34420284	26864	2	112399	113419	ENSG00000129521	EGLN3	egl-9 family hypoxia inducible factor 3	NA	NA	EGLN3	-3.79394	9.53444e-22	11.5017	88.8307
chr19	48231287	48233013	1727	*	MACS_peak_8531	109.7	Intron (uc002phj.4/30846, intron 4 of 5)	19	48216601	48246391	29791	1	30846	14686	ENSG00000024422	EHD2	EH domain containing 2	30846	0	EHD2	-0.626176	0.0487213	21.4282	26.9287
chr19	8090377	8092895	2519	*	MACS_peak_8102	186.54	Distal Intergenic	19	8023457	8070529	47073	2	1994	-19848	ENSG00000066044	ELAVL1	ELAV like RNA binding protein 1	NA	NA	ELAVL1	-1.28136	2.11427e-21	15.4073	37.0754
chr5	73942535	73945988	3454	*	MACS_peak_13679	165.64	Intron (uc003kdd.3/3074, intron 1 of 13)	5	73923231	73937249	14019	2	8507	-5286	ENSG00000171617	ENC1	ectodermal-neural cortex 1	3074	0	ENC1	-1.35392	1.67946e-06	11.6031	23.2999
chr6	46144749	46146839	2091	*	MACS_peak_14900	145.33	Distal Intergenic	6	46127762	46138717	10956	2	59084	-6032	ENSG00000112796	ENPP5	ectonucleotide pyrophosphatase/phosphodiesterase family member 5	NA	NA	ENPP5	-3.50223	1.29566e-12	1.90984	11.5461
chr3	27728848	27731321	2474	*	MACS_peak_11657	97.71	Distal Intergenic	3	27757440	27764206	6767	2	8320	32885	ENSG00000163508	EOMES	eomesodermin	NA	NA	EOMES	-4.10451	1.54171e-18	0.852374	7.55997
chr5	111480800	111482796	1997	*	MACS_peak_13968	109.03	Exon (uc003kpp.1/64097, exon 13 of 14)	5	111496223	111498198	1976	1	114915	-13427	NA	EPB41L4A-AS1	EPB41L4A antisense RNA 1	64097	0	EPB41L4A-AS1	-0.949674	0.000555321	15.9772	29.017
chr7	143109758	143111218	1461	*	MACS_peak_16200	95.33	Intron (uc003wda.4/285965, intron 1 of 4)	7	143088205	143105985	17781	2	2041	-3773	ENSG00000146904	EPHA1	EPH receptor A1	2041;285965	-3773;0	EPHA1	-4.32134	2.39246e-24	0.19973	3.32029
chr2	222708038	222709859	1822	*	MACS_peak_9911	109.47	Distal Intergenic	2	222282747	222437010	154264	2	2043	-271028	ENSG00000116106	EPHA4	EPH receptor A4	NA	NA	EPHA4	-1.3139	0.00052142	14.3222	29.5658
chr2	222680927	222684011	3085	*	MACS_peak_9909	116.68	Distal Intergenic	2	222282747	222437010	154264	2	2043	-243917	ENSG00000116106	EPHA4	EPH receptor A4	NA	NA	EPHA4	-1.3139	0.00052142	14.3222	29.5658
chr2	222119907	222121795	1889	*	MACS_peak_9904	153.34	Distal Intergenic	2	222282747	222437010	154264	2	2043	315215	ENSG00000116106	EPHA4	EPH receptor A4	NA	NA	EPHA4	-1.3139	0.00052142	14.3222	29.5658
chr2	222636407	222641083	4677	*	MACS_peak_9908	209.59	Distal Intergenic	2	222282747	222437010	154264	2	2043	-199397	ENSG00000116106	EPHA4	EPH receptor A4	NA	NA	EPHA4	-1.3139	0.00052142	14.3222	29.5658
chr3	37013910	37016673	2764	*	MACS_peak_11702	158.31	Distal Intergenic	3	37027357	37034795	7439	2	9852	18122	ENSG00000178567	EPM2AIP1	EPM2A interacting protein 1	NA	NA	EPM2AIP1	-1.52547	6.46854e-17	41.4606	131.998
chr7	158610921	158612831	1911	*	MACS_peak_16349	122.88	5' UTR	7	158523689	158622319	98631	2	57488	9488	ENSG00000117868	ESYT2	extended synaptotagmin 2	57488	0	ESYT2	-2.34812	3.15076e-33	77.6505	432.5
chr1	95069618	95070954	1337	*	MACS_peak_798	118.45	Distal Intergenic	1	94994732	95007413	12682	2	2152	-62205	ENSG00000117525	F3	coagulation factor III, tissue factor	NA	NA	F3	-1.24948	0.00314032	27.1094	45.6425
chr1	95067435	95069007	1573	*	MACS_peak_797	118.88	Distal Intergenic	1	94994732	95007413	12682	2	2152	-60022	ENSG00000117525	F3	coagulation factor III, tissue factor	NA	NA	F3	-1.24948	0.00314032	27.1094	45.6425
chr5	74245427	74249211	3785	*	MACS_peak_13684	204.38	Distal Intergenic	5	74073399	74191788	118390	2	26049	-53639	ENSG00000198780	FAM169A	family with sequence similarity 169 member A	NA	NA	FAM169A	-3.85417	6.92461e-25	2.74038	25.1518
chr5	119165306	119166587	1282	*	MACS_peak_14019	92.18	Distal Intergenic	5	118965254	118971517	6264	1	340069	200052	ENSG00000164334	FAM170A	family with sequence similarity 170 member A	NA	NA	FAM170A	-1.50717	6.79893e-07	0.0253482	0.274146
chr15	29825774	29827662	1889	*	MACS_peak_5320	141.55	Intron (uc010azk.1/23359, intron 1 of 10)	15	29412455	29862927	450473	2	23359	35265	ENSG00000104059	FAM189A1	family with sequence similarity 189 member A1	23359	0	FAM189A1	-6.80957	1.06133e-43	0.182726	8.37011
chr5	141970341	141972752	2412	*	MACS_peak_14161	142.7	3' UTR	5	141971743	142077635	105893	2	2246	104883	ENSG00000113578	FGF1	fibroblast growth factor 1	2246	0	FGF1	-1.70149	7.73916e-05	7.55899	10.5673
chr3	61232476	61233751	1276	*	MACS_peak_12007	90.59	Intron (uc003dkx.4/2272, intron 1 of 9)	3	59735036	61237133	1502098	2	2272	3382	ENSG00000189283	FHIT	fragile histidine triad	2272	0	FHIT	-0.744035	0.0058433	1.19853	1.75336
chr3	61230428	61231984	1557	*	MACS_peak_12006	108.68	Intron (uc003dkx.4/2272, intron 1 of 9)	3	59735036	61237133	1502098	2	2272	5149	ENSG00000189283	FHIT	fragile histidine triad	2272	0	FHIT	-0.744035	0.0058433	1.19853	1.75336
chr2	183701876	183703688	1813	*	MACS_peak_9686	159.81	Exon (uc002upa.2/2487, exon 4 of 6)	2	183698005	183731498	33494	2	2487	27810	ENSG00000162998	FRZB	frizzled related protein	2487	0	FRZB	-3.62431	9.42586e-14	17.585	83.6762
chr2	208711489	208715903	4415	*	MACS_peak_9840	177.36	Intron (uc002vcl.2/389072, intron 7 of 7)	2	208627310	208634143	6834	2	7855	-77346	ENSG00000163251	FZD5	frizzled class receptor 5	389072	0	FZD5	-0.853723	0.0269553	18.7358	30.0798
chr2	208707151	208709166	2016	*	MACS_peak_9839	198.5	Intron (uc002vcl.2/389072, intron 7 of 7)	2	208627310	208634143	6834	2	7855	-73008	ENSG00000163251	FZD5	frizzled class receptor 5	389072	0	FZD5	-0.853723	0.0269553	18.7358	30.0798
chr2	202883459	202885542	2084	*	MACS_peak_9771	144.94	Distal Intergenic	2	202899310	202903160	3851	1	8324	-13768	ENSG00000155760	FZD7	frizzled class receptor 7	NA	NA	FZD7	-1.17808	9.82807e-06	13.3474	26.634
chr5	170068059	170071938	3880	*	MACS_peak_14326	102.31	Intron (uc003map.3/30820, intron 1 of 7)	5	170210723	170241050	30328	1	2568	-138785	ENSG00000094755	GABRP	gamma-aminobutyric acid type A receptor pi subunit	30820	0	GABRP	-1.81908	3.84298e-06	30.4348	34.9727
chr5	170124393	170126415	2023	*	MACS_peak_14330	127.41	Intron (uc003map.3/30820, intron 1 of 7)	5	170210723	170241050	30328	1	2568	-84308	ENSG00000094755	GABRP	gamma-aminobutyric acid type A receptor pi subunit	30820	0	GABRP	-1.81908	3.84298e-06	30.4348	34.9727
chr11	68400240	68401437	1198	*	MACS_peak_3274	143.39	Distal Intergenic	11	68451983	68458643	6661	1	51083	-50546	ENSG00000069482	GAL	galanin and GMAP prepropeptide	NA	NA	GAL	-8.26202	7.99151e-41	0.176708	40.829
chr11	11633791	11635874	2084	*	MACS_peak_2880	129.46	Intron (uc001mjo.2/374378, intron 1 of 10)	11	11292421	11643561	351141	2	374378	7687	ENSG00000110328	GALNT18	polypeptide N-acetylgalactosaminyltransferase 18	374378	0	GALNT18	-1.0653	0.00361694	1.33015	2.33546
chr12	89847025	89848725	1701	*	MACS_peak_3949	130.01	Intron (uc009zsp.3/282809, intron 9 of 10)	12	89913190	89918583	5394	2	8693	69858	ENSG00000257594	GALNT4	polypeptide N-acetylgalactosaminyltransferase 4	282809	0	GALNT4	-0.769091	0.00153004	8.29772	9.93367
chr18	19813808	19815344	1537	*	MACS_peak_7594	104.53	Distal Intergenic	18	19749404	19782491	33088	1	2627	64404	ENSG00000141448	GATA6	GATA binding protein 6	NA	NA	GATA6	-3.27089	1.91962e-12	3.43816	16.9577
chr5	74341691	74344361	2671	*	MACS_peak_13688	131.85	Distal Intergenic	5	74323289	74326724	3436	2	51301	-14967	ENSG00000176928	GCNT4	glucosaminyl (N-acetyl) transferase 4	NA	NA	GCNT4	-4.07613	4.93916e-19	1.75613	23.8516
chr13	20770814	20773088	2275	*	MACS_peak_4234	175.01	Distal Intergenic	13	20761604	20767114	5511	2	2706	-3700	ENSG00000165474	GJB2	gap junction protein beta 2	2706	-3700	GJB2	-8.61699	2.16907e-45	7.49599	1208.41
chr4	90167028	90168446	1419	*	MACS_peak_12997	90.49	3' UTR	4	90165429	90229161	63733	2	285513	60715	ENSG00000185477	GPRIN3	GPRIN family member 3	285513	0	GPRIN3	-2.36711	1.63098e-22	31.8166	156.064
chr2	10085232	10087446	2215	*	MACS_peak_8834	148.09	Distal Intergenic	2	10091792	10142412	50621	1	29841	-4346	ENSG00000134317	GRHL1	grainyhead like transcription factor 1	29841	-4346	GRHL1	-1.11344	0.000374423	1.60743	2.82747
chr2	10079541	10083622	4082	*	MACS_peak_8833	255.01	Distal Intergenic	2	10091792	10142412	50621	1	29841	-8170	ENSG00000134317	GRHL1	grainyhead like transcription factor 1	9014	95970	GRHL1	-1.11344	0.000374423	1.60743	2.82747
chr1	24634735	24636384	1650	*	MACS_peak_233	118.02	Distal Intergenic	1	24645812	24690970	45159	1	57822	-9428	ENSG00000158055	GRHL3	grainyhead like transcription factor 3	NA	NA	GRHL3	-2.49722	1.92219e-06	0.327007	1.18872
chr10	121030161	121032084	1924	*	MACS_peak_2611	90.31	Intron (uc001led.3/2869, intron 1 of 15)	10	120967197	121215131	247935	1	2869	62964	ENSG00000198873	GRK5	G protein-coupled receptor kinase 5	2869	0	GRK5	-1.55477	3.3126e-07	3.99341	9.1367
chr3	51743936	51746077	2142	*	MACS_peak_11878	170.32	Promoter (2-3kb)	3	51741081	51752625	11545	1	2912	2855	ENSG00000164082	GRM2	glutamate metabotropic receptor 2	2912	0	GRM2	-3.65349	2.29778e-13	1.27587	7.8755
chr3	129025271	129027019	1749	*	MACS_peak_12225	93.86	Distal Intergenic	3	129035114	129043412	8299	1	339942	-8095	NA	H1FX-AS1	H1FX antisense RNA 1	56941	27587	H1FX-AS1	-0.758596	0.00980804	0.497356	0.744273
chr4	174596324	174597926	1603	*	MACS_peak_13264	92.14	Distal Intergenic	4	174451609	174506879	55271	1	79804	144715	ENSG00000237125	HAND2-AS1	HAND2 antisense RNA 1	NA	NA	HAND2-AS1	-2.90748	9.71984e-10	0.670553	2.02775
chr4	3450413	3452548	2136	*	MACS_peak_12630	119.63	3' UTR	4	3443726	3451213	7488	1	3083	6687	ENSG00000109758	HGFAC	HGF activator	3083	0	HGFAC	-0.909312	0.000439913	0.0269644	0.08392
chr6	126263818	126265321	1504	*	MACS_peak_15175	97.81	Distal Intergenic	6	126277861	126301389	23529	1	135114	-12540	ENSG00000111911	HINT3	histidine triad nucleotide binding protein 3	NA	NA	HINT3	-0.945507	1.46388e-05	13.578	23.9023
chr1	221138956	221142135	3180	*	MACS_peak_1648	92.72	Distal Intergenic	1	221052743	221058400	5658	1	3142	86213	ENSG00000136630	HLX	H2.0 like homeobox	NA	NA	HLX	-1.30314	5.23799e-06	1.20269	2.7338
chr5	78812341	78815477	3137	*	MACS_peak_13737	124.94	Promoter (2-3kb)	5	78669647	78809659	140013	2	9456	-2682	ENSG00000152413	HOMER1	homer scaffold protein 1	9456	-2682	HOMER1	-2.02709	1.81221e-14	13.0872	57.2431
chr21	45008169	45009449	1281	*	MACS_peak_10932	100.34	Intron (uc011aey.2/11077, intron 6 of 6)	21	44949072	45079374	130303	2	11077	69925	ENSG00000160207	HSF2BP	heat shock transcription factor 2 binding protein	11077	0	HSF2BP	-1.20345	0.000442399	1.84431	5.21704
chr6	87431376	87435586	4211	*	MACS_peak_14991	314.41	Distal Intergenic	6	87647024	87726397	79374	1	3354	-211438	ENSG00000168830	HTR1E	5-hydroxytryptamine receptor 1E	NA	NA	HTR1E	-5.69999	1.73383e-25	0.150178	3.69692
chr2	203680721	203682209	1489	*	MACS_peak_9787	108.99	Exon (uc002uzh.1/130026, exon 7 of 14)	2	203637873	203736371	98499	2	130026	54162	ENSG00000163596	ICA1L	islet cell autoantigen 1 like	130026	0	ICA1L	-1.14475	1.14232e-08	5.77003	12.1738
chr21	45636860	45638994	2135	*	MACS_peak_10954	127.79	Distal Intergenic	21	45646722	45660834	14113	2	23308	21840	ENSG00000160223	ICOSLG	inducible T cell costimulator ligand	NA	NA	ICOSLG	-0.587463	0.00349119	1.81241	2.55251
chr2	8808642	8810274	1633	*	MACS_peak_8815	115.41	Distal Intergenic	2	8822113	8824583	2471	1	3398	-11839	ENSG00000115738	ID2	inhibitor of DNA binding 2	NA	NA	ID2	-0.856088	0.00298976	11.2778	19.4372
chr1	24473078	24475549	2472	*	MACS_peak_222	109.75	Distal Intergenic	1	24446261	24469775	23515	2	58985	-3303	ENSG00000142677	IL22RA1	interleukin 22 receptor subunit alpha 1	58985	-3303	IL22RA1	-2.38929	3.66057e-07	0.129553	0.528391
chr7	30731706	30733025	1320	*	MACS_peak_15733	114.37	Intron (uc003tbo.3/1395, intron 1 of 13)	7	30737601	30797218	59618	1	11185	-4576	ENSG00000241644	INMT	indolethylamine N-methyltransferase	11185;1395	-4576;0	INMT	-0.957933	0.00596018	2.36771	3.22878
chr7	30733052	30735604	2553	*	MACS_peak_15734	143.83	Promoter (1-2kb)	7	30737601	30797218	59618	1	11185	-1997	ENSG00000241644	INMT	indolethylamine N-methyltransferase	11185;1395	-1997;0	INMT	-0.957933	0.00596018	2.36771	3.22878
chr2	118851784	118853896	2113	*	MACS_peak_9435	90.06	Intron (uc002tlk.3/51141, intron 1 of 5)	2	118846050	118867597	21548	1	51141	5734	ENSG00000125629	INSIG2	insulin induced gene 2	51141	0	INSIG2	-2.02143	1.97451e-14	27.0539	126.463
chr20	20366211	20367777	1567	*	MACS_peak_10220	111.61	Downstream (2-3kb)	20	20348765	20351592	2828	1	3642	17446	ENSG00000173404	INSM1	INSM transcriptional repressor 1	57186	325489	INSM1	-4.43422	3.28392e-13	0.243845	2.88748
chr6	154868733	154870907	2175	*	MACS_peak_15316	120.52	Distal Intergenic	6	154475618	154831753	356136	2	26034	-36980	ENSG00000074706	IPCEF1	interaction protein for cytohesin exchange factors 1	NA	NA	IPCEF1	-1.29629	8.8269e-06	5.01125	12.3883
chr6	79288793	79289987	1195	*	MACS_peak_14973	94.97	Distal Intergenic	6	79577261	79656157	78897	1	134728	-287274	ENSG00000146243	IRAK1BP1	interleukin 1 receptor associated kinase 1 binding protein 1	NA	NA	IRAK1BP1	-1.13286	1.38469e-05	2.68178	5.08625
chr5	2190955	2193182	2228	*	MACS_peak_13318	91.53	Distal Intergenic	5	1877541	1887293	9753	2	50805	-303662	ENSG00000113430	IRX4	iroquois homeobox 4	NA	NA	IRX4	-5.41105	2.70848e-25	0.0652698	2.51551
chr5	2211922	2214722	2801	*	MACS_peak_13319	127.6	Distal Intergenic	5	1877541	1887293	9753	2	50805	-324629	ENSG00000113430	IRX4	iroquois homeobox 4	NA	NA	IRX4	-5.41105	2.70848e-25	0.0652698	2.51551
chr5	1846446	1853353	6908	*	MACS_peak_13307	340.24	Distal Intergenic	5	1877541	1887293	9753	2	50805	33940	ENSG00000113430	IRX4	iroquois homeobox 4	NA	NA	IRX4	-5.41105	2.70848e-25	0.0652698	2.51551
chr5	50447645	50449796	2152	*	MACS_peak_13487	104.96	Distal Intergenic	5	50678958	50690563	11606	1	3670	-229162	ENSG00000016082	ISL1	ISL LIM homeobox 1	NA	NA	ISL1	-4.19438	5.9815e-14	0.704077	3.07952
chr5	50482625	50484813	2189	*	MACS_peak_13488	135.4	Distal Intergenic	5	50678958	50690563	11606	1	3670	-194145	ENSG00000016082	ISL1	ISL LIM homeobox 1	NA	NA	ISL1	-4.19438	5.9815e-14	0.704077	3.07952
chr14	78012453	78014242	1790	*	MACS_peak_5067	122.17	Intron (uc001xub.3/9517, intron 9 of 11)	14	77940738	77965210	24473	2	145501	-47243	ENSG00000100593	ISM2	isthmin 2	9517	0	ISM2	-2.31286	1.48374e-09	0.0428691	0.47337
chr14	77996427	77997797	1371	*	MACS_peak_5066	131.4	Intron (uc001xub.3/9517, intron 9 of 11)	14	77940738	77965210	24473	2	145501	-31217	ENSG00000100593	ISM2	isthmin 2	9517	0	ISM2	-2.31286	1.48374e-09	0.0428691	0.47337
chr22	35339121	35340743	1623	*	MACS_peak_11211	90.16	Distal Intergenic	22	35462130	35483380	21251	1	91464	-121387	ENSG00000175329	ISX	intestine specific homeobox	NA	NA	ISX	-5.02556	1.3575e-33	0.0263152	1.55423
chr22	35158755	35160321	1567	*	MACS_peak_11198	99.9	Distal Intergenic	22	35462130	35483380	21251	1	91464	-301809	ENSG00000175329	ISX	intestine specific homeobox	NA	NA	ISX	-5.02556	1.3575e-33	0.0263152	1.55423
chr22	35207647	35210655	3009	*	MACS_peak_11200	122.73	Distal Intergenic	22	35462130	35483380	21251	1	91464	-251475	ENSG00000175329	ISX	intestine specific homeobox	NA	NA	ISX	-5.02556	1.3575e-33	0.0263152	1.55423
chr22	35492389	35495084	2696	*	MACS_peak_11229	122.85	Distal Intergenic	22	35462130	35483380	21251	1	91464	30259	ENSG00000175329	ISX	intestine specific homeobox	NA	NA	ISX	-5.02556	1.3575e-33	0.0263152	1.55423
chr22	35434450	35436457	2008	*	MACS_peak_11224	131.42	Distal Intergenic	22	35462130	35483380	21251	1	91464	-25673	ENSG00000175329	ISX	intestine specific homeobox	NA	NA	ISX	-5.02556	1.3575e-33	0.0263152	1.55423
chr22	35117240	35120814	3575	*	MACS_peak_11194	247.55	Distal Intergenic	22	35462130	35483380	21251	1	91464	-341316	ENSG00000175329	ISX	intestine specific homeobox	NA	NA	ISX	-5.02556	1.3575e-33	0.0263152	1.55423
chr5	51482924	51484917	1994	*	MACS_peak_13494	96.68	Distal Intergenic	5	52083774	52249485	165712	1	3672	-598857	ENSG00000213949	ITGA1	integrin subunit alpha 1	NA	NA	ITGA1	-0.644642	0.00936986	70.9553	97.256
chr5	51688060	51690737	2678	*	MACS_peak_13502	184.91	Distal Intergenic	5	52083774	52249485	165712	1	3672	-393037	ENSG00000213949	ITGA1	integrin subunit alpha 1	NA	NA	ITGA1	-0.644642	0.00936986	70.9553	97.256
chr16	31282214	31283883	1670	*	MACS_peak_6317	96.98	Exon (uc002ebq.3/3684, exon 6 of 30)	16	31271288	31344213	72926	1	3684	10926	ENSG00000169896	ITGAM	integrin subunit alpha M	3684	0	ITGAM	-0.756778	0.0352769	10.7717	16.3344
chr10	7582784	7584569	1786	*	MACS_peak_2112	90.36	Distal Intergenic	10	7601232	7708961	107730	2	80760	124392	ENSG00000123243	ITIH5	inter-alpha-trypsin inhibitor heavy chain 5	NA	NA	ITIH5	-6.21812	1.82604e-37	11.8121	336.314
chr6	150673242	150675255	2014	*	MACS_peak_15281	92.09	Distal Intergenic	6	150690028	150725765	35738	1	389434	-14773	ENSG00000009765	IYD	iodotyrosine deiodinase	NA	NA	IYD	-0.750484	0.0138072	1.19821	1.378
chr6	150684507	150686346	1840	*	MACS_peak_15283	114.29	Distal Intergenic	6	150690028	150725765	35738	1	389434	-3682	ENSG00000009765	IYD	iodotyrosine deiodinase	389434	-3682	IYD	-0.750484	0.0138072	1.19821	1.378
chr11	29649504	29653641	4138	*	MACS_peak_2969	120.01	Distal Intergenic	11	30031288	30038577	7290	2	3739	384936	ENSG00000182255	KCNA4	potassium voltage-gated channel subfamily A member 4	NA	NA	KCNA4	-2.06431	0.00179604	1.59064	4.62973
chr11	29112786	29115237	2452	*	MACS_peak_2960	131.56	Distal Intergenic	11	30031288	30038577	7290	2	3739	923340	ENSG00000182255	KCNA4	potassium voltage-gated channel subfamily A member 4	NA	NA	KCNA4	-2.06431	0.00179604	1.59064	4.62973
chr8	140857675	140860075	2401	*	MACS_peak_17066	90.47	Intron (uc003yvj.2/83696, intron 21 of 22)	8	140613082	140715299	102218	2	51305	-142376	ENSG00000169427	KCNK9	potassium two pore domain channel subfamily K member 9	83696	0	KCNK9	-3.46119	6.93738e-14	0.0423893	1.2122
chr8	140935160	140936985	1826	*	MACS_peak_17068	108.38	Intron (uc003yvj.2/83696, intron 19 of 22)	8	140613082	140715299	102218	2	51305	-219861	ENSG00000169427	KCNK9	potassium two pore domain channel subfamily K member 9	83696	0	KCNK9	-3.46119	6.93738e-14	0.0423893	1.2122
chr8	141009046	141010231	1186	*	MACS_peak_17075	118.24	Intron (uc003yvj.2/83696, intron 18 of 22)	8	140613082	140715299	102218	2	51305	-293747	ENSG00000169427	KCNK9	potassium two pore domain channel subfamily K member 9	83696	0	KCNK9	-3.46119	6.93738e-14	0.0423893	1.2122
chr8	140849244	140854240	4997	*	MACS_peak_17065	167.82	Intron (uc003yvj.2/83696, intron 21 of 22)	8	140613082	140715299	102218	2	51305	-133945	ENSG00000169427	KCNK9	potassium two pore domain channel subfamily K member 9	83696	0	KCNK9	-3.46119	6.93738e-14	0.0423893	1.2122
chr1	41275759	41278034	2276	*	MACS_peak_443	156.03	Intron (uc001cgh.2/9132, intron 1 of 13)	1	41249684	41306124	56441	1	9132	26075	ENSG00000117013	KCNQ4	potassium voltage-gated channel subfamily Q member 4	9132	0	KCNQ4	-3.54416	7.2143e-17	0.0580357	0.835864
chr18	24107768	24109291	1524	*	MACS_peak_7625	121.43	Intron (uc010xbj.3/284252, intron 1 of 4)	18	24034874	24237365	202492	2	284252	128074	ENSG00000134504	KCTD1	potassium channel tetramerization domain containing 1	284252	0	KCTD1	-1.00719	6.68984e-08	4.77484	9.91939
chr13	77478500	77480704	2205	*	MACS_peak_4508	130.24	Distal Intergenic	13	77454304	77460540	6237	2	115207	-17960	ENSG00000178695	KCTD12	potassium channel tetramerization domain containing 12	NA	NA	KCTD12	-2.28519	2.46983e-19	319.852	1656.88
chr17	7739117	7740387	1271	*	MACS_peak_6731	93.67	Promoter (2-3kb)	17	7743235	7758118	14884	1	23135	-2848	ENSG00000132510	KDM6B	lysine demethylase 6B	146754;23135	118038;-2848	KDM6B	-0.927148	0.000480578	6.61624	10.8168
chr4	55952009	55953566	1558	*	MACS_peak_12842	95.37	Intron (uc003has.3/3791, intron 27 of 29)	4	55944426	55991762	47337	2	3791	38196	ENSG00000128052	KDR	kinase insert domain receptor	3791	0	KDR	-2.7503	1.38477e-22	62.5823	395.49
chr1	33190197	33191841	1645	*	MACS_peak_363	131.77	Distal Intergenic	1	33207512	33240571	33060	1	57648	-15671	ENSG00000162522	KIAA1522	KIAA1522	NA	NA	KIAA1522	-1.09191	0.000894102	1.10968	2.07184
chr1	245438875	245442867	3993	*	MACS_peak_1938	114.31	Intron (uc010pyq.1/55083, intron 2 of 9)	1	245318287	245866428	548142	1	55083	120588	ENSG00000162849	KIF26B	kinesin family member 26B	55083	0	KIF26B	-4.79046	1.04706e-24	14.3865	212.823
chr1	245423350	245434878	11529	*	MACS_peak_1937	334.69	Intron (uc010pyq.1/55083, intron 2 of 9)	1	245318287	245866428	548142	1	55083	105063	ENSG00000162849	KIF26B	kinesin family member 26B	55083	0	KIF26B	-4.79046	1.04706e-24	14.3865	212.823
chr15	86426570	86429048	2479	*	MACS_peak_5853	111.44	Distal Intergenic	15	86302559	86338189	35631	2	64410	-88381	ENSG00000183655	KLHL25	kelch like family member 25	NA	NA	KLHL25	-3.68326	2.26512e-21	0.285711	2.50804
chr15	86395325	86397360	2036	*	MACS_peak_5847	131.92	Distal Intergenic	15	86302559	86338189	35631	2	64410	-57136	ENSG00000183655	KLHL25	kelch like family member 25	NA	NA	KLHL25	-3.68326	2.26512e-21	0.285711	2.50804
chr19	51481900	51483638	1739	*	MACS_peak_8601	100.75	Exon (uc002puo.3/5650, exon 4 of 6)	19	51479735	51487320	7586	2	5650	3682	ENSG00000169035	KLK7	kallikrein related peptidase 7	5650	0	KLK7	-4.9736	8.85758e-29	0.117074	1.7809
chr3	186448753	186450916	2164	*	MACS_peak_12496	90.41	Exon (uc011bsa.2/3827, exon 6 of 10)	3	186435098	186462199	27102	1	3827	13655	ENSG00000113889	KNG1	kininogen 1	3827	0	KNG1	-1.62055	2.51228e-05	0.0468433	0.219749
chr17	38983994	38985393	1400	*	MACS_peak_6954	94.21	Intron (uc021txc.1/147184, intron 1 of 2)	17	38974369	38978863	4495	2	3858	-5131	ENSG00000186395	KRT10	keratin 10	147184	0	KRT10	-4.64031	3.3889e-57	6.86498	169.501
chr17	39783487	39785417	1931	*	MACS_peak_7011	120.71	Promoter (2-3kb)	17	39775692	39780882	5191	2	3872	-2605	ENSG00000128422	KRT17	keratin 17	284116;3728;3872	0;0;-2605	KRT17	-2.56578	0.000353136	0.510923	6.28177
chr1	32729796	32732034	2239	*	MACS_peak_353	140.6	Intron (uc001bux.3/3932, intron 1 of 12)	1	32716840	32751766	34927	1	3932	12956	ENSG00000182866	LCK	LCK proto-oncogene, Src family tyrosine kinase	3932	0	LCK	-1.67959	0.000817186	0.328339	0.739576
chr2	48941110	48944699	3590	*	MACS_peak_9128	149.2	Exon (uc002rwu.4/3973, exon 7 of 11)	2	48913913	48982880	68968	2	3973	38181	ENSG00000138039	LHCGR	luteinizing hormone/choriogonadotropin receptor	286749;3973	0;0	LHCGR	-1.34123	0.00247859	2.00729	2.28994
chr12	114086464	114088134	1671	*	MACS_peak_4077	136.81	Distal Intergenic	12	113900694	113909877	9184	2	64211	-176587	ENSG00000089116	LHX5	LIM homeobox 5	NA	NA	LHX5	-1.41068	4.35956e-05	0.0408088	0.149052
chr21	35530506	35532817	2312	*	MACS_peak_10827	130.05	Distal Intergenic	21	35552978	35562220	9243	1	114036	-20161	ENSG00000227456	LINC00310	long intergenic non-protein coding RNA 310	NA	NA	LINC00310	-2.29801	2.84343e-09	0.57322	2.04132
chr21	44917222	44919226	2005	*	MACS_peak_10919	146.4	Distal Intergenic	21	44881974	44898103	16130	2	114038	-19119	ENSG00000185186	LINC00313	long intergenic non-protein coding RNA 313	NA	NA	LINC00313	-1.5091	0.0014825	0.108065	0.468122
chr21	44956838	44960978	4141	*	MACS_peak_10926	324.7	Intron (uc011aey.2/11077, intron 6 of 6)	21	44881974	44898103	16130	2	114038	-58735	ENSG00000185186	LINC00313	long intergenic non-protein coding RNA 313	11077	0	LINC00313	-1.5091	0.0014825	0.108065	0.468122
chr21	35344682	35346042	1361	*	MACS_peak_10826	112.68	Distal Intergenic	21	35303516	35343487	39972	1	100506334	41166	ENSG00000237945	LINC00649	long intergenic non-protein coding RNA 649	100506334	41166	LINC00649	-1.67996	9.64241e-08	4.51083	12.1604
chr10	6918633	6920464	1832	*	MACS_peak_2093	109.48	Distal Intergenic	10	6821560	6884868	63309	1	100507127	97073	ENSG00000238266	LINC00707	long intergenic non-protein coding RNA 707	NA	NA	LINC00707	-5.98216	1.74518e-22	1.32378	34.155
chr12	45981897	45985069	3173	*	MACS_peak_3690	158.05	Distal Intergenic	12	46119503	46121704	2202	2	400027	136635	NA	LINC00938	long intergenic non-protein coding RNA 938	NA	NA	LINC00938	-0.964487	0.000325617	8.68927	16.6949
chr13	76297669	76299048	1380	*	MACS_peak_4491	143.32	Intron (uc010thv.2/4008, intron 3 of 29)	13	76194570	76434006	239437	1	4008	103099	ENSG00000136153	LMO7	LIM domain 7	4008	0	LMO7	-1.59611	4.58401e-06	314.745	723.538
chr13	76257693	76259698	2006	*	MACS_peak_4487	143.96	Intron (uc010thv.2/4008, intron 2 of 29)	13	76194570	76434006	239437	1	4008	63123	ENSG00000136153	LMO7	LIM domain 7	4008	0	LMO7	-1.59611	4.58401e-06	314.745	723.538
chr2	100884696	100886372	1677	*	MACS_peak_9373	93.34	Distal Intergenic	2	100889753	100939195	49443	2	164832	52823	ENSG00000170500	LONRF2	LON peptidase N-terminal domain and ring finger 2	164832	0	LONRF2	-6.92606	1.32605e-32	7.15117	285.647
chr2	100900179	100903585	3407	*	MACS_peak_9377	276	3' UTR	2	100889753	100939195	49443	2	164832	35610	ENSG00000170500	LONRF2	LON peptidase N-terminal domain and ring finger 2	164832	0	LONRF2	-6.92606	1.32605e-32	7.15117	285.647
chr3	187720520	187723112	2593	*	MACS_peak_12500	183.42	Distal Intergenic	3	187871663	188608460	736798	1	4026	-148551	ENSG00000145012	LPP	LIM domain containing preferred translocation partner in lipoma	NA	NA	LPP	-0.632655	5.41313e-05	232.17	349.415
chr3	66490942	66492156	1215	*	MACS_peak_12030	105.35	Intron (uc010hnz.3/26018, intron 1 of 15)	3	66429221	66550845	121625	2	26018	58689	ENSG00000144749	LRIG1	leucine rich repeats and immunoglobulin like domains 1	26018	0	LRIG1	-2.11249	1.78613e-08	11.645	62.3811
chr3	66492186	66494946	2761	*	MACS_peak_12031	132.35	Intron (uc010hnz.3/26018, intron 1 of 15)	3	66429221	66550845	121625	2	26018	55899	ENSG00000144749	LRIG1	leucine rich repeats and immunoglobulin like domains 1	26018	0	LRIG1	-2.11249	1.78613e-08	11.645	62.3811
chr5	138287020	138290960	3941	*	MACS_peak_14092	191.53	Exon (uc003ldo.3/64374, exon 9 of 11)	5	138205079	138211057	5979	2	26045	-75963	ENSG00000146006	LRRTM2	leucine rich repeat transmembrane neuronal 2	64374	0	LRRTM2	-1.38744	4.86297e-08	8.92921	24.5551
chr10	67650711	67652341	1631	*	MACS_peak_2309	102.7	Distal Intergenic	10	68685792	68860867	175076	1	347731	-1033451	ENSG00000198739	LRRTM3	leucine rich repeat transmembrane neuronal 3	NA	NA	LRRTM3	-1.71379	0.00870017	0.723204	1.78747
chr3	42399307	42401378	2072	*	MACS_peak_11767	139.32	Distal Intergenic	3	42438575	42452065	13491	2	131375	50687	ENSG00000157093	LYZL4	lysozyme like 4	NA	NA	LYZL4	-1.24436	1.17461e-07	0.0247508	0.0858797
chr3	42478414	42483528	5115	*	MACS_peak_11776	315.95	Distal Intergenic	3	42438575	42452065	13491	2	131375	-26349	ENSG00000157093	LYZL4	lysozyme like 4	NA	NA	LYZL4	-1.24436	1.17461e-07	0.0247508	0.0858797
chr3	184404713	184406651	1939	*	MACS_peak_12451	99.23	Distal Intergenic	3	184428155	184429836	1682	2	64110	23185	ENSG00000177383	MAGEF1	MAGE family member F1	NA	NA	MAGEF1	-0.701694	0.00347032	65.8587	101.595
chr4	140957101	140958556	1456	*	MACS_peak_13165	92.41	Intron (uc011chd.1/55534, intron 1 of 3)	4	140637546	141075233	437688	2	55534	116677	ENSG00000196782	MAML3	mastermind like transcriptional coactivator 3	55534	0	MAML3	-2.0797	6.75352e-19	11.8679	45.7611
chr1	232928458	232931272	2815	*	MACS_peak_1795	103.93	Distal Intergenic	1	232940638	232946092	5455	1	54627	-9366	ENSG00000212916	MAP10	microtubule associated protein 10	NA	NA	MAP10	-1.26067	0.00125243	2.47337	6.1408
chr1	232962528	232972719	10192	*	MACS_peak_1797	126.61	Distal Intergenic	1	232940638	232946092	5455	1	54627	21890	ENSG00000212916	MAP10	microtubule associated protein 10	NA	NA	MAP10	-1.26067	0.00125243	2.47337	6.1408
chr1	232945962	232959516	13555	*	MACS_peak_1796	139.59	3' UTR	1	232940638	232946092	5455	1	54627	5324	ENSG00000212916	MAP10	microtubule associated protein 10	54627	0	MAP10	-1.26067	0.00125243	2.47337	6.1408
chr6	37629680	37632343	2664	*	MACS_peak_14777	147.85	Exon (uc003onu.1/266727, exon 2 of 17)	6	37600284	37665766	65483	2	266727	33423	ENSG00000112139	MDGA1	MAM domain containing glycosylphosphatidylinositol anchor 1	266727	0	MDGA1	-2.00558	3.59482e-08	2.48201	9.91975
chr13	31485027	31487379	2353	*	MACS_peak_4318	125.91	Intron (uc001uth.4/84935, intron 1 of 4)	13	31480312	31499709	19398	1	84935	4715	ENSG00000102802	MEDAG	mesenteric estrogen dependent adipogenesis	100507064;84935	0;0	MEDAG	-2.03827	0.000583027	8.59696	7.69904
chr2	67012269	67014784	2516	*	MACS_peak_9232	144.99	Distal Intergenic	2	66662532	66799891	137360	1	4211	349737	ENSG00000143995	MEIS1	Meis homeobox 1	NA	NA	MEIS1	-2.00795	3.08712e-13	9.95523	38.1208
chr13	22141214	22143283	2070	*	MACS_peak_4266	126.1	Intron (uc001uof.3/221154, intron 1 of 11)	13	22066828	22178355	111528	2	221154	35072	ENSG00000165487	MICU2	mitochondrial calcium uptake 2	221154	0	MICU2	-0.585334	0.00874808	17.9975	25.9317
chr10	22003538	22005560	2023	*	MACS_peak_2222	155.94	Intron (uc001iqs.3/8028, intron 15 of 23)	10	21823101	22032559	209459	1	8028	180437	ENSG00000078403	MLLT10	MLLT10 histone lysine methyltransferase DOT1L cofactor	8028	0	MLLT10	-1.29838	9.80774e-20	29.6691	71.4569
chr9	129109837	129111478	1642	*	MACS_peak_17573	96.02	Intron (uc004bqg.2/89853, intron 2 of 5)	9	129089123	129269320	180198	1	89853	20714	ENSG00000196814	MVB12B	multivesicular body subunit 12B	89853	0	MVB12B	-1.00879	2.62187e-06	4.81799	8.97387
chr1	40358283	40360295	2013	*	MACS_peak_424	117.82	Downstream (<1kb)	1	40361096	40367687	6592	2	4610	7392	ENSG00000116990	MYCL	MYCL proto-oncogene, bHLH transcription factor	4610	7392	MYCL	-2.27852	6.64495e-08	1.44779	6.48331
chr17	8577609	8579475	1867	*	MACS_peak_6762	91.38	Distal Intergenic	17	8377523	8534079	156557	2	4628	-43530	ENSG00000133026	MYH10	myosin heavy chain 10	NA	NA	MYH10	-2.63456	1.20882e-15	69.4523	294.986
chr15	52580126	52581690	1565	*	MACS_peak_5534	102.3	Intron (uc010bff.3/55930, intron 1 of 40)	15	52484515	52587995	103481	2	55930	6305	ENSG00000128833	MYO5C	myosin VC	55930	0	MYO5C	-1.03397	0.00214389	12.498	19.4265
chr2	191463433	191466288	2856	*	MACS_peak_9709	108.71	Distal Intergenic	2	191513848	191557492	43645	1	4664	-47560	ENSG00000138386	NAB1	NGFI-A binding protein 1	NA	NA	NAB1	-1.68871	5.44494e-27	20.6832	66.5791
chr8	71365159	71368215	3057	*	MACS_peak_16632	119.84	Distal Intergenic	8	71024267	71316020	291754	2	10499	-49139	ENSG00000140396	NCOA2	nuclear receptor coactivator 2	NA	NA	NCOA2	-1.74242	3.88859e-24	65.1164	206.189
chr15	24018144	24020075	1932	*	MACS_peak_5303	95.47	Distal Intergenic	15	23930554	23932450	1897	2	4692	-85694	ENSG00000182636	NDN	necdin, MAGE family member	NA	NA	NDN	-3.32371	3.68956e-13	34.0795	167.442
chr22	42785895	42787344	1450	*	MACS_peak_11405	92.38	Intron (uc003bcn.4/150372, intron 4 of 5)	22	42776414	42828401	51988	2	150372	41057	ENSG00000235568	NFAM1	NFAT activating protein with ITAM motif 1	150372	0	NFAM1	-2.17917	2.90701e-14	0.910737	3.63009
chr1	61585497	61588297	2801	*	MACS_peak_638	151.18	Intron (uc001czy.3/4774, intron 2 of 10)	1	61542946	61928460	385515	1	4774	42551	ENSG00000162599	NFIA	nuclear factor I A	4774	0	NFIA	-0.880942	0.00244421	75.3064	103.974
chr9	14372059	14373435	1377	*	MACS_peak_17186	100.56	Intron (uc022bdp.1/4781, intron 1 of 8)	9	14081842	14398982	317141	2	4781	25547	ENSG00000147862	NFIB	nuclear factor I B	4781	0	NFIB	-0.732177	0.0132862	78.0237	99.3358
chr8	63282304	63284048	1745	*	MACS_peak_16604	131.64	Intron (uc010lyq.1/286183, intron 1 of 5)	8	63161501	63903628	742128	1	286183	120803	ENSG00000185942	NKAIN3	sodium/potassium transporting ATPase interacting 3	286183	0	NKAIN3	-2.75129	8.09846e-08	0.211042	0.958817
chr8	63437866	63440268	2403	*	MACS_peak_16605	143.45	Intron (uc010lyq.1/286183, intron 1 of 5)	8	63161501	63903628	742128	1	286183	276365	ENSG00000185942	NKAIN3	sodium/potassium transporting ATPase interacting 3	286183	0	NKAIN3	-2.75129	8.09846e-08	0.211042	0.958817
chr10	72017844	72020549	2706	*	MACS_peak_2329	186.02	Exon (uc021psj.1/64106, exon 3 of 4)	10	72014713	72043450	28738	2	64106	22901	ENSG00000148734	NPFFR1	neuropeptide FF receptor 1	64106	0	NPFFR1	-1.86439	2.99443e-08	0.903787	4.02811
chr15	96629400	96631497	2098	*	MACS_peak_5952	106.11	Distal Intergenic	15	96869157	96883492	14336	1	7026	-237660	ENSG00000185551	NR2F2	nuclear receptor subfamily 2 group F member 2	NA	NA	NR2F2	-1.28178	5.46886e-08	55.0906	115.095
chr5	111395981	111399931	3951	*	MACS_peak_13963	167.17	Distal Intergenic	5	110998321	111312628	314308	2	9315	-83353	ENSG00000134986	NREP	neuronal regeneration related protein	NA	NA	NREP	-1.99515	1.79478e-14	194.098	657.963
chr2	50627760	50629168	1409	*	MACS_peak_9142	97.92	Intron (uc002rxb.4/9378, intron 11 of 16)	2	50145643	51259674	1114032	2	9378	630506	ENSG00000179915	NRXN1	neurexin 1	9378	0	NRXN1	-7.29894	2.07748e-29	7.46845	132.677
chr12	5458039	5459376	1338	*	MACS_peak_3520	120.03	Distal Intergenic	12	5541280	5604465	63186	1	4908	-81904	ENSG00000185652	NTF3	neurotrophin 3	NA	NA	NTF3	-2.75928	3.97463e-08	0.522389	1.85215
chr2	10605547	10608125	2579	*	MACS_peak_8847	131.75	Distal Intergenic	2	10580508	10588453	7946	2	4953	-17094	ENSG00000115758	ODC1	ornithine decarboxylase 1	NA	NA	ODC1	-1.20127	1.51258e-06	79.2347	163.639
chr2	205220030	205222394	2365	*	MACS_peak_9806	103.89	Distal Intergenic	2	205410516	206484886	1074371	1	117583	-188122	ENSG00000116117	PARD3B	par-3 family cell polarity regulator beta	NA	NA	PARD3B	-1.45658	9.85182e-09	30.1128	73.3743
chr7	139775375	139777231	1857	*	MACS_peak_16182	112.21	Distal Intergenic	7	139723549	139763521	39973	2	64761	-11854	ENSG00000059378	PARP12	poly(ADP-ribose) polymerase family member 12	NA	NA	PARP12	-1.21924	1.95462e-06	4.58506	9.95572
chr11	32101829	32103750	1922	*	MACS_peak_2993	98.22	Exon (uc021qfq.1/uc021qfq.1, exon 1 of 1)	11	31806340	31839509	33170	2	5080	-262320	ENSG00000007372	PAX6	paired box 6	5954	0	PAX6	-2.35337	1.00967e-08	6.38518	19.9207
chr1	163995568	163998896	3329	*	MACS_peak_1185	112.84	Distal Intergenic	1	164528597	164854300	325704	1	5087	-529701	ENSG00000185630	PBX1	PBX homeobox 1	NA	NA	PBX1	-2.92376	7.52823e-24	46.9516	284.333
chr5	149246387	149248721	2335	*	MACS_peak_14213	124.93	Exon (uc003lrg.4/5145, exon 18 of 22)	5	149237519	149324356	86838	2	5145	75635	ENSG00000132915	PDE6A	phosphodiesterase 6A	5145	0	PDE6A	-0.941969	5.44711e-06	4.59659	7.24976
chr7	529949	532462	2514	*	MACS_peak_15551	102.71	Distal Intergenic	7	536897	559481	22585	2	5154	27019	ENSG00000197461	PDGFA	platelet derived growth factor subunit A	5154	27019	PDGFA	-1.5888	1.59968e-07	31.8692	64.1905
chr12	118631008	118633690	2683	*	MACS_peak_4102	155.09	Intron (uc001tww.3/51347, intron 9 of 16)	12	118573870	118583390	9521	1	5037	57138	ENSG00000089220	PEBP1	phosphatidylethanolamine binding protein 1	51347	0	PEBP1	-0.803075	2.85354e-07	43.558	70.2607
chr15	68250541	68252164	1624	*	MACS_peak_5695	129.73	Distal Intergenic	15	68346572	68480404	133833	1	8554	-94408	ENSG00000033800	PIAS1	protein inhibitor of activated STAT 1	NA	NA	PIAS1	-1.26329	8.34944e-20	54.4581	131.776
chr15	68232681	68234871	2191	*	MACS_peak_5692	152.23	Distal Intergenic	15	68346572	68480404	133833	1	8554	-111701	ENSG00000033800	PIAS1	protein inhibitor of activated STAT 1	NA	NA	PIAS1	-1.26329	8.34944e-20	54.4581	131.776
chr22	38429189	38432165	2977	*	MACS_peak_11321	132.72	Distal Intergenic	22	38453262	38471708	18447	1	9463	-21097	ENSG00000100151	PICK1	protein interacting with PRKCA 1	NA	NA	PICK1	-1.18627	7.32575e-06	1.45751	2.81495
chr11	16954324	16956234	1911	*	MACS_peak_2916	102.72	Intron (uc010rcu.1/144100, intron 3 of 26)	11	16800548	17035963	235416	2	144100	79729	ENSG00000166689	PLEKHA7	pleckstrin homology domain containing A7	144100	0	PLEKHA7	-0.701036	0.045027	1.53702	2.1507
chr6	150927156	150928638	1483	*	MACS_peak_15292	100.31	Intron (uc011eel.1/57480, intron 1 of 14)	6	150920999	151164799	243801	1	57480	6157	ENSG00000120278	PLEKHG1	pleckstrin homology and RhoGEF domain containing G1	57480	0	PLEKHG1	-0.870428	0.000817368	22.2778	35.129
chr5	14063	15632	1570	*	MACS_peak_13279	96.42	Distal Intergenic	5	140373	190087	49715	1	153478	-124741	ENSG00000153404	PLEKHG4B	pleckstrin homology and RhoGEF domain containing G4B	NA	NA	PLEKHG4B	-1.51574	0.00819251	6.79973	12.0736
chr19	1538702	1540985	2284	*	MACS_peak_7974	153.35	Distal Intergenic	19	1524073	1535455	11383	1	126520	14629	ENSG00000185988	PLK5	polo like kinase 5	126520	14629	PLK5	-8.53114	8.34935e-56	0.0506262	18.494
chr19	1541160	1543286	2127	*	MACS_peak_7975	224.11	Distal Intergenic	19	1524073	1535455	11383	1	126520	17087	ENSG00000185988	PLK5	polo like kinase 5	NA	NA	PLK5	-8.53114	8.34935e-56	0.0506262	18.494
chr3	73008182	73009367	1186	*	MACS_peak_12067	90.4	Intron (uc003dpg.3/727936, intron 5 of 6)	3	73046119	73115011	68893	1	151987	-36752	ENSG00000163605	PPP4R2	protein phosphatase 4 regulatory subunit 2	727936	0	PPP4R2	-0.740793	6.35298e-07	39.5177	73.2964
chr21	43250805	43252279	1475	*	MACS_peak_10870	103.9	Intron (uc002yzo.3/63977, intron 11 of 23)	21	43218385	43299591	81207	2	63977	47312	ENSG00000141956	PRDM15	PR/SET domain 15	63977	0	PRDM15	-1.81555	3.90418e-16	4.21362	14.4328
chr3	64252955	64254436	1482	*	MACS_peak_12027	110.53	Distal Intergenic	3	64079526	64211131	131606	2	166336	-41824	ENSG00000163637	PRICKLE2	prickle planar cell polarity protein 2	NA	NA	PRICKLE2	-0.763104	0.0088403	29.8038	43.4763
chr10	6664093	6666219	2127	*	MACS_peak_2084	93.64	Distal Intergenic	10	6622387	6627323	4937	1	439949	41706	NA	PRKCQ-AS1	PRKCQ antisense RNA 1	NA	NA	PRKCQ-AS1	-2.78933	5.91098e-11	0.857859	4.28938
chr14	30289447	30291603	2157	*	MACS_peak_4701	161.87	Intron (uc001wqh.3/5587, intron 1 of 17)	14	30045687	30396899	351213	2	5587	105296	ENSG00000184304	PRKD1	protein kinase D1	5587	0	PRKD1	-1.28001	2.78493e-06	19.4468	39.1999
chr2	128144843	128147599	2757	*	MACS_peak_9485	116.12	Distal Intergenic	2	128175996	128186822	10827	1	5624	-28397	ENSG00000115718	PROC	protein C, inactivator of coagulation factors Va and VIIIa	NA	NA	PROC	-1.00831	0.00919978	0.0609492	0.106101
chr2	128157900	128159827	1928	*	MACS_peak_9486	158.08	Distal Intergenic	2	128175996	128186822	10827	1	5624	-16169	ENSG00000115718	PROC	protein C, inactivator of coagulation factors Va and VIIIa	NA	NA	PROC	-1.00831	0.00919978	0.0609492	0.106101
chr2	128160729	128163046	2318	*	MACS_peak_9487	181.39	Distal Intergenic	2	128175996	128186822	10827	1	5624	-12950	ENSG00000115718	PROC	protein C, inactivator of coagulation factors Va and VIIIa	NA	NA	PROC	-1.00831	0.00919978	0.0609492	0.106101
chr11	36366255	36367803	1549	*	MACS_peak_3031	113.58	Intron (uc001mwo.4/79899, intron 1 of 8)	11	36317725	36486754	169030	1	79899	48530	ENSG00000135362	PRR5L	proline rich 5 like	79899	0	PRR5L	-1.90146	8.817e-12	6.21396	20.2747
chr11	36377560	36379387	1828	*	MACS_peak_3034	119.83	Intron (uc001mwo.4/79899, intron 1 of 8)	11	36317725	36486754	169030	1	79899	59835	ENSG00000135362	PRR5L	proline rich 5 like	79899	0	PRR5L	-1.90146	8.817e-12	6.21396	20.2747
chr9	79480745	79482051	1307	*	MACS_peak_17329	95.18	Intron (uc010mpk.3/158471, intron 1 of 18)	9	79226292	79521003	294712	2	158471	38952	ENSG00000106772	PRUNE2	prune homolog 2 with BCH domain	158471	0	PRUNE2	-2.34896	3.61772e-11	75.3084	268.533
chr10	89977736	89979075	1340	*	MACS_peak_2456	113.91	Intron (uc010qms.1/55328, intron 5 of 5)	10	89623195	89728532	105338	1	5728	354541	ENSG00000171862	PTEN	phosphatase and tensin homolog	55328	0	PTEN	-0.94424	0.000294132	109.419	175.988
chr5	40597475	40602759	5285	*	MACS_peak_13463	107.83	Distal Intergenic	5	40680032	40693837	13806	1	5734	-77273	ENSG00000171522	PTGER4	prostaglandin E receptor 4	NA	NA	PTGER4	-0.869975	0.0318045	4.03976	6.95329
chr5	40577380	40582294	4915	*	MACS_peak_13462	305.34	Distal Intergenic	5	40680032	40693837	13806	1	5734	-97738	ENSG00000171522	PTGER4	prostaglandin E receptor 4	NA	NA	PTGER4	-0.869975	0.0318045	4.03976	6.95329
chr1	29761921	29764038	2118	*	MACS_peak_323	117.34	Distal Intergenic	1	29563028	29653325	90298	1	10076	198893	ENSG00000060656	PTPRU	protein tyrosine phosphatase receptor type U	NA	NA	PTPRU	-1.97821	1.51813e-08	2.73751	8.92796
chr1	29709591	29711541	1951	*	MACS_peak_318	123	Distal Intergenic	1	29563028	29653325	90298	1	10076	146563	ENSG00000060656	PTPRU	protein tyrosine phosphatase receptor type U	NA	NA	PTPRU	-1.97821	1.51813e-08	2.73751	8.92796
chr10	100164248	100166065	1818	*	MACS_peak_2508	120.45	Intron (uc001kpb.3/84795, intron 4 of 14)	10	100143322	100174978	31657	2	84795	8913	ENSG00000119943	PYROXD2	pyridine nucleotide-disulphide oxidoreductase domain 2	84795	0	PYROXD2	-1.75382	1.44715e-10	0.925437	2.50272
chr22	35931586	35934113	2528	*	MACS_peak_11249	211.15	Distal Intergenic	22	35937352	35950045	12694	1	23551	-3239	ENSG00000100302	RASD2	RASD family member 2	23551	-3239	RASD2	-1.8201	7.05667e-05	0.415456	1.24813
chr9	85334749	85336020	1272	*	MACS_peak_17335	90.41	Distal Intergenic	9	85594500	85678043	83544	2	158158	342023	ENSG00000165105	RASEF	RAS and EF-hand domain containing	NA	NA	RASEF	-0.653178	0.0147967	12.2551	16.4583
chr9	85376088	85377465	1378	*	MACS_peak_17337	94.77	Distal Intergenic	9	85594500	85678043	83544	2	158158	300578	ENSG00000165105	RASEF	RAS and EF-hand domain containing	NA	NA	RASEF	-0.653178	0.0147967	12.2551	16.4583
chr16	5775141	5776278	1138	*	MACS_peak_6124	93.72	Distal Intergenic	16	6069132	7763340	1694209	1	54715	-292854	ENSG00000078328	RBFOX1	RNA binding fox-1 homolog 1	NA	NA	RBFOX1	-6.20775	1.30996e-28	1.52088	22.7151
chr16	7278395	7279884	1490	*	MACS_peak_6143	97.81	Intron (uc002cyr.1/54715, intron 4 of 11)	16	6069132	7763340	1694209	1	54715	1209263	ENSG00000078328	RBFOX1	RNA binding fox-1 homolog 1	54715	0	RBFOX1	-6.20775	1.30996e-28	1.52088	22.7151
chr16	7187258	7189078	1821	*	MACS_peak_6138	114.76	Intron (uc002cyr.1/54715, intron 4 of 11)	16	6069132	7763340	1694209	1	54715	1118126	ENSG00000078328	RBFOX1	RNA binding fox-1 homolog 1	54715	0	RBFOX1	-6.20775	1.30996e-28	1.52088	22.7151
chr19	6067043	6068673	1631	*	MACS_peak_8079	92.33	Intron (uc002meb.3/5990, intron 1 of 17)	19	5993175	6110664	117490	2	5990	41991	ENSG00000087903	RFX2	regulatory factor X2	5990	0	RFX2	-1.09397	9.01524e-06	2.2908	5.61116
chr4	3361218	3364370	3153	*	MACS_peak_12625	314.13	Intron (uc003ggu.2/6002, intron 3 of 6)	4	3294755	3441640	146886	1	6002	66463	ENSG00000159788	RGS12	regulator of G protein signaling 12	6002	0	RGS12	-1.75121	2.30068e-20	4.10513	13.8924
chr17	56467764	56469792	2029	*	MACS_peak_7242	157.26	Intron (uc010wnv.2/54894, intron 1 of 7)	17	56431038	56494931	63894	2	54894	25139	ENSG00000108375	RNF43	ring finger protein 43	54894	0	RNF43	-4.27323	1.42857e-20	1.23903	10.3542
chr3	72346852	72349355	2504	*	MACS_peak_12053	96.93	Distal Intergenic	3	72423744	72495774	72031	2	23429	146419	ENSG00000163602	RYBP	RING1 and YY1 binding protein	NA	NA	RYBP	-1.00547	2.90357e-09	49.7561	98.9319
chr1	84812535	84814922	2388	*	MACS_peak_733	90.55	Intron (uc001djr.3/148418, intron 3 of 3)	1	84764049	84816481	52433	1	148418	48486	ENSG00000203943	SAMD13	sterile alpha motif domain containing 13	148418	0	SAMD13	-2.46048	1.09999e-11	0.488806	2.24046
chr1	31330594	31332592	1999	*	MACS_peak_333	135.95	Distal Intergenic	1	31342313	31381480	39168	2	9672	48888	ENSG00000162512	SDC3	syndecan 3	NA	NA	SDC3	-1.36609	5.16272e-08	29.6781	71.5674
chr8	57222955	57224917	1963	*	MACS_peak_16555	139.11	Exon (uc003xsy.1/195814, exon 3 of 7)	8	57212570	57233241	20672	2	195814	8324	ENSG00000170786	SDR16C5	short chain dehydrogenase/reductase family 16C member 5	195814	0	SDR16C5	-4.30971	3.33933e-11	0.714802	6.16789
chr7	80804607	80805565	959	*	MACS_peak_15897	94.97	Distal Intergenic	7	80371854	80551675	179822	2	10512	-252932	ENSG00000075223	SEMA3C	semaphorin 3C	NA	NA	SEMA3C	-2.3002	2.13735e-07	49.5689	121.777
chr5	79482070	79484002	1933	*	MACS_peak_13754	135.19	Intron (uc003kgj.3/256987, intron 2 of 12)	5	79407050	79551898	144849	2	256987	67896	ENSG00000164300	SERINC5	serine incorporator 5	256987	0	SERINC5	-2.3552	7.75411e-21	7.84678	35.9388
chr6	2928861	2930764	1904	*	MACS_peak_14480	110	Distal Intergenic	6	2887500	2903546	16047	2	5272	-25315	ENSG00000170542	SERPINB9	serpin family B member 9	NA	NA	SERPINB9	-3.78222	3.1821e-35	11.8756	152.6
chr18	42263571	42264648	1078	*	MACS_peak_7702	91.26	Intron (uc002lay.3/26040, intron 1 of 3)	18	42260138	42648475	388338	1	26040	3433	ENSG00000152217	SETBP1	SET binding protein 1	26040	0	SETBP1	-0.874937	0.00139414	51.1596	77.4718
chr3	4333306	4336046	2741	*	MACS_peak_11519	148	Intron (uc003bps.2/285362, intron 8 of 12)	3	4344988	4358949	13962	1	6419	-8942	ENSG00000170364	SETMAR	SET domain and mariner transposase fusion gene	285362	0	SETMAR	-1.39186	4.23526e-19	6.71909	17.9806
chr22	26459328	26461191	1864	*	MACS_peak_11119	95.74	Distal Intergenic	22	26565440	26779563	214124	1	23544	-104249	ENSG00000100095	SEZ6L	seizure related 6 homolog like	NA	NA	SEZ6L	-2.14497	0.000925368	0.768934	1.76652
chr10	7574386	7576576	2191	*	MACS_peak_2111	95.03	Distal Intergenic	10	7200586	7453448	252863	2	57713	-120938	ENSG00000198879	SFMBT2	Scm like with four mbt domains 2	NA	NA	SFMBT2	-2.50404	5.5127e-27	14.112	72.2715
chr1	232695769	232699708	3940	*	MACS_peak_1788	109.03	Distal Intergenic	1	232533712	232651243	117532	2	57568	-44526	ENSG00000116991	SIPA1L2	signal induced proliferation associated 1 like 2	NA	NA	SIPA1L2	-1.08543	3.34478e-06	23.5635	51.1901
chr1	232504558	232521632	17075	*	MACS_peak_1784	138.45	Distal Intergenic	1	232533712	232651243	117532	2	57568	129611	ENSG00000116991	SIPA1L2	signal induced proliferation associated 1 like 2	NA	NA	SIPA1L2	-1.08543	3.34478e-06	23.5635	51.1901
chr7	5291371	5293037	1667	*	MACS_peak_15635	95.29	Distal Intergenic	7	5322561	5343704	21144	1	222962	-29524	ENSG00000164638	SLC29A4	solute carrier family 29 member 4	NA	NA	SLC29A4	-2.62674	2.46205e-27	1.92964	11.0352
chr8	142241208	142243201	1994	*	MACS_peak_17098	93.77	Intron (uc010meq.1/57210, intron 1 of 7)	8	142217274	142264225	46952	2	57210	21024	ENSG00000022567	SLC45A4	solute carrier family 45 member 4	57210	0	SLC45A4	-1.00944	0.000827298	2.0946	4.04079
chr9	2234401	2235969	1569	*	MACS_peak_17164	145.72	Distal Intergenic	9	2015342	2193623	178282	1	6595	219059	ENSG00000080503	SMARCA2	SWI/SNF related, matrix associated, actin dependent regulator of chromatin, subfamily a, member 2	NA	NA	SMARCA2	-0.8631	8.5874e-08	201.742	346.395
chr6	169237475	169239877	2403	*	MACS_peak_15494	136.17	Distal Intergenic	6	168841831	169068674	226844	1	64094	395644	ENSG00000112562	SMOC2	SPARC related modular calcium binding 2	NA	NA	SMOC2	-2.8302	1.45927e-08	16.3189	79.3333
chr13	45884359	45886524	2166	*	MACS_peak_4397	149.98	Distal Intergenic	13	45911615	45911744	130	2	677814	25220	ENSG00000199477	SNORA31	small nucleolar RNA, H/ACA box 31	NA	NA	SNORA31	-0.978644	0.00058038	0.0325288	0.0815916
chr6	107941224	107943491	2268	*	MACS_peak_15103	98.65	Intron (uc003prx.3/55084, intron 5 of 6)	6	107811317	107982513	171197	1	55084	129907	ENSG00000112320	SOBP	sine oculis binding protein homolog	55084	0	SOBP	-1.14991	3.20632e-05	11.9842	27.481
chr10	97299845	97302115	2271	*	MACS_peak_2495	140.26	Intron (uc001kku.3/10580, intron 1 of 25)	10	97071530	97321171	249642	2	10580	19056	ENSG00000095637	SORBS1	sorbin and SH3 domain containing 1	10580	0	SORBS1	-1.03532	0.024746	53.1281	53.6707
chr13	24627081	24630162	3082	*	MACS_peak_4271	122.41	Intron (uc001upd.3/221178, intron 3 of 14)	13	24553839	24896669	342831	1	221178	73242	ENSG00000182957	SPATA13	spermatogenesis associated 13	221178	0	SPATA13	-2.262	2.66496e-21	13.2559	63.1309
chr11	13940203	13941412	1210	*	MACS_peak_2907	91.49	Distal Intergenic	11	13984184	14289679	305496	1	10418	-42772	ENSG00000262655	SPON1	spondin 1	NA	NA	SPON1	-1.63114	0.000432209	26.3566	41.186
chr4	56138578	56140635	2058	*	MACS_peak_12849	104.91	Distal Intergenic	4	56212388	56239266	26879	1	79644	-71753	ENSG00000128039	SRD5A3	steroid 5 alpha-reductase 3	NA	NA	SRD5A3	-0.692885	0.0034266	6.67921	12.0844
chr15	40349474	40351026	1553	*	MACS_peak_5422	98.09	Intron (uc001zks.2/100131089, intron 2 of 2)	15	40331512	40359710	28199	1	100131089	17962	ENSG00000248508	SRP14-AS1	SRP14 antisense RNA1 (head to head)	100131089	0	SRP14-AS1	-0.633096	0.038729	0.861041	1.25126
chr12	109197020	109199107	2088	*	MACS_peak_4027	102.46	5' UTR	12	109176466	109251359	74894	2	54434	52252	ENSG00000084112	SSH1	slingshot protein phosphatase 1	54434	0	SSH1	-1.22648	5.93599e-16	18.9428	43.0486
chr2	48736709	48738170	1462	*	MACS_peak_9124	93.72	Exon (uc002rwk.3/129285, exon 19 of 21)	2	48757064	49003656	246593	1	286749	-18894	ENSG00000068781	STON1-GTF2A1L	STON1-GTF2A1L readthrough	129285	0	STON1-GTF2A1L	-3.24812	4.44487e-08	2.37191	5.55804
chr2	48721443	48722534	1092	*	MACS_peak_9118	108.6	Intron (uc002rwj.3/129285, intron 15 of 15)	2	48757064	49003656	246593	1	286749	-34530	ENSG00000068781	STON1-GTF2A1L	STON1-GTF2A1L readthrough	129285	0	STON1-GTF2A1L	-3.24812	4.44487e-08	2.37191	5.55804
chr2	48723177	48724867	1691	*	MACS_peak_9119	123.87	Intron (uc002rwk.3/129285, intron 16 of 20)	2	48757064	49003656	246593	1	286749	-32197	ENSG00000068781	STON1-GTF2A1L	STON1-GTF2A1L readthrough	129285	0	STON1-GTF2A1L	-3.24812	4.44487e-08	2.37191	5.55804
chr20	24524286	24526258	1973	*	MACS_peak_10242	91.64	Intron (uc002wtw.1/79953, intron 2 of 3)	20	24449835	24647167	197333	1	79953	74451	ENSG00000101463	SYNDIG1	synapse differentiation inducing 1	79953	0	SYNDIG1	-1.92134	0.00133046	0.375924	1.10008
chr6	158393625	158397032	3408	*	MACS_peak_15345	242.1	Distal Intergenic	6	158402888	158520207	117320	1	8871	-5856	ENSG00000078269	SYNJ2	synaptojanin 2	NA	NA	SYNJ2	-0.711852	0.00200184	26.7737	44.8846
chr14	92344431	92346352	1922	*	MACS_peak_5135	103.65	Intron (uc010aud.3/10516, intron 9 of 10)	14	92246267	92333880	87614	2	123036	-10551	ENSG00000165929	TC2N	tandem C2 domains, nuclear	10516	0	TC2N	-5.16414	3.05055e-36	9.41997	193.247
chr12	106689558	106691143	1586	*	MACS_peak_4013	91.67	Distal Intergenic	12	106696581	106740792	44212	1	255394	-5438	ENSG00000166046	TCP11L2	t-complex 11 like 2	NA	NA	TCP11L2	-4.07569	1.20659e-46	21.8211	293.544
chr12	106692621	106694047	1427	*	MACS_peak_4014	158.12	Promoter (2-3kb)	12	106696581	106740792	44212	1	255394	-2534	ENSG00000166046	TCP11L2	t-complex 11 like 2	255394	-2534	TCP11L2	-4.07569	1.20659e-46	21.8211	293.544
chr20	55433164	55435295	2132	*	MACS_peak_10583	93.24	Distal Intergenic	20	55204358	55214338	9981	1	7022	228806	ENSG00000087510	TFAP2C	transcription factor AP-2 gamma	NA	NA	TFAP2C	-4.801	1.93945e-20	2.08163	17.3137
chr20	55175271	55178322	3052	*	MACS_peak_10577	131.39	Distal Intergenic	20	55204358	55214338	9981	1	7022	-26036	ENSG00000087510	TFAP2C	transcription factor AP-2 gamma	NA	NA	TFAP2C	-4.801	1.93945e-20	2.08163	17.3137
chr15	43586118	43588392	2275	*	MACS_peak_5485	141.18	Intron (uc001zrf.1/116179, intron 1 of 12)	15	43568479	43594453	25975	2	116179	6061	ENSG00000159495	TGM7	transglutaminase 7	116179	0	TGM7	-4.49843	1.02588e-29	0.0253048	1.51888
chr15	43588588	43590755	2168	*	MACS_peak_5486	195.6	Intron (uc001zrf.1/116179, intron 1 of 12)	15	43568479	43594453	25975	2	116179	3698	ENSG00000159495	TGM7	transglutaminase 7	116179	0	TGM7	-4.49843	1.02588e-29	0.0253048	1.51888
chr15	70410764	70414625	3862	*	MACS_peak_5709	137.13	Distal Intergenic	15	70340543	70390256	49714	2	7090	-20508	ENSG00000140332	TLE3	TLE family member 3, transcriptional corepressor	NA	NA	TLE3	-0.895681	3.72963e-06	12.1082	21.1151
chr3	149171508	149173303	1796	*	MACS_peak_12289	104.11	Distal Intergenic	3	149192368	149221181	28814	1	7104	-19065	ENSG00000169903	TM4SF4	transmembrane 4 L six family member 4	NA	NA	TM4SF4	-0.650569	0.041686	0.0450734	0.068416
chr16	8278503	8280913	2411	*	MACS_peak_6155	126.87	Distal Intergenic	16	8619502	8622226	2725	2	283953	341313	ENSG00000232258	TMEM114	transmembrane protein 114	NA	NA	TMEM114	-2.44495	3.19671e-12	0.0236422	0.600617
chr5	87387469	87390909	3441	*	MACS_peak_13812	117.56	Distal Intergenic	5	87491023	87564665	73643	2	153396	173756	ENSG00000164180	TMEM161B	transmembrane protein 161B	NA	NA	TMEM161B	-0.713324	0.000146085	17.6428	27.7179
chr2	135544672	135546450	1779	*	MACS_peak_9541	110.52	Distal Intergenic	2	135213330	135525334	312005	2	81615	-19338	ENSG00000152128	TMEM163	transmembrane protein 163	NA	NA	TMEM163	-1.51294	0.000341076	1.96363	4.31176
chr2	135535045	135537681	2637	*	MACS_peak_9538	156.16	Distal Intergenic	2	135213330	135525334	312005	2	81615	-9711	ENSG00000152128	TMEM163	transmembrane protein 163	NA	NA	TMEM163	-1.51294	0.000341076	1.96363	4.31176
chr14	77679891	77681798	1908	*	MACS_peak_5044	101.65	Intron (uc001xtf.2/57156, intron 2 of 23)	14	77648102	77725838	77737	1	57156	31789	ENSG00000165548	TMEM63C	transmembrane protein 63C	57156	0	TMEM63C	-7.98949	1.78492e-41	0.506581	58.7641
chr3	111780320	111781884	1565	*	MACS_peak_12110	91.41	Exon (uc010hqb.2/344805, exon 9 of 16)	3	111758465	111800116	41652	1	344805	21855	ENSG00000176040	TMPRSS7	transmembrane serine protease 7	344805	0	TMPRSS7	-0.676647	0.0369677	0.0422041	0.0567001
chr8	126274090	126277216	3127	*	MACS_peak_17000	94.43	Intron (uc003yrw.2/286053, intron 5 of 7)	8	126442563	126450644	8082	1	10221	-165347	ENSG00000173334	TRIB1	tribbles pseudokinase 1	286053	0	TRIB1	-0.745058	0.0354004	24.4895	34.4101
chr8	126277339	126283905	6567	*	MACS_peak_17001	102.56	Exon (uc022bax.1/uc022bax.1, exon 1 of 1)	8	126442563	126450644	8082	1	10221	-158658	ENSG00000173334	TRIB1	tribbles pseudokinase 1	286053	0	TRIB1	-0.745058	0.0354004	24.4895	34.4101
chr8	126381204	126386967	5764	*	MACS_peak_17005	122.45	Distal Intergenic	8	126442563	126450644	8082	1	10221	-55596	ENSG00000173334	TRIB1	tribbles pseudokinase 1	286053	0	TRIB1	-0.745058	0.0354004	24.4895	34.4101
chr8	126339831	126345330	5500	*	MACS_peak_17003	139.93	Intron (uc003yrw.2/286053, intron 5 of 7)	8	126442563	126450644	8082	1	10221	-97233	ENSG00000173334	TRIB1	tribbles pseudokinase 1	286053	0	TRIB1	-0.745058	0.0354004	24.4895	34.4101
chr4	154143168	154145108	1941	*	MACS_peak_13231	158.98	Intron (uc003ing.2/23321, intron 1 of 11)	4	154074270	154260474	186205	1	23321	68898	ENSG00000109654	TRIM2	tripartite motif containing 2	23321	0	TRIM2	-1.30257	4.34152e-06	36.3051	81.0712
chr3	32821263	32823392	2130	*	MACS_peak_11678	107.63	Distal Intergenic	3	32859510	32933771	74262	1	131405	-36118	ENSG00000206557	TRIM71	tripartite motif containing 71	NA	NA	TRIM71	-2.55211	1.64467e-06	2.28714	7.04
chr15	31442988	31444848	1861	*	MACS_peak_5337	116.58	Intron (uc021sia.1/4308, intron 1 of 26)	15	31293264	31453476	160213	2	4308	8628	ENSG00000134160	TRPM1	transient receptor potential cation channel subfamily M member 1	4308	0	TRPM1	-2.93119	3.5036e-09	0.196947	0.928879
chr8	98421224	98424140	2917	*	MACS_peak_16803	91.54	Distal Intergenic	8	98285714	98290176	4463	2	85453	-131048	ENSG00000180543	TSPYL5	TSPY like 5	NA	NA	TSPYL5	-1.59742	0.000210192	25.3075	50.4979
chr8	98335867	98339932	4066	*	MACS_peak_16795	108.3	Distal Intergenic	8	98285714	98290176	4463	2	85453	-45691	ENSG00000180543	TSPYL5	TSPY like 5	NA	NA	TSPYL5	-1.59742	0.000210192	25.3075	50.4979
chr8	98070205	98074850	4646	*	MACS_peak_16783	118.29	Intron (uc003yhw.3/10404, intron 6 of 7)	8	98285714	98290176	4463	2	85453	215326	ENSG00000180543	TSPYL5	TSPY like 5	10404	0	TSPYL5	-1.59742	0.000210192	25.3075	50.4979
chr5	34848586	34851580	2995	*	MACS_peak_13437	100.68	Exon (uc003jiu.3/153657, exon 4 of 11)	5	34839269	34899564	60296	1	153657	9317	ENSG00000205838	TTC23L	tetratricopeptide repeat domain 23 like	153657	0	TTC23L	-1.19254	0.00243682	0.465404	0.924607
chr2	178559907	178563137	3231	*	MACS_peak_9645	178.82	Exon (uc002ulp.3/50940, exon 12 of 17)	2	178479026	178483694	4669	2	92104	-76213	ENSG00000197557	TTC30A	tetratricopeptide repeat domain 30A	50940	0	TTC30A	-0.793375	0.0028781	6.49403	10.99
chr9	15332656	15334037	1382	*	MACS_peak_17197	91.47	Distal Intergenic	9	15170842	15307358	136517	2	158219	-25298	ENSG00000155158	TTC39B	tetratricopeptide repeat domain 39B	NA	NA	TTC39B	-1.14086	3.83505e-09	25.0617	49.7815
chr18	29155416	29157874	2459	*	MACS_peak_7642	213.15	Distal Intergenic	18	29171730	29178986	7257	1	7276	-13856	ENSG00000118271	TTR	transthyretin	NA	NA	TTR	-2.36404	4.56571e-07	0.0314413	4.96745
chrY	14723553	14724982	1430	*	MACS_peak_17854	107.67	Distal Intergenic	24	14774298	14804153	29856	1	64595	-49316	ENSG00000114374	TTTY15	testis-specific transcript, Y-linked 15	NA	NA	TTTY15	-4.32272	3.03991e-08	7.60089	18.24
chr13	30323551	30324836	1286	*	MACS_peak_4304	102.55	Distal Intergenic	13	30338545	30424820	86276	2	5412	99984	ENSG00000122042	UBL3	ubiquitin like 3	NA	NA	UBL3	-0.631002	0.00223254	42.1512	64.6764
chr10	73000195	73002734	2540	*	MACS_peak_2337	116.4	Intron (uc001jro.3/219699, intron 1 of 16)	10	72976981	72977985	1005	2	728978	-22210	ENSG00000237512	UNC5B-AS1	UNC5B antisense RNA 1	219699	0	UNC5B-AS1	-1.74735	8.9754e-10	0.0324708	0.132681
chr10	11415398	11416564	1167	*	MACS_peak_2148	101.3	Distal Intergenic	10	11502509	11653679	151171	2	9712	237115	ENSG00000148429	USP6NL	USP6 N-terminal like	NA	NA	USP6NL	-1.62359	4.68175e-18	25.1505	72.8555
chr6	145142576	145143978	1403	*	MACS_peak_15252	102.41	Intron (uc003qkt.3/7402, intron 65 of 73)	6	144607490	145174170	566681	1	7402	535086	ENSG00000152818	UTRN	utrophin	7402	0	UTRN	-0.817048	1.24274e-05	425.368	720.346
chr2	106746433	106747513	1081	*	MACS_peak_9397	129.61	Intron (uc002tdl.3/80146, intron 1 of 9)	2	106709759	106810795	101037	2	80146	63282	ENSG00000115652	UXS1	UDP-glucuronate decarboxylase 1	80146	0	UXS1	-0.711499	0.000580689	21.9578	34.9771
chr20	36472710	36476406	3697	*	MACS_peak_10340	135.83	Intron (uc021wdj.1/56259, intron 13 of 15)	20	36531499	36573747	42249	1	128434	-55093	ENSG00000132821	VSTM2L	V-set and transmembrane domain containing 2 like	56259	0	VSTM2L	-1.5762	0.00648955	0.354892	1.09243
chr5	76713686	76716797	3112	*	MACS_peak_13701	124.71	Exon (uc003kfa.3/8622, exon 18 of 22)	5	76728069	76788332	60264	2	55255	71535	ENSG00000164253	WDR41	WD repeat domain 41	8622	0	WDR41	-0.831305	3.0987e-08	37.8672	70.0779
chr11	32286878	32290016	3139	*	MACS_peak_2998	142.07	Distal Intergenic	11	32409322	32457081	47760	2	7490	167065	ENSG00000184937	WT1	WT1 transcription factor	NA	NA	WT1	-7.40416	2.57191e-30	4.08106	102.824
chr3	194782409	194784437	2029	*	MACS_peak_12532	93.85	Distal Intergenic	3	194868600	194873585	4986	1	101410543	-84163	ENSG00000230266	XXYLT1-AS2	XXYLT1 antisense RNA 2	152002	207458	XXYLT1-AS2	-2.36579	1.24371e-08	0.0855017	0.435608
chr3	194778785	194781522	2738	*	MACS_peak_12531	155.55	Distal Intergenic	3	194868600	194873585	4986	1	101410543	-87078	ENSG00000230266	XXYLT1-AS2	XXYLT1 antisense RNA 2	NA	NA	XXYLT1-AS2	-2.36579	1.24371e-08	0.0855017	0.435608
chr12	10906024	10907796	1773	*	MACS_peak_3608	91.1	Distal Intergenic	12	10851676	10875953	24278	2	8531	-30071	ENSG00000060138	YBX3	Y-box binding protein 3	NA	NA	YBX3	-0.634257	0.0207457	60.1031	74.8016
chr2	180737423	180739095	1673	*	MACS_peak_9672	116.12	Distal Intergenic	2	180306711	180726232	419522	2	151126	-11191	ENSG00000144331	ZNF385B	zinc finger protein 385B	NA	NA	ZNF385B	-2.06023	0.00143967	3.9878	5.05254
chr2	180739324	180741225	1902	*	MACS_peak_9673	136.92	Distal Intergenic	2	180306711	180726232	419522	2	151126	-13092	ENSG00000144331	ZNF385B	zinc finger protein 385B	NA	NA	ZNF385B	-2.06023	0.00143967	3.9878	5.05254
chr19	12605738	12607025	1288	*	MACS_peak_8162	92.38	Intron (uc002mtw.4/163051, intron 1 of 3)	19	12540520	12551926	11407	2	10224	-53812	ENSG00000180855	ZNF443	zinc finger protein 443	163051	0	ZNF443	-0.609357	0.0181976	2.99122	4.30487
chr19	56642858	56644537	1680	*	MACS_peak_8646	117.74	Distal Intergenic	19	56652535	56672262	19728	1	55311	-7998	ENSG00000167685	ZNF444	zinc finger protein 444	NA	NA	ZNF444	-1.39079	5.39644e-10	0.968674	2.46867
chr1	91593308	91597730	4423	*	MACS_peak_775	333.92	Distal Intergenic	1	91380857	91487812	106956	2	84146	-105496	ENSG00000122482	ZNF644	zinc finger protein 644	NA	NA	ZNF644	-1.36454	4.6606e-17	73.0793	189.977
chr8	37409771	37411544	1774	*	MACS_peak_16444	167.04	Distal Intergenic	8	37553301	37556396	3096	1	80139	-141757	ENSG00000183779	ZNF703	zinc finger protein 703	NA	NA	ZNF703	-0.944203	8.4266e-05	14.8411	27.5476
chr8	81880209	81883631	3423	*	MACS_peak_16710	118.07	3' UTR	8	81540686	81787016	246331	2	619279	-93193	ENSG00000164684	ZNF704	zinc finger protein 704	55824	0	ZNF704	-2.58299	1.19801e-16	36.054	163.806
chr19	56635756	56637585	1830	*	MACS_peak_8645	92.37	Distal Intergenic	19	56598732	56632649	33918	2	126208	-3107	ENSG00000142409	ZNF787	zinc finger protein 787	126208	-3107	ZNF787	-0.73302	0.00232663	0.719571	1.20181
