# Supplementary material for: The androgen receptor is a therapeutic target in desmoplastic small round cell sarcoma
Source: Nat Commun. 2022 Jun 1;13:3057. doi: 10.1038/s41467-022-30710-z (PMC9160255; doi:10.1038/s41467-022-30710-z)
Supplement: Supplementary file 6 — Supplementary Data 3 [file 41467_2022_30710_MOESM6_ESM.xlsx]

## Sheet: Description
	Supplemental Table 3: Super enhancers and regulated genes
	Table name	Description
	Control ASO super enhancers	Control ASO super enhancers with annotation
	AR ASO super enhancers	AR ASO super enhancers with annotation
	DHT Control ASO super enhancers	DHT Control ASO super enhancers with annotation
	DHT AR ASO super enhancers	DHT AR ASO super enhancers with annotation

## Sheet: Control ASO super enhancers
REGION_ID	CHROM	START	STOP	NUM_LOCI	CONSTITUENT_SIZE	CTAS_C.downsample.sorted.bam	CTAS_G.downsample.sorted.bam	enhancerRank	isSuper	start	width	strand	name	score	annotation	geneChr	geneStart	geneEnd	geneLength	geneStrand	geneId	distanceToTSS	ENSEMBL	SYMBOL	GENENAME	Census	OG or TSG
31_MACS_peak_1345_lociStitched	chr11	1849081	2059845	31	157429	140200	31867.5	1	1	1849082	210764	*	31_MACS_peak_1345_lociStitched	1	Promoter (<=1kb)	11	2017989	2018061	73	2	100033819	0	ENSG00000284010	MIR675	microRNA 675	#N/A	#N/A
20_MACS_peak_4406_lociStitched	chr4	3572763	3714072	20	70873	74780.7	25153	2	1	3572764	141309	*	20_MACS_peak_4406_lociStitched	2	Promoter (<=1kb)	4	3675320	3679582	4263	2	100133461	0	ENSG00000250632	LINC02171	long intergenic non-protein coding RNA 2171	#N/A	#N/A
8_MACS_peak_676_lociStitched	chr1	205235236	205314690	8	73546	74567.6	28087	3	1	205235237	79454	*	8_MACS_peak_676_lociStitched	3	Promoter (<=1kb)	1	205271191	205290883	19693	2	81788	0	ENSG00000163545	NUAK2	NUAK family kinase 2	#N/A	#N/A
15_MACS_peak_3881_lociStitched	chr21	44741913	44832682	15	58488	50939.6	13542.7	4	1	44741914	90769	*	15_MACS_peak_3881_lociStitched	4	Downstream (1-2kb)	21	44834398	44847002	12605	2	150094	14320	ENSG00000142178	SIK1	salt inducible kinase 1	#N/A	#N/A
14_MACS_peak_543_lociStitched	chr1	177830593	177917889	14	58018	51923.7	16691	5	1	177830594	87296	*	14_MACS_peak_543_lociStitched	5	5' UTR	1	177897489	178007142	109654	2	89866	89253	ENSG00000120341	SEC16B	SEC16 homolog B, endoplasmic reticulum export factor	#N/A	#N/A
15_MACS_peak_2664_lociStitched	chr17	47960640	48051713	15	56421	47895.3	13697.4	6	1	47960641	91073	*	15_MACS_peak_2664_lociStitched	6	Promoter (<=1kb)	17	48046562	48052323	5762	1	1748	0	ENSG00000108813	DLX4	distal-less homeobox 4	#N/A	#N/A
4_MACS_peak_644_lociStitched	chr1	203454324	203504640	4	41834	50099.6	20066	7	1	203454325	50316	*	4_MACS_peak_644_lociStitched	7	Promoter (<=1kb)	1	203463271	203478077	14807	1	26254	0	ENSG00000188770	OPTC	opticin	#N/A	#N/A
9_MACS_peak_4581_lociStitched	chr5	2129648	2188480	9	51292	40570.5	11325.2	8	1	2129649	58832	*	9_MACS_peak_4581_lociStitched	8	Distal Intergenic	5	1877541	1887293	9753	2	50805	-242356	ENSG00000113430	IRX4	iroquois homeobox 4	#N/A	#N/A
14_MACS_peak_4450_lociStitched	chr4	8177135	8243548	14	44627	38705.5	10088.1	9	1	8177136	66413	*	14_MACS_peak_4450_lociStitched	9	Promoter (<=1kb)	4	8201060	8242830	41771	1	54436	0	ENSG00000125089	SH3TC1	SH3 domain and tetratricopeptide repeats 1	#N/A	#N/A
14_MACS_peak_6119_lociStitched	chr9	139440628	139519436	14	47299	41271.7	12743.3	10	1	139440629	78808	*	14_MACS_peak_6119_lociStitched	10	Promoter (<=1kb)	9	139440625	139440711	87	2	100616301	0	ENSG00000265181	MIR4674	microRNA 4674	#N/A	#N/A
4_MACS_peak_5864_lociStitched	chr8	126397554	126444702	4	37460	41957	15007.2	11	1	126397555	47148	*	4_MACS_peak_5864_lociStitched	11	Promoter (<=1kb)	8	126442563	126450644	8082	1	10221	0	ENSG00000173334	TRIB1	tribbles pseudokinase 1	#N/A	#N/A
12_MACS_peak_4918_lociStitched	chr5	149647524	149727031	12	33964	37885.1	12116.9	12	1	149647525	79507	*	12_MACS_peak_4918_lociStitched	12	Promoter (<=1kb)	5	149675909	149682525	6617	2	340075	0	ENSG00000183876	ARSI	arylsulfatase family member I	#N/A	#N/A
7_MACS_peak_3706_lociStitched	chr20	56144800	56198658	7	37984	35901.7	10340.7	13	1	56144801	53858	*	7_MACS_peak_3706_lociStitched	13	Promoter (<=1kb)	20	56178902	56195632	16731	2	81030	0	ENSG00000124256	ZBP1	Z-DNA binding protein 1	#N/A	#N/A
10_MACS_peak_5833_lociStitched	chr8	124569134	124657253	10	54629	53594	28065.9	14	1	124569135	88119	*	10_MACS_peak_5833_lociStitched	14	Exon (uc022bap.1/uc022bap.1, exon 1 of 1)	8	124657915	124665190	7276	2	340359	7937	ENSG00000175946	KLHL38	kelch like family member 38	#N/A	#N/A
2_MACS_peak_3969_lociStitched	chr22	20190122	20237484	2	35241	35455.2	11310	15	1	20190123	47362	*	2_MACS_peak_3969_lociStitched	15	Promoter (<=1kb)	22	20236657	20236734	78	2	100302118	0	ENSG00000221039	MIR1286	microRNA 1286	#N/A	#N/A
6_MACS_peak_1056_lociStitched	chr1	247492135	247536627	6	32738	35113.1	11705.8	16	1	247492136	44492	*	6_MACS_peak_1056_lociStitched	16	Promoter (<=1kb)	1	247463622	247495045	31424	2	84838	0	ENSG00000162714	ZNF496	zinc finger protein 496	#N/A	#N/A
14_MACS_peak_4338_lociStitched	chr3	184304414	184378375	14	33659	33363.8	10095.7	17	1	184304415	73961	*	14_MACS_peak_4338_lociStitched	17	Exon (uc021xij.1/uc021xij.1, exon 1 of 1)	3	184279587	184300196	20610	1	2049	24828	ENSG00000182580	EPHB3	EPH receptor B3	#N/A	#N/A
8_MACS_peak_5725_lociStitched	chr8	102448839	102528591	8	40520	45841.4	22864.9	18	1	102448840	79752	*	8_MACS_peak_5725_lociStitched	18	Promoter (<=1kb)	8	102504668	102681952	177285	1	79977	0	ENSG00000083307	GRHL2	grainyhead like transcription factor 2	#N/A	#N/A
4_MACS_peak_808_lociStitched	chr1	223660091	223697828	4	33466	34404.8	11626.8	19	1	223660092	37737	*	4_MACS_peak_808_lociStitched	19	Distal Intergenic	1	223566715	223568812	2098	1	164127	93377	ENSG00000178395	CCDC185	coiled-coil domain containing 185	#N/A	#N/A
11_MACS_peak_4101_lociStitched	chr22	42796468	42849891	11	37299	28998	6699.24	20	1	42796469	53423	*	11_MACS_peak_4101_lociStitched	20	Promoter (<=1kb)	22	42776414	42828401	51988	2	150372	0	ENSG00000235568	NFAM1	NFAT activating protein with ITAM motif 1	#N/A	#N/A
15_MACS_peak_5123_lociStitched	chr6	41406378	41473638	15	32118	31457.5	9295.33	21	1	41406379	67260	*	15_MACS_peak_5123_lociStitched	21	Exon (uc003oqk.2/uc003oqk.2, exon 1 of 3)	6	41514164	41570122	55959	1	116113	-40526	ENSG00000137166	FOXP4	forkhead box P4	#N/A	#N/A
5_MACS_peak_649_lociStitched	chr1	203529525	203577577	5	38502	39782.3	17880.1	22	1	203529526	48052	*	5_MACS_peak_649_lociStitched	22	Distal Intergenic	1	203595915	203713209	117295	1	493	-18338	ENSG00000058668	ATP2B4	ATPase plasma membrane Ca2+ transporting 4	#N/A	#N/A
6_MACS_peak_620_lociStitched	chr1	201832268	201902128	6	40237	45031.8	23375.2	23	1	201832269	69860	*	6_MACS_peak_620_lociStitched	23	Promoter (<=1kb)	1	201857797	201861715	3919	1	149345	0	ENSG00000198892	SHISA4	shisa family member 4	#N/A	#N/A
12_MACS_peak_5662_lociStitched	chr8	81819539	81903048	12	25253	36518.5	15516	24	1	81819540	83509	*	12_MACS_peak_5662_lociStitched	24	3' UTR	8	81880046	82024303	144258	2	55824	121255	ENSG00000076641	PAG1	phosphoprotein membrane anchor with glycosphingolipid microdomains 1	#N/A	#N/A
7_MACS_peak_718_lociStitched	chr1	212375561	212435094	7	42888	39006	18395.7	25	1	212375562	59533	*	7_MACS_peak_718_lociStitched	25	Distal Intergenic	1	212458879	212535205	76327	1	5525	-23785	ENSG00000066027	PPP2R5A	protein phosphatase 2 regulatory subunit B'alpha	#N/A	#N/A
4_MACS_peak_1027_lociStitched	chr1	244421304	244463231	4	34913	32241.9	12200.8	26	1	244421305	41927	*	4_MACS_peak_1027_lociStitched	26	Distal Intergenic	1	244515937	244552388	36452	1	200159	-52706	ENSG00000173728	C1orf100	chromosome 1 open reading frame 100	#N/A	#N/A
11_MACS_peak_4906_lociStitched	chr5	149510692	149560314	11	29560	27331.8	7473.07	27	1	149510693	49622	*	11_MACS_peak_4906_lociStitched	27	Promoter (<=1kb)	5	149546344	149564121	17778	1	1044	0	ENSG00000113722	CDX1	caudal type homeobox 1	#N/A	#N/A
9_MACS_peak_3728_lociStitched	chr20	56472584	56517399	9	36135	27861.5	8192.18	28	1	56472585	44815	*	9_MACS_peak_3728_lociStitched	28	Promoter (2-3kb)	20	56470450	56470500	51	1	100616353	2135	NA	NA	NA	#N/A	#N/A
6_MACS_peak_1668_lociStitched	chr12	52563837	52603116	6	34221	25598.1	6300.35	29	1	52563838	39279	*	6_MACS_peak_1668_lociStitched	29	Promoter (<=1kb)	12	52562780	52585784	23005	2	144501	0	ENSG00000167767	KRT80	keratin 80	#N/A	#N/A
3_MACS_peak_5750_lociStitched	chr8	103792284	103827094	3	31154	30312.5	11501.2	30	1	103792285	34810	*	3_MACS_peak_5750_lociStitched	30	Exon (uc003ykw.2/uc003ykw.2, exon 1 of 2)	8	103838536	103876397	37862	2	51582	49303	ENSG00000155096	AZIN1	antizyme inhibitor 1	#N/A	#N/A
3_MACS_peak_859_lociStitched	chr1	228072987	228111189	3	37987	32208.1	13687.8	31	1	228072988	38202	*	3_MACS_peak_859_lociStitched	31	3' UTR	1	228109165	228135676	26512	2	7483	24487	ENSG00000143816	WNT9A	Wnt family member 9A	#N/A	#N/A
6_MACS_peak_787_lociStitched	chr1	221313767	221359989	6	40166	31361.6	13385.9	32	1	221313768	46222	*	6_MACS_peak_787_lociStitched	32	Distal Intergenic	1	221503270	221509638	6369	2	400804	149649	ENSG00000234754	C1orf140	uncharacterized LOC400804	#N/A	#N/A
3_MACS_peak_964_lociStitched	chr1	234956170	234993597	3	35211	30147.4	12238.6	33	1	234956171	37427	*	3_MACS_peak_964_lociStitched	33	Distal Intergenic	1	234859789	234867390	7602	1	100506810	96382	ENSG00000227630	LINC01132	long intergenic non-protein coding RNA 1132	#N/A	#N/A
5_MACS_peak_333_lociStitched	chr1	146969008	147014774	5	37542	31706.7	13844.2	34	1	146969009	45766	*	5_MACS_peak_333_lociStitched	34	Promoter (<=1kb)	1	146853914	146989699	135786	2	100289211	0	ENSG00000278811	LINC00624	long intergenic non-protein coding RNA 624	#N/A	#N/A
12_MACS_peak_3490_lociStitched	chr2	241830652	241874019	12	32734	24168.4	6387.96	35	1	241830653	43367	*	12_MACS_peak_3490_lociStitched	35	Promoter (<=1kb)	2	241825465	241835573	10109	2	79919	0	ENSG00000172478	MAB21L4	mab-21 like 4	#N/A	#N/A
9_MACS_peak_3444_lociStitched	chr2	233280482	233325171	9	24619	22684.1	5005.17	36	1	233280483	44689	*	9_MACS_peak_3444_lociStitched	36	Promoter (<=1kb)	2	233320833	233324742	3910	1	248	0	ENSG00000163295	ALPI	alkaline phosphatase, intestinal	#N/A	#N/A
2_MACS_peak_867_lociStitched	chr1	228326964	228356939	2	27317	29846.1	12178.8	37	1	228326965	29975	*	2_MACS_peak_867_lociStitched	37	Promoter (<=1kb)	1	228353429	228369958	16530	1	200205	0	ENSG00000181873	IBA57	iron-sulfur cluster assembly factor IBA57	#N/A	#N/A
7_MACS_peak_3414_lociStitched	chr2	220348634	220392338	7	30638	24496.1	6922.71	38	1	220348635	43704	*	7_MACS_peak_3414_lociStitched	38	Promoter (<=1kb)	2	220363587	220371718	8132	1	29926	0	ENSG00000144591	GMPPA	GDP-mannose pyrophosphorylase A	#N/A	#N/A
5_MACS_peak_982_lociStitched	chr1	236646500	236688125	5	34969	28750.4	11426.1	39	1	236646501	41625	*	5_MACS_peak_982_lociStitched	39	Promoter (<=1kb)	1	236686369	236687808	1440	2	100287902	0	ENSG00000223776	LGALS8-AS1	LGALS8 antisense RNA 1	#N/A	#N/A
2_MACS_peak_864_lociStitched	chr1	228246004	228272608	2	24187	25893.7	8686.21	40	1	228246005	26604	*	2_MACS_peak_864_lociStitched	40	Promoter (<=1kb)	1	228270361	228286913	16553	1	375	0	ENSG00000143761	ARF1	ADP ribosylation factor 1	#N/A	#N/A
2_MACS_peak_957_lociStitched	chr1	234789305	234818621	2	27778	26894.5	10131.6	41	1	234789306	29316	*	2_MACS_peak_957_lociStitched	41	Exon (uc001hwh.3/uc001hwh.3, exon 2 of 4)	1	234765057	234770526	5470	1	100302691	24249	ENSG00000224939	LINC00184	long intergenic non-protein coding RNA 184	#N/A	#N/A
15_MACS_peak_6048_lociStitched	chr9	132220216	132262187	15	36793	23176.4	6480.32	42	1	132220217	41971	*	15_MACS_peak_6048_lociStitched	42	Promoter (<=1kb)	9	132245730	132275965	30236	1	100506190	0	NA	LINC00963	long intergenic non-protein coding RNA 963	#N/A	#N/A
12_MACS_peak_5921_lociStitched	chr8	144300709	144350057	12	25298	23963.4	7298.57	43	1	144300710	49348	*	12_MACS_peak_5921_lociStitched	43	Promoter (<=1kb)	8	144349607	144359101	9495	1	2738	0	ENSG00000250571	GLI4	GLI family zinc finger 4	#N/A	#N/A
9_MACS_peak_5153_lociStitched	chr6	43800626	43847724	9	25643	23709.1	7366.13	44	1	43800627	47098	*	9_MACS_peak_5153_lociStitched	44	Exon (uc003owl.1/uc003owl.1, exon 1 of 4)	6	43858765	43905944	47180	1	100132354	-11041	NA	LINC01512	long intergenic non-protein coding RNA 1512	#N/A	#N/A
3_MACS_peak_563_lociStitched	chr1	181093679	181122731	3	22623	22294.5	6034.1	45	1	181093680	29052	*	3_MACS_peak_563_lociStitched	45	Distal Intergenic	1	181057638	181059979	2342	1	51278	36042	ENSG00000162783	IER5	immediate early response 5	#N/A	#N/A
7_MACS_peak_3459_lociStitched	chr2	233355712	233391914	7	29728	21478.6	5441.16	46	1	233355713	36202	*	7_MACS_peak_3459_lociStitched	46	Promoter (<=1kb)	2	233390870	233401375	10506	1	1144	0	ENSG00000135902	CHRND	cholinergic receptor nicotinic delta subunit	#N/A	#N/A
11_MACS_peak_3659_lociStitched	chr20	49244281	49309512	11	22736	27312.2	11356.7	47	1	49244282	65231	*	11_MACS_peak_3659_lociStitched	47	Promoter (<=1kb)	20	49202647	49307916	105270	2	140876	0	ENSG00000042062	RIPOR3	RIPOR family member 3	#N/A	#N/A
8_MACS_peak_5165_lociStitched	chr6	43937724	43977283	8	23805	22070	6226.59	48	1	43937725	39559	*	8_MACS_peak_5165_lociStitched	48	Promoter (<=1kb)	6	43968337	43973694	5358	1	221416	0	ENSG00000181577	C6orf223	chromosome 6 open reading frame 223	#N/A	#N/A
3_MACS_peak_953_lociStitched	chr1	234654778	234697485	3	31030	30262.2	14435	49	1	234654779	42707	*	3_MACS_peak_953_lociStitched	49	Promoter (<=1kb)	1	234663637	234667525	3889	2	100506795	0	ENSG00000231768	LINC01354	long intergenic non-protein coding RNA 1354	#N/A	#N/A
11_MACS_peak_52_lociStitched	chr1	15651779	15699376	11	15767	22118.3	6535.07	50	1	15651780	47597	*	11_MACS_peak_52_lociStitched	50	5' UTR	1	15573768	15726778	153011	1	114827	78012	ENSG00000142621	FHAD1	forkhead associated phosphopeptide binding domain 1	#N/A	#N/A
6_MACS_peak_2079_lociStitched	chr14	104654741	104690400	6	22408	20133.1	4785.44	51	1	104654742	35659	*	6_MACS_peak_2079_lociStitched	51	Distal Intergenic	14	104605060	104647235	42176	1	26153	49682	ENSG00000066735	KIF26A	kinesin family member 26A	#N/A	#N/A
7_MACS_peak_1510_lociStitched	chr11	68407510	68452045	7	21209	21639.6	6323.97	52	1	68407511	44535	*	7_MACS_peak_1510_lociStitched	52	Promoter (<=1kb)	11	68451983	68458643	6661	1	51083	0	ENSG00000069482	GAL	galanin and GMAP prepropeptide	#N/A	#N/A
5_MACS_peak_5719_lociStitched	chr8	102339610	102389663	5	28991	29666.4	14500.4	53	1	102339611	50053	*	5_MACS_peak_5719_lociStitched	53	Promoter (<=1kb)	8	102381121	102381823	703	1	83955	0	ENSG00000228224	NACA4P	NACA family member 4, pseudogene	#N/A	#N/A
2_MACS_peak_774_lociStitched	chr1	219943472	219973682	2	24595	23669.5	8570.58	54	1	219943473	30210	*	2_MACS_peak_774_lociStitched	54	Exon (uc001hlu.1/55532, exon 7 of 9)	1	219858769	220131989	273221	2	55532	158307	ENSG00000196660	SLC30A10	solute carrier family 30 member 10	#N/A	#N/A
3_MACS_peak_6072_lociStitched	chr9	136373942	136400053	3	25509	19249	4182.98	55	1	136373943	26111	*	3_MACS_peak_6072_lociStitched	55	Promoter (<=1kb)	9	136379708	136390068	10361	2	389827	0	ENSG00000187616	MYMK	myomaker, myoblast fusion factor	#N/A	#N/A
4_MACS_peak_962_lociStitched	chr1	234873609	234908925	4	31429	26349.3	11332.9	56	1	234873610	35316	*	4_MACS_peak_962_lociStitched	56	Distal Intergenic	1	234859789	234867390	7602	1	100506810	13821	ENSG00000227630	LINC01132	long intergenic non-protein coding RNA 1132	#N/A	#N/A
7_MACS_peak_1207_lociStitched	chr10	80907926	80949259	7	18317	20918.6	6137.95	57	1	80907927	41333	*	7_MACS_peak_1207_lociStitched	57	5' UTR	10	80828792	81076285	247494	1	57178	79135	ENSG00000108175	ZMIZ1	zinc finger MIZ-type containing 1	#N/A	#N/A
8_MACS_peak_1280_lociStitched	chr10	134233058	134281919	8	17984	22109.6	7363.35	58	1	134233059	48861	*	8_MACS_peak_1280_lociStitched	58	Promoter (<=1kb)	10	134258714	134261825	3112	1	170393	0	NA	C10orf91	chromosome 10 open reading frame 91 (putative)	#N/A	#N/A
9_MACS_peak_2759_lociStitched	chr17	77353974	77386833	9	25156	19265.2	4672.55	59	1	77353975	32859	*	9_MACS_peak_2759_lociStitched	59	Intron (uc010dhs.4/146713, intron 2 of 14)	17	77085427	77512230	426804	2	146713	125397	ENSG00000167281	RBFOX3	RNA binding fox-1 homolog 3	#N/A	#N/A
10_MACS_peak_4698_lociStitched	chr5	72585364	72636926	10	20638	24012.4	9657.56	60	1	72585365	51562	*	10_MACS_peak_4698_lociStitched	60	Distal Intergenic	5	72469023	72470970	1948	1	134288	116342	ENSG00000164325	TMEM174	transmembrane protein 174	#N/A	#N/A
10_MACS_peak_5087_lociStitched	chr6	35133787	35181314	10	19383	20427.1	6226.04	61	1	35133788	47527	*	10_MACS_peak_5087_lociStitched	61	Promoter (<=1kb)	6	35182190	35218609	36420	1	222663	-876	ENSG00000146197	SCUBE3	signal peptide, CUB domain and EGF like domain containing 3	#N/A	#N/A
12_MACS_peak_5482_lociStitched	chr7	131748192	131783341	12	21647	18839.9	4660.76	62	1	131748193	35149	*	12_MACS_peak_5482_lociStitched	62	Distal Intergenic	7	131185021	131241376	56356	2	5420	-506817	ENSG00000128567	PODXL	podocalyxin like	#N/A	#N/A
9_MACS_peak_4589_lociStitched	chr5	4946141	4993785	9	22766	22602.3	8452.05	63	1	4946142	47644	*	9_MACS_peak_4589_lociStitched	63	Distal Intergenic	5	5034472	5070115	35644	1	340094	-40687	ENSG00000215231	LINC01020	long intergenic non-protein coding RNA 1020	#N/A	#N/A
11_MACS_peak_1525_lociStitched	chr11	68867779	68905860	11	20633	18880.6	4737.28	64	1	68867780	38081	*	11_MACS_peak_1525_lociStitched	64	Distal Intergenic	11	68816350	68858072	41723	1	219931	51430	ENSG00000162341	TPCN2	two pore segment channel 2	#N/A	#N/A
4_MACS_peak_1075_lociStitched	chr1	249117623	249168260	4	24692	31551.9	17444.4	65	1	249117624	50637	*	4_MACS_peak_1075_lociStitched	65	Promoter (<=1kb)	1	249120576	249120642	67	1	100422879	0	ENSG00000264500	MIR3124	microRNA 3124	#N/A	#N/A
10_MACS_peak_241_lociStitched	chr1	49108673	49154879	10	15906	20760.4	6695.25	66	1	49108674	46206	*	10_MACS_peak_241_lociStitched	66	5' UTR	1	48998527	50489626	1491100	2	84871	1334747	ENSG00000186094	AGBL4	ATP/GTP binding protein like 4	#N/A	#N/A
6_MACS_peak_2537_lociStitched	chr17	17431219	17466196	6	25205	19132.4	5271.03	67	1	17431220	34977	*	6_MACS_peak_2537_lociStitched	67	Intron (uc002grj.3/10400, intron 2 of 6)	17	17408877	17495017	86141	2	10400	28821	ENSG00000133027	PEMT	phosphatidylethanolamine N-methyltransferase	#N/A	#N/A
3_MACS_peak_3578_lociStitched	chr20	33871966	33893717	3	21638	19060.4	5400.77	68	1	33871967	21751	*	3_MACS_peak_3578_lociStitched	68	Promoter (<=1kb)	20	33873534	33880225	6692	2	128876	0	ENSG00000125998	FAM83C	family with sequence similarity 83 member C	#N/A	#N/A
8_MACS_peak_3546_lociStitched	chr20	25175027	25219797	8	19748	19492.9	5882.78	69	1	25175028	44770	*	8_MACS_peak_3546_lociStitched	69	Promoter (<=1kb)	20	25176339	25207360	31022	1	955	0	ENSG00000197586	ENTPD6	ectonucleoside triphosphate diphosphohydrolase 6	#N/A	#N/A
10_MACS_peak_1645_lociStitched	chr12	48128623	48169802	10	19974	19457.1	5913.3	70	1	48128624	41179	*	10_MACS_peak_1645_lociStitched	70	Promoter (<=1kb)	12	48128453	48164823	36371	2	10411	0	ENSG00000079337	RAPGEF3	Rap guanine nucleotide exchange factor 3	#N/A	#N/A
5_MACS_peak_755_lociStitched	chr1	218906509	218952077	5	26145	25782.4	12321.6	71	1	218906510	45568	*	5_MACS_peak_755_lociStitched	71	Distal Intergenic	1	218517538	218519020	1483	2	728463	-387490	ENSG00000232480	TGFB2-AS1	TGFB2 antisense RNA 1 (head to head)	#N/A	#N/A
6_MACS_peak_2216_lociStitched	chr15	74606840	74634347	6	23251	18030.8	4577.16	72	1	74606841	27507	*	6_MACS_peak_2216_lociStitched	72	3' UTR	15	74630103	74660081	29979	2	1583	25734	ENSG00000140459	CYP11A1	cytochrome P450 family 11 subfamily A member 1	#N/A	#N/A
10_MACS_peak_3889_lociStitched	chr21	44848120	44884981	10	25598	18371.5	4957.8	73	1	44848121	36861	*	10_MACS_peak_3889_lociStitched	73	Promoter (<=1kb)	21	44869904	44873771	3868	1	284836	0	ENSG00000188660	LINC00319	long intergenic non-protein coding RNA 319	#N/A	#N/A
2_MACS_peak_4195_lociStitched	chr3	48672921	48692337	2	19150	17870.5	4485.1	74	1	48672922	19416	*	2_MACS_peak_4195_lociStitched	74	Promoter (<=1kb)	3	48681627	48681713	87	2	100616112	0	ENSG00000284575	MIR4793	microRNA 4793	#N/A	#N/A
2_MACS_peak_732_lociStitched	chr1	212757867	212786558	2	22339	22846.6	9565.58	75	1	212757868	28691	*	2_MACS_peak_732_lociStitched	75	5' UTR	1	212738676	212794119	55444	1	467	19192	ENSG00000162772	ATF3	activating transcription factor 3	#N/A	#N/A
6_MACS_peak_2128_lociStitched	chr15	40361278	40398788	6	20962	18327.4	5198.89	76	1	40361279	37510	*	6_MACS_peak_2128_lociStitched	76	Promoter (2-3kb)	15	40380091	40401085	20995	2	90427	2297	ENSG00000104081	BMF	Bcl2 modifying factor	#N/A	#N/A
4_MACS_peak_3771_lociStitched	chr20	60930545	60954154	4	23089	18471.7	5444.24	77	1	60930546	23609	*	4_MACS_peak_3771_lociStitched	77	Promoter (<=1kb)	20	60884121	60942368	58248	2	3911	0	ENSG00000130702	LAMA5	laminin subunit alpha 5	#N/A	#N/A
3_MACS_peak_701_lociStitched	chr1	209095126	209120685	3	22863	20081.7	7087.51	78	1	209095127	25559	*	3_MACS_peak_701_lociStitched	78	Distal Intergenic	1	209602168	209605892	3725	1	642587	-481483	ENSG00000230937	MIR205HG	MIR205 host gene	#N/A	#N/A
6_MACS_peak_2179_lociStitched	chr15	66911964	66948877	6	19406	17781	4824.53	79	1	66911965	36913	*	6_MACS_peak_2179_lociStitched	79	Intron (uc002aqe.3/uc002aqe.3, intron 1 of 4)	15	66994674	67074337	79664	1	4091	-45797	ENSG00000137834	SMAD6	SMAD family member 6	#N/A	#N/A
6_MACS_peak_3794_lociStitched	chr20	61847349	61876275	6	26415	18862.6	6022.39	80	1	61847350	28926	*	6_MACS_peak_3794_lociStitched	80	Promoter (<=1kb)	20	61870131	61870194	64	1	100423014	0	ENSG00000266463	MIR3196	microRNA 3196	#N/A	#N/A
4_MACS_peak_3957_lociStitched	chr22	19700699	19742107	4	18785	22153.3	9341.64	81	1	19700700	41408	*	4_MACS_peak_3957_lociStitched	81	Promoter (<=1kb)	22	19701987	19712297	10311	1	100526833	0	ENSG00000284874	SEPT5-GP1BB	SEPT5-GP1BB readthrough	#N/A	#N/A
5_MACS_peak_4128_lociStitched	chr22	50326459	50364273	5	20503	18740.6	5967.05	82	1	50326460	37814	*	5_MACS_peak_4128_lociStitched	82	Promoter (<=1kb)	22	50354143	50357720	3578	1	415116	0	ENSG00000198355	PIM3	Pim-3 proto-oncogene, serine/threonine kinase	#N/A	#N/A
10_MACS_peak_76_lociStitched	chr1	22562161	22599467	10	21221	18570.9	5830.93	83	1	22562162	37306	*	10_MACS_peak_76_lociStitched	83	Distal Intergenic	1	22443798	22470385	26588	2	54361	-91777	ENSG00000162552	WNT4	Wnt family member 4	#N/A	#N/A
4_MACS_peak_5743_lociStitched	chr8	103575810	103614788	4	25446	25031.7	12293.7	84	1	103575811	38978	*	4_MACS_peak_5743_lociStitched	84	Distal Intergenic	8	103563848	103573245	9398	1	4956	11963	ENSG00000155087	ODF1	outer dense fiber of sperm tails 1	#N/A	#N/A
9_MACS_peak_136_lociStitched	chr1	29739014	29782951	9	12651	18370.1	5729.38	85	1	29739015	43937	*	9_MACS_peak_136_lociStitched	85	Distal Intergenic	1	29563028	29653325	90298	1	10076	175987	ENSG00000060656	PTPRU	protein tyrosine phosphatase receptor type U	#N/A	#N/A
4_MACS_peak_5105_lociStitched	chr6	37600996	37626555	4	22812	16337.3	3734.17	86	1	37600997	25559	*	4_MACS_peak_5105_lociStitched	86	5' UTR	6	37600284	37665766	65483	2	266727	39211	ENSG00000112139	MDGA1	MAM domain containing glycosylphosphatidylinositol anchor 1	#N/A	#N/A
5_MACS_peak_784_lociStitched	chr1	221045454	221092033	5	26535	26042.3	13475.3	87	1	221045455	46579	*	5_MACS_peak_784_lociStitched	87	Promoter (<=1kb)	1	221052743	221058400	5658	1	3142	0	ENSG00000136630	HLX	H2.0 like homeobox	#N/A	#N/A
7_MACS_peak_5573_lociStitched	chr8	41500808	41527734	7	22053	16958	4429.33	88	1	41500809	26926	*	7_MACS_peak_5573_lociStitched	88	Promoter (<=1kb)	8	41517959	41518026	68	2	619554	0	ENSG00000274705	MIR486-1	microRNA 486-1	#N/A	#N/A
4_MACS_peak_3497_lociStitched	chr2	241891840	241911464	4	17445	15607	3088.82	89	1	241891841	19624	*	4_MACS_peak_3497_lociStitched	89	Promoter (<=1kb)	2	241894036	241906868	12833	2	200772	0	ENSG00000233392	LOC200772	uncharacterized LOC200772	#N/A	#N/A
5_MACS_peak_3338_lociStitched	chr2	129116312	129140723	5	22179	16326.1	3842.29	90	1	129116313	24411	*	5_MACS_peak_3338_lociStitched	90	Distal Intergenic	2	129023054	129076171	53118	2	9394	-40142	ENSG00000136720	HS6ST1	heparan sulfate 6-O-sulfotransferase 1	#N/A	#N/A
7_MACS_peak_2641_lociStitched	chr17	43212932	43260921	7	20060	18912.5	6641.68	91	1	43212933	47989	*	7_MACS_peak_2641_lociStitched	91	Promoter (<=1kb)	17	43224684	43229468	4785	1	10614	0	ENSG00000186834	HEXIM1	HEXIM P-TEFb complex subunit 1	#N/A	#N/A
5_MACS_peak_891_lociStitched	chr1	230878608	230916080	5	28688	24885.2	12733	92	1	230878609	37472	*	5_MACS_peak_891_lociStitched	92	Promoter (<=1kb)	1	230883130	230937749	54620	1	10753	0	ENSG00000135773	CAPN9	calpain 9	#N/A	#N/A
5_MACS_peak_5812_lociStitched	chr8	122301888	122338856	5	25029	22073.6	9959.18	93	1	122301889	36968	*	5_MACS_peak_5812_lociStitched	93	Distal Intergenic	8	122651586	122657564	5979	1	594842	-312730	NA	HAS2-AS1	HAS2 antisense RNA 1	#N/A	#N/A
6_MACS_peak_406_lociStitched	chr1	154377225	154416744	6	15604	20700.1	8627	94	1	154377226	39519	*	6_MACS_peak_406_lociStitched	94	Promoter (<=1kb)	1	154377669	154441926	64258	1	3570	0	ENSG00000160712	IL6R	interleukin 6 receptor	#N/A	#N/A
2_MACS_peak_663_lociStitched	chr1	204316682	204339682	2	22763	20102	8188	95	1	204316683	23000	*	2_MACS_peak_663_lociStitched	95	Promoter (<=1kb)	1	204337558	204338847	1290	2	127841	0	ENSG00000280924	LINC00628	long intergenic non-protein coding RNA 628	#N/A	#N/A
5_MACS_peak_2283_lociStitched	chr15	99963947	99996385	5	19174	16426.6	4632.15	96	1	99963948	32438	*	5_MACS_peak_2283_lociStitched	96	Distal Intergenic	15	100106133	100256629	150497	1	4205	-109748	ENSG00000068305	MEF2A	myocyte enhancer factor 2A	#N/A	#N/A
5_MACS_peak_3919_lociStitched	chr21	46722134	46754940	5	20598	16740.9	4947.14	97	1	46722135	32806	*	5_MACS_peak_3919_lociStitched	97	Distal Intergenic	21	46707967	46717269	9303	1	642852	14168	ENSG00000223768	LINC00205	long intergenic non-protein coding RNA 205	#N/A	#N/A
5_MACS_peak_1011_lociStitched	chr1	243576818	243619165	5	20994	23896.4	12208.6	98	1	243576819	42347	*	5_MACS_peak_1011_lociStitched	98	Exon (uc001hzw.3/10806, exon 14 of 18)	1	243419307	243663393	244087	1	10806	157512	ENSG00000054282	SDCCAG8	serologically defined colon cancer antigen 8	#N/A	#N/A
9_MACS_peak_3097_lociStitched	chr19	57475549	57514287	9	16615	16940.1	5283.86	99	1	57475550	38738	*	9_MACS_peak_3097_lociStitched	99	Distal Intergenic	19	57631509	57643293	11785	1	57663	-117222	ENSG00000131864	USP29	ubiquitin specific peptidase 29	#N/A	#N/A
9_MACS_peak_5162_lociStitched	chr6	43877949	43911587	9	21827	17017.5	5445.99	100	1	43877950	33638	*	9_MACS_peak_5162_lociStitched	100	Exon (uc011dvm.2/100132354, exon 2 of 2)	6	43858765	43905944	47180	1	100132354	19185	NA	LINC01512	long intergenic non-protein coding RNA 1512	#N/A	#N/A
4_MACS_peak_4248_lociStitched	chr3	53817654	53845523	4	16634	15397.6	3884.94	101	1	53817655	27869	*	4_MACS_peak_4248_lociStitched	101	3' UTR	3	53529076	53846492	317417	1	776	288579	ENSG00000157388	CACNA1D	calcium voltage-gated channel subunit alpha1 D	CACNA1D	oncogene
1_MACS_peak_442_lociStitched	chr1	156389812	156411785	1	21974	16743.4	5260.34	102	1	156389813	21973	*	1_MACS_peak_442_lociStitched	102	Promoter (<=1kb)	1	156374055	156400493	26439	2	10485	0	ENSG00000125462	C1orf61	chromosome 1 open reading frame 61	#N/A	#N/A
7_MACS_peak_5490_lociStitched	chr7	131819578	131847255	7	18407	15319.2	3946.74	103	1	131819579	27677	*	7_MACS_peak_5490_lociStitched	103	5' UTR	7	131808091	132333447	525357	2	91584	486192	ENSG00000221866	PLXNA4	plexin A4	#N/A	#N/A
8_MACS_peak_2301_lociStitched	chr16	1112085	1148232	8	17640	16681.8	5349.76	104	1	1112086	36147	*	8_MACS_peak_2301_lociStitched	104	Promoter (<=1kb)	16	1114082	1128731	14650	2	146336	0	ENSG00000261713	SSTR5-AS1	SSTR5 antisense RNA 1	#N/A	#N/A
6_MACS_peak_5521_lociStitched	chr7	153132680	153170153	6	15712	15585	4268.17	105	1	153132681	37473	*	6_MACS_peak_5521_lociStitched	105	Distal Intergenic	7	153584419	154685995	1101577	1	1804	-414266	ENSG00000130226	DPP6	dipeptidyl peptidase like 6	#N/A	#N/A
9_MACS_peak_3314_lociStitched	chr2	118604654	118637584	9	18233	14802	3497.17	106	1	118604655	32930	*	9_MACS_peak_3314_lociStitched	106	Distal Intergenic	2	118572255	118589953	17699	1	8886	32400	ENSG00000088205	DDX18	DEAD-box helicase 18	#N/A	#N/A
7_MACS_peak_4430_lociStitched	chr4	6717453	6753065	7	16515	16203.5	4903.77	107	1	6717454	35612	*	7_MACS_peak_4430_lociStitched	107	Promoter (<=1kb)	4	6717842	6719387	1546	1	55330	0	ENSG00000186222	BLOC1S4	biogenesis of lysosomal organelles complex 1 subunit 4	#N/A	#N/A
7_MACS_peak_3802_lociStitched	chr20	61963785	61999640	7	21604	18042.2	6798.11	108	1	61963786	35855	*	7_MACS_peak_3802_lociStitched	108	5' UTR	20	61974662	62009489	34828	2	1137	9849	ENSG00000101204	CHRNA4	cholinergic receptor nicotinic alpha 4 subunit	#N/A	#N/A
1_MACS_peak_320_lociStitched	chr1	144930281	144949192	1	18912	19934.1	8753.9	109	1	144930282	18911	*	1_MACS_peak_320_lociStitched	109	5' UTR	1	144146811	146467744	2320934	1	100288142	783471	ENSG00000162825	NBPF20	NBPF member 20	#N/A	#N/A
9_MACS_peak_3292_lociStitched	chr2	97540980	97579721	9	16518	16143.4	5129.31	110	1	97540981	38741	*	9_MACS_peak_3292_lociStitched	110	5' UTR	2	97541619	97652301	110683	2	51252	72580	ENSG00000168754	FAM178B	family with sequence similarity 178 member B	#N/A	#N/A
3_MACS_peak_873_lociStitched	chr1	229542360	229571197	3	18564	18654.7	7644.69	111	1	229542361	28837	*	3_MACS_peak_873_lociStitched	111	Promoter (<=1kb)	1	229566993	229569843	2851	2	58	0	ENSG00000143632	ACTA1	actin alpha 1, skeletal muscle	#N/A	#N/A
6_MACS_peak_6089_lociStitched	chr9	137241950	137277005	6	15114	16227	5440.54	112	1	137241951	35055	*	6_MACS_peak_6089_lociStitched	112	Promoter (<=1kb)	9	137271257	137271318	62	1	100616236	0	ENSG00000263897	MIR4669	microRNA 4669	#N/A	#N/A
3_MACS_peak_1018_lociStitched	chr1	243675505	243702812	3	20918	18533.3	7823.46	113	1	243675506	27307	*	3_MACS_peak_1018_lociStitched	113	Exon (uc001hzz.1/10000, exon 12 of 14)	1	243651535	244006886	355352	2	10000	304074	ENSG00000117020	AKT3	AKT serine/threonine kinase 3	AKT3	oncogene
6_MACS_peak_5468_lociStitched	chr7	131612460	131638578	6	17193	14236.9	3588.61	114	1	131612461	26118	*	6_MACS_peak_5468_lociStitched	114	Distal Intergenic	7	131185021	131241376	56356	2	5420	-371085	ENSG00000128567	PODXL	podocalyxin like	#N/A	#N/A
7_MACS_peak_2413_lociStitched	chr16	70720230	70749862	7	16688	15379	4806.31	115	1	70720231	29632	*	7_MACS_peak_2413_lociStitched	115	5' UTR	16	70721342	70835061	113720	2	55697	85199	ENSG00000103043	VAC14	VAC14 component of PIKFYVE complex	#N/A	#N/A
8_MACS_peak_2687_lociStitched	chr17	48230545	48260329	8	16905	15133.3	4574.82	116	1	48230546	29784	*	8_MACS_peak_2687_lociStitched	116	Promoter (<=1kb)	17	48248789	48249837	1049	2	373861	0	NA	HILS1	histone linker H1 domain, spermatid-specific 1 (pseudogene)	#N/A	#N/A
5_MACS_peak_1992_lociStitched	chr14	77681697	77711821	5	17906	14796.9	4268.57	117	1	77681698	30124	*	5_MACS_peak_1992_lociStitched	117	5' UTR	14	77648102	77725838	77737	1	57156	33596	ENSG00000165548	TMEM63C	transmembrane protein 63C	#N/A	#N/A
3_MACS_peak_346_lociStitched	chr1	150120585	150139007	3	17155	16983.2	6502.97	118	1	150120586	18422	*	3_MACS_peak_346_lociStitched	118	Promoter (<=1kb)	1	150121767	150131825	10059	1	51177	0	ENSG00000023902	PLEKHO1	pleckstrin homology domain containing O1	#N/A	#N/A
6_MACS_peak_5064_lociStitched	chr6	32046541	32081581	6	16581	16093.9	5627.42	119	1	32046542	35040	*	6_MACS_peak_5064_lociStitched	119	5' UTR	6	32485154	32557613	72460	2	3127	476032	ENSG00000198502	HLA-DRB5	major histocompatibility complex, class II, DR beta 5	#N/A	#N/A
5_MACS_peak_4568_lociStitched	chr5	1845996	1870811	5	20196	15340.6	4940.67	120	1	1845997	24815	*	5_MACS_peak_4568_lociStitched	120	Distal Intergenic	5	1877541	1887293	9753	2	50805	16482	ENSG00000113430	IRX4	iroquois homeobox 4	#N/A	#N/A
5_MACS_peak_433_lociStitched	chr1	156071996	156100839	5	20234	17086.6	6714.65	121	1	156071997	28843	*	5_MACS_peak_433_lociStitched	121	5' UTR	1	156052369	156109880	57512	1	4000	19628	ENSG00000160789	LMNA	lamin A/C	LMNA	fusion
7_MACS_peak_4968_lociStitched	chr5	176273427	176297956	7	19056	14423.1	4062	122	1	176273428	24529	*	7_MACS_peak_4968_lociStitched	122	5' UTR	5	176237560	176307899	70340	1	90249	35868	ENSG00000113763	UNC5A	unc-5 netrin receptor A	#N/A	#N/A
8_MACS_peak_3925_lociStitched	chr21	46771137	46803925	8	16407	14951.3	4596.88	123	1	46771138	32788	*	8_MACS_peak_3925_lociStitched	123	Distal Intergenic	21	46825097	46933634	108538	1	80781	-21172	ENSG00000182871	COL18A1	collagen type XVIII alpha 1 chain	#N/A	#N/A
6_MACS_peak_3182_lociStitched	chr2	28658749	28694692	6	12511	15462.7	5114.69	124	1	28658750	35943	*	6_MACS_peak_3182_lociStitched	124	Distal Intergenic	2	28718938	28866653	147716	1	151056	-24246	ENSG00000163803	PLB1	phospholipase B1	#N/A	#N/A
6_MACS_peak_5544_lociStitched	chr7	157629939	157667452	6	11114	14300	4025.14	125	1	157629940	37513	*	6_MACS_peak_5544_lociStitched	125	Promoter (<=1kb)	7	157647277	157658782	11506	1	100506585	0	NA	LOC100506585	uncharacterized LOC100506585	#N/A	#N/A
5_MACS_peak_1354_lociStitched	chr11	2173072	2195386	5	19728	14365.8	4103.54	126	1	2173073	22314	*	5_MACS_peak_1354_lociStitched	126	Promoter (<=1kb)	11	2194293	2194368	76	1	100616126	0	ENSG00000265258	MIR4686	microRNA 4686	#N/A	#N/A
5_MACS_peak_1456_lociStitched	chr11	56904789	56933153	5	12586	13966.4	3778.08	127	1	56904790	28364	*	5_MACS_peak_1456_lociStitched	127	Distal Intergenic	11	56949221	56959188	9968	1	219527	-16068	ENSG00000183908	LRRC55	leucine rich repeat containing 55	#N/A	#N/A
4_MACS_peak_950_lociStitched	chr1	234608619	234638094	4	22589	19032	8889.66	128	1	234608620	29475	*	4_MACS_peak_950_lociStitched	128	Promoter (<=1kb)	1	234527059	234614849	87791	2	6894	0	ENSG00000059588	TARBP1	TAR (HIV-1) RNA binding protein 1	#N/A	#N/A
8_MACS_peak_3905_lociStitched	chr21	44990878	45027421	8	12594	13941.2	3837.01	129	1	44990879	36543	*	8_MACS_peak_3905_lociStitched	129	Exon (uc011aey.2/11077, exon 6 of 7)	21	44949072	45079374	130303	2	11077	51953	ENSG00000160207	HSF2BP	heat shock transcription factor 2 binding protein	#N/A	#N/A
4_MACS_peak_2985_lociStitched	chr19	18840435	18858089	4	16802	12958	2868.78	130	1	18840436	17654	*	4_MACS_peak_2985_lociStitched	130	5' UTR	19	18794425	18893143	98719	1	23373	46011	ENSG00000105662	CRTC1	CREB regulated transcription coactivator 1	CRTC1	oncogene, fusion
3_MACS_peak_5749_lociStitched	chr8	103738476	103771343	3	20951	21685.6	11736.8	131	1	103738477	32867	*	3_MACS_peak_5749_lociStitched	131	Distal Intergenic	8	103661005	103667983	6979	2	7071	-70494	ENSG00000155090	KLF10	Kruppel like factor 10	#N/A	#N/A
4_MACS_peak_3653_lociStitched	chr20	48993091	49021730	4	14447	15267.5	5369.81	132	1	48993092	28639	*	4_MACS_peak_3653_lociStitched	132	Distal Intergenic	20	48909257	48931456	22200	1	284751	83835	ENSG00000203999	LINC01270	long intergenic non-protein coding RNA 1270	#N/A	#N/A
3_MACS_peak_3828_lociStitched	chr20	62669350	62695566	3	16368	15884.3	6116.19	133	1	62669351	26216	*	3_MACS_peak_3828_lociStitched	133	Promoter (<=1kb)	20	62679079	62680979	1901	2	54345	0	ENSG00000203883	SOX18	SRY-box 18	#N/A	#N/A
4_MACS_peak_12_lociStitched	chr1	1005446	1026530	4	16935	12154.9	2412.01	134	1	1005447	21084	*	4_MACS_peak_12_lociStitched	134	Promoter (<=1kb)	1	1007126	1009687	2562	2	401934	0	ENSG00000237330	RNF223	ring finger protein 223	#N/A	#N/A
8_MACS_peak_3855_lociStitched	chr21	43119430	43148246	8	15633	13526.2	3832.53	135	1	43119431	28816	*	8_MACS_peak_3855_lociStitched	135	Promoter (<=1kb)	21	43131680	43135935	4256	2	150135	0	ENSG00000236384	LINC00479	long intergenic non-protein coding RNA 479	#N/A	#N/A
8_MACS_peak_4978_lociStitched	chr5	177842249	177867396	8	16237	13056.3	3404.9	136	1	177842250	25147	*	8_MACS_peak_4978_lociStitched	136	Intron (uc021yiy.1/91522, intron 2 of 28)	5	177664617	178017556	352940	2	91522	150160	ENSG00000050767	COL23A1	collagen type XXIII alpha 1 chain	#N/A	#N/A
3_MACS_peak_3777_lociStitched	chr20	61073911	61091556	3	16159	13134.9	3514.88	137	1	61073912	17645	*	3_MACS_peak_3777_lociStitched	137	Distal Intergenic	20	61038553	61051026	12474	2	140628	-22886	ENSG00000130700	GATA5	GATA binding protein 5	#N/A	#N/A
4_MACS_peak_811_lociStitched	chr1	223814386	223841085	4	22538	18029.8	8439.55	138	1	223814387	26699	*	4_MACS_peak_811_lociStitched	138	Exon (uc009xee.2/388743, exon 3 of 18)	1	223714972	223853436	138465	2	388743	12351	ENSG00000203697	CAPN8	calpain 8	#N/A	#N/A
1_MACS_peak_680_lociStitched	chr1	205630738	205646959	1	16222	15640.3	6125.05	139	1	205630739	16221	*	1_MACS_peak_680_lociStitched	139	Promoter (2-3kb)	1	205566695	205649630	82936	2	2005	2671	ENSG00000158711	ELK4	ETS transcription factor ELK4	ELK4	oncogene, fusion
5_MACS_peak_5735_lociStitched	chr8	103514125	103543471	5	17753	18584.8	9073.78	140	1	103514126	29346	*	5_MACS_peak_5735_lociStitched	140	Distal Intergenic	8	103563848	103573245	9398	1	4956	-20377	ENSG00000155087	ODF1	outer dense fiber of sperm tails 1	#N/A	#N/A
7_MACS_peak_221_lociStitched	chr1	46902813	46933358	7	15287	14539.4	5049.09	141	1	46902814	30545	*	7_MACS_peak_221_lociStitched	141	Exon (uc021ona.1/729041, exon 5 of 9)	1	46899499	46911374	11876	1	729041	3315	NA	FAAHP1	fatty acid amide hydrolase pseudogene 1	#N/A	#N/A
1_MACS_peak_920_lociStitched	chr1	232504610	232526140	1	21531	16668.5	7180.26	142	1	232504611	21530	*	1_MACS_peak_920_lociStitched	142	Distal Intergenic	1	232533712	232651243	117532	2	57568	125103	ENSG00000116991	SIPA1L2	signal induced proliferation associated 1 like 2	#N/A	#N/A
5_MACS_peak_422_lociStitched	chr1	155145093	155179622	5	14995	16670.6	7199.3	143	1	155145094	34529	*	5_MACS_peak_422_lociStitched	143	Promoter (<=1kb)	1	155141884	155145804	3921	2	200185	0	ENSG00000163463	KRTCAP2	keratinocyte associated protein 2	#N/A	#N/A
2_MACS_peak_839_lociStitched	chr1	226294697	226318108	2	21350	17347.6	7917.6	144	1	226294698	23411	*	2_MACS_peak_839_lociStitched	144	Distal Intergenic	1	226251678	226259703	8026	1	440926	43020	NA	H3F3AP4	H3 histone, family 3A, pseudogene 4	#N/A	#N/A
3_MACS_peak_1054_lociStitched	chr1	247443247	247461897	3	17941	14627.2	5223.86	145	1	247443248	18650	*	3_MACS_peak_1054_lociStitched	145	Downstream (1-2kb)	1	247463622	247495045	31424	2	84838	33148	ENSG00000162714	ZNF496	zinc finger protein 496	#N/A	#N/A
6_MACS_peak_4825_lociStitched	chr5	112548044	112577235	6	15572	15141.4	5738.95	146	1	112548045	29191	*	6_MACS_peak_4825_lociStitched	146	Intron (uc003kqj.4/4163, intron 1 of 16)	5	112357796	112824527	466732	2	4163	247292	ENSG00000171444	MCC	MCC regulator of WNT signaling pathway	#N/A	#N/A
4_MACS_peak_186_lociStitched	chr1	41273939	41296093	4	14320	12488.2	3201.25	147	1	41273940	22154	*	4_MACS_peak_186_lociStitched	147	Exon (uc001cgh.2/9132, exon 2 of 14)	1	41249684	41306124	56441	1	9132	24256	ENSG00000117013	KCNQ4	potassium voltage-gated channel subfamily Q member 4	#N/A	#N/A
2_MACS_peak_1071_lociStitched	chr1	248774927	248795328	2	20130	14125.7	4849.32	148	1	248774928	20401	*	2_MACS_peak_1071_lociStitched	148	Promoter (<=1kb)	1	248789479	248790429	951	2	127077	0	ENSG00000279301	OR2T11	olfactory receptor family 2 subfamily T member 11 (gene/pseudogene)	#N/A	#N/A
6_MACS_peak_6035_lociStitched	chr9	132161287	132188832	6	11974	13469.5	4206.12	149	1	132161288	27545	*	6_MACS_peak_6035_lociStitched	149	Distal Intergenic	9	132245730	132275965	30236	1	100506190	-56898	NA	LINC00963	long intergenic non-protein coding RNA 963	#N/A	#N/A
1_MACS_peak_607_lociStitched	chr1	201072440	201086025	1	13586	13623	4400.18	150	1	201072441	13585	*	1_MACS_peak_607_lociStitched	150	Promoter (<=1kb)	1	201083081	201084500	1420	2	647219	0	ENSG00000232237	ASCL5	achaete-scute family bHLH transcription factor 5	#N/A	#N/A
3_MACS_peak_687_lociStitched	chr1	206619093	206645610	3	19136	18466.4	9254.43	151	1	206619094	26517	*	3_MACS_peak_687_lociStitched	151	Promoter (<=1kb)	1	206643586	206670223	26638	1	9641	0	ENSG00000263528	IKBKE	inhibitor of nuclear factor kappa B kinase subunit epsilon	#N/A	#N/A
6_MACS_peak_2198_lociStitched	chr15	70427896	70454414	6	13065	12855.9	3712.52	152	1	70427897	26518	*	6_MACS_peak_2198_lociStitched	152	Distal Intergenic	15	70340543	70390256	49714	2	7090	-37641	ENSG00000140332	TLE3	TLE family member 3, transcriptional corepressor	#N/A	#N/A
3_MACS_peak_5842_lociStitched	chr8	124714394	124737555	3	22032	16643.5	7501.85	153	1	124714395	23161	*	3_MACS_peak_5842_lociStitched	153	Exon (uc003yqt.3/312, exon 3 of 12)	8	124693034	124749647	56614	2	312	12092	ENSG00000104537	ANXA13	annexin A13	#N/A	#N/A
7_MACS_peak_3898_lociStitched	chr21	44914119	44942280	7	13288	13216	4074.9	154	1	44914120	28161	*	7_MACS_peak_3898_lociStitched	154	Distal Intergenic	21	44881974	44898103	16130	2	114038	-16017	ENSG00000185186	LINC00313	long intergenic non-protein coding RNA 313	#N/A	#N/A
6_MACS_peak_2011_lociStitched	chr14	92302623	92328324	6	11983	12017.8	2878.51	155	1	92302624	25701	*	6_MACS_peak_2011_lociStitched	155	5' UTR	14	92246267	92333880	87614	2	123036	5556	ENSG00000165929	TC2N	tandem C2 domains, nuclear	#N/A	#N/A
7_MACS_peak_4674_lociStitched	chr5	56729093	56753142	7	16946	13318.3	4213.38	156	1	56729094	24049	*	7_MACS_peak_4674_lociStitched	156	Distal Intergenic	5	56775843	56778636	2794	2	345651	25494	ENSG00000169067	ACTBL2	actin beta like 2	#N/A	#N/A
6_MACS_peak_1473_lociStitched	chr11	61514812	61542841	6	12279	12868.1	3786.72	157	1	61514813	28029	*	6_MACS_peak_1473_lociStitched	157	Promoter (<=1kb)	11	61521501	61525136	3636	2	26070	0	ENSG00000124915	DKFZP434K028	uncharacterized LOC26070	#N/A	#N/A
4_MACS_peak_771_lociStitched	chr1	219895925	219928731	4	17618	18240.1	9159.44	158	1	219895926	32806	*	4_MACS_peak_771_lociStitched	158	Intron (uc001hlu.1/55532, intron 8 of 8)	1	219858769	220131989	273221	2	55532	203258	ENSG00000196660	SLC30A10	solute carrier family 30 member 10	#N/A	#N/A
5_MACS_peak_4270_lociStitched	chr3	72359484	72387458	5	10483	12652.6	3572.28	159	1	72359485	27974	*	5_MACS_peak_4270_lociStitched	159	Distal Intergenic	3	72423744	72495774	72031	2	23429	108316	ENSG00000163602	RYBP	RING1 and YY1 binding protein	#N/A	#N/A
4_MACS_peak_6128_lociStitched	chr9	140322177	140357562	4	9387	13747.1	4677.9	160	1	140322178	35385	*	4_MACS_peak_6128_lociStitched	160	Promoter (<=1kb)	9	140342023	140353786	11764	2	26012	0	ENSG00000165802	NSMF	NMDA receptor synaptonuclear signaling and neuronal migration factor	#N/A	#N/A
8_MACS_peak_1202_lociStitched	chr10	80192255	80222952	8	13294	13273.4	4254.6	161	1	80192256	30697	*	8_MACS_peak_1202_lociStitched	161	Intron (uc010qlp.2/100132987, intron 1 of 3)	10	80008382	80311112	302731	1	100132987	183874	ENSG00000230417	LINC00856	long intergenic non-protein coding RNA 856	#N/A	#N/A
6_MACS_peak_5553_lociStitched	chr7	158051547	158078844	6	13215	12862.3	3859.8	162	1	158051548	27297	*	6_MACS_peak_5553_lociStitched	162	Intron (uc011kwa.2/5799, intron 3 of 22)	7	157331750	158380482	1048733	2	5799	301638	ENSG00000155093	PTPRN2	protein tyrosine phosphatase receptor type N2	#N/A	#N/A
7_MACS_peak_1906_lociStitched	chr14	55558249	55590250	7	11372	13158.8	4198.53	163	1	55558250	32001	*	7_MACS_peak_1906_lociStitched	163	Distal Intergenic	14	55595935	55612148	16214	1	3958	-5685	ENSG00000131981	LGALS3	galectin 3	#N/A	#N/A
4_MACS_peak_5825_lociStitched	chr8	124407150	124430399	4	20269	15597.8	6639.91	164	1	124407151	23249	*	4_MACS_peak_5825_lociStitched	164	Promoter (<=1kb)	8	124332091	124428590	96500	2	29028	0	ENSG00000156802	ATAD2	ATPase family AAA domain containing 2	#N/A	#N/A
5_MACS_peak_2697_lociStitched	chr17	48588579	48614808	5	13605	12734.2	3805.83	165	1	48588580	26229	*	5_MACS_peak_2697_lociStitched	165	Promoter (<=1kb)	17	48610048	48621111	11064	1	55040	0	ENSG00000049283	EPN3	epsin 3	#N/A	#N/A
5_MACS_peak_1556_lociStitched	chr11	75030094	75063036	5	10100	13394.2	4522.94	166	1	75030095	32942	*	5_MACS_peak_1556_lociStitched	166	Promoter (<=1kb)	11	74971166	75062875	91710	2	408	0	ENSG00000137486	ARRB1	arrestin beta 1	#N/A	#N/A
2_MACS_peak_365_lociStitched	chr1	151098191	151120507	2	17515	17049.4	8181.05	167	1	151098192	22316	*	2_MACS_peak_365_lociStitched	167	Promoter (<=1kb)	1	151104163	151119140	14978	2	10500	0	ENSG00000143434	SEMA6C	semaphorin 6C	#N/A	#N/A
5_MACS_peak_816_lociStitched	chr1	224002812	224036130	5	17535	18238.3	9435.66	168	1	224002813	33318	*	5_MACS_peak_816_lociStitched	168	Promoter (<=1kb)	1	223967595	224033674	66080	2	7159	0	ENSG00000143514	TP53BP2	tumor protein p53 binding protein 2	#N/A	#N/A
6_MACS_peak_2563_lociStitched	chr17	32929340	32953989	6	11971	12420.6	3618.47	169	1	32929341	24649	*	6_MACS_peak_2563_lociStitched	169	Exon (uc002hif.3/124842, exon 2 of 10)	17	32907768	32966337	58570	1	124842	21573	ENSG00000181291	TMEM132E	transmembrane protein 132E	#N/A	#N/A
8_MACS_peak_5457_lociStitched	chr7	130001784	130026048	8	14470	12073.8	3312.04	170	1	130001785	24264	*	8_MACS_peak_5457_lociStitched	170	Promoter (<=1kb)	7	130020290	130027949	7660	1	1357	0	ENSG00000091704	CPA1	carboxypeptidase A1	#N/A	#N/A
4_MACS_peak_455_lociStitched	chr1	157963202	157990330	4	12367	13496.2	4752.83	171	1	157963203	27128	*	4_MACS_peak_455_lociStitched	171	Promoter (<=1kb)	1	157963063	158065844	102782	1	55243	140	ENSG00000183853	KIRREL1	kirre like nephrin family adhesion molecule 1	#N/A	#N/A
7_MACS_peak_121_lociStitched	chr1	27818204	27853794	7	10852	13474.4	4733.47	172	1	27818205	35590	*	7_MACS_peak_121_lociStitched	172	Promoter (1-2kb)	1	27730734	27816678	85945	2	10163	-1527	ENSG00000158195	WASF2	WASP family member 2	#N/A	#N/A
5_MACS_peak_578_lociStitched	chr1	183247399	183274296	5	16739	13553.4	4819.94	173	1	183247400	26897	*	5_MACS_peak_578_lociStitched	173	5' UTR	1	183217372	183387634	170263	2	23057	113338	ENSG00000157064	NMNAT2	nicotinamide nucleotide adenylyltransferase 2	#N/A	#N/A
3_MACS_peak_1566_lociStitched	chr11	76849618	76868192	3	15715	11671.9	2955.12	174	1	76849619	18574	*	3_MACS_peak_1566_lociStitched	174	5' UTR	11	76839310	76926286	86977	1	4647	10309	ENSG00000137474	MYO7A	myosin VIIA	#N/A	#N/A
5_MACS_peak_5293_lociStitched	chr6	168479372	168502722	5	14790	12742.1	4090.92	175	1	168479373	23350	*	5_MACS_peak_5293_lociStitched	175	Promoter (<=1kb)	6	168456464	168479857	23394	2	79981	0	ENSG00000153303	FRMD1	FERM domain containing 1	#N/A	#N/A
2_MACS_peak_461_lociStitched	chr1	159909712	159924707	2	14727	12330.4	3696.27	176	1	159909713	14995	*	2_MACS_peak_461_lociStitched	176	Promoter (<=1kb)	1	159896829	159915386	18558	2	57549	0	ENSG00000085552	IGSF9	immunoglobulin superfamily member 9	#N/A	#N/A
3_MACS_peak_78_lociStitched	chr1	23001394	23018113	3	14605	10750.3	2118.3	177	1	23001395	16719	*	3_MACS_peak_78_lociStitched	177	Distal Intergenic	1	23037331	23241823	204493	1	2048	-19218	ENSG00000133216	EPHB2	EPH receptor B2	#N/A	#N/A
6_MACS_peak_4304_lociStitched	chr3	134032062	134060743	6	11269	12301.3	3679.77	178	1	134032063	28681	*	6_MACS_peak_4304_lociStitched	178	Distal Intergenic	3	134074190	134094259	20070	2	51421	33516	ENSG00000114019	AMOTL2	angiomotin like 2	#N/A	#N/A
2_MACS_peak_804_lociStitched	chr1	223187047	223215788	2	18057	16574.9	7978.5	179	1	223187048	28741	*	2_MACS_peak_804_lociStitched	179	Distal Intergenic	1	223282748	223316624	33877	2	7100	100836	ENSG00000187554	TLR5	toll like receptor 5	#N/A	#N/A
5_MACS_peak_1962_lociStitched	chr14	73066234	73086006	5	17649	11363	2882.76	180	1	73066235	19772	*	5_MACS_peak_1962_lociStitched	180	3' UTR	14	73086004	73360809	274806	2	8110	274803	ENSG00000205683	DPF3	double PHD fingers 3	#N/A	#N/A
3_MACS_peak_2487_lociStitched	chr17	4408448	4424344	3	12946	11267.1	2815.18	181	1	4408449	15896	*	3_MACS_peak_2487_lociStitched	181	Exon (uc002fxx.2/124976, exon 2 of 13)	17	4402129	4443228	41100	1	124976	6320	ENSG00000183018	SPNS2	sphingolipid transporter 2	#N/A	#N/A
4_MACS_peak_2312_lociStitched	chr16	1475371	1492151	4	14663	11163.7	2783.8	182	1	1475372	16780	*	4_MACS_peak_2312_lociStitched	182	Promoter (<=1kb)	16	1469745	1479345	9601	2	283951	0	ENSG00000174109	C16orf91	chromosome 16 open reading frame 91	#N/A	#N/A
3_MACS_peak_3516_lociStitched	chr20	2780307	2802249	3	13301	11451.5	3135.51	183	1	2780308	21942	*	3_MACS_peak_3516_lociStitched	183	Promoter (<=1kb)	20	2795633	2797804	2172	1	100288797	0	ENSG00000198326	TMEM239	transmembrane protein 239	#N/A	#N/A
3_MACS_peak_3819_lociStitched	chr20	62309230	62331350	3	14457	12710.2	4463.82	184	1	62309231	22120	*	3_MACS_peak_3819_lociStitched	184	Promoter (<=1kb)	20	62327131	62330051	2921	1	8771	0	ENSG00000243509	TNFRSF6B	TNF receptor superfamily member 6b	#N/A	#N/A
7_MACS_peak_1947_lociStitched	chr14	70305437	70323726	7	12790	10492.4	2266.01	185	1	70305438	18289	*	7_MACS_peak_1947_lociStitched	185	Distal Intergenic	14	70346114	70499083	152970	1	64093	-22388	ENSG00000198732	SMOC1	SPARC related modular calcium binding 1	#N/A	#N/A
2_MACS_peak_444_lociStitched	chr1	156458407	156476773	2	14152	12637.6	4442.74	186	1	156458408	18366	*	2_MACS_peak_444_lociStitched	186	Promoter (<=1kb)	1	156433513	156470634	37122	2	4209	0	ENSG00000116604	MEF2D	myocyte enhancer factor 2D	#N/A	#N/A
6_MACS_peak_3748_lociStitched	chr20	59867540	59889289	6	15379	11798.8	3645.13	187	1	59867541	21749	*	6_MACS_peak_3748_lociStitched	187	Intron (uc002ybn.2/1002, intron 2 of 15)	20	59827482	60515673	688192	1	1002	40059	ENSG00000179242	CDH4	cadherin 4	#N/A	#N/A
4_MACS_peak_5359_lociStitched	chr7	1545088	1569960	4	8974	11023.3	2932.41	188	1	1545089	24872	*	4_MACS_peak_5359_lociStitched	188	Promoter (<=1kb)	7	1570368	1582679	12312	1	7975	-408	ENSG00000198517	MAFK	MAF bZIP transcription factor K	#N/A	#N/A

## Sheet: AR ASO super enhancers
REGION_ID	CHROM	START	STOP	NUM_LOCI	CONSTITUENT_SIZE	ARAS_C.downsample.sorted.bam	ARAS_G.downsample.sorted.bam	enhancerRank	isSuper	start	width	strand	name	score	annotation	geneChr	geneStart	geneEnd	geneLength	geneStrand	geneId	distanceToTSS	ENSEMBL	SYMBOL	GENENAME	Census	OG or TSG
27_MACS_peak_1949_lociStitched	chr11	1850855	2060472	27	165217	171823	22743.4	1	1	1850856	209617	*	27_MACS_peak_1949_lociStitched	1	Promoter (<=1kb)	11	2017989	2018061	73	2	100033819	0	ENSG00000284010	MIR675	microRNA 675	#N/A	#N/A
6_MACS_peak_986_lociStitched	chr1	204237569	204337694	6	78438	107174	30387.9	2	1	204237570	100125	*	6_MACS_peak_986_lociStitched	2	Promoter (<=1kb)	1	204187979	204329057	141079	2	22874	0	ENSG00000143850	PLEKHA6	pleckstrin homology domain containing A6	#N/A	#N/A
6_MACS_peak_9971_lociStitched	chr8	124659494	124736758	6	71469	89919.8	23434.2	3	1	124659495	77264	*	6_MACS_peak_9971_lociStitched	3	Promoter (<=1kb)	8	124657915	124665190	7276	2	340359	0	ENSG00000175946	KLHL38	kelch like family member 38	#N/A	#N/A
8_MACS_peak_1000_lociStitched	chr1	205215142	205313566	8	80190	93876.8	27480	4	1	205215143	98424	*	8_MACS_peak_1000_lociStitched	4	Promoter (<=1kb)	1	205271191	205290883	19693	2	81788	0	ENSG00000163545	NUAK2	NUAK family kinase 2	#N/A	#N/A
20_MACS_peak_6015_lociStitched	chr2	241808026	241951670	20	76141	79607.5	15341.2	5	1	241808027	143644	*	20_MACS_peak_6015_lociStitched	5	Promoter (<=1kb)	2	241808162	241818536	10375	1	189	0	ENSG00000172482	AGXT	alanine--glyoxylate and serine--pyruvate aminotransferase	#N/A	#N/A
15_MACS_peak_9390_lociStitched	chr7	131721359	131840970	15	61042	67963	12319.9	6	1	131721360	119611	*	15_MACS_peak_9390_lociStitched	6	5' UTR	7	131808091	132333447	525357	2	91584	492477	ENSG00000221866	PLXNA4	plexin A4	#N/A	#N/A
6_MACS_peak_1351_lociStitched	chr1	234830203	234908915	6	54805	70770	22724.2	7	1	234830204	78712	*	6_MACS_peak_1351_lociStitched	7	Promoter (<=1kb)	1	234859789	234867390	7602	1	100506810	0	ENSG00000227630	LINC01132	long intergenic non-protein coding RNA 1132	#N/A	#N/A
16_MACS_peak_6582_lociStitched	chr21	44749211	44831945	16	58095	52519.5	7743.9	8	1	44749212	82734	*	16_MACS_peak_6582_lociStitched	8	Downstream (2-3kb)	21	44834398	44847002	12605	2	150094	15057	ENSG00000142178	SIK1	salt inducible kinase 1	#N/A	#N/A
14_MACS_peak_1367_lociStitched	chr1	234956220	235065624	14	72578	76418.7	32558.6	9	1	234956221	109404	*	14_MACS_peak_1367_lociStitched	9	Distal Intergenic	1	234859789	234867390	7602	1	100506810	96432	ENSG00000227630	LINC01132	long intergenic non-protein coding RNA 1132	#N/A	#N/A
4_MACS_peak_846_lociStitched	chr1	181057872	181123071	4	50432	53756.6	11729.3	10	1	181057873	65199	*	4_MACS_peak_846_lociStitched	10	Promoter (<=1kb)	1	181057638	181059979	2342	1	51278	235	ENSG00000162783	IER5	immediate early response 5	#N/A	#N/A
8_MACS_peak_972_lociStitched	chr1	203515287	203601482	8	60693	70214.4	28539.2	11	1	203515288	86195	*	8_MACS_peak_972_lociStitched	11	Promoter (<=1kb)	1	203595915	203713209	117295	1	493	0	ENSG00000058668	ATP2B4	ATPase plasma membrane Ca2+ transporting 4	#N/A	#N/A
10_MACS_peak_1337_lociStitched	chr1	234608212	234697563	10	58813	64261.2	24669.8	12	1	234608213	89351	*	10_MACS_peak_1337_lociStitched	12	Promoter (<=1kb)	1	234663637	234667525	3889	2	100506795	0	ENSG00000231768	LINC01354	long intergenic non-protein coding RNA 1354	#N/A	#N/A
9_MACS_peak_9861_lociStitched	chr8	103739835	103827170	9	57931	62444.5	23781.3	13	1	103739836	87335	*	9_MACS_peak_9861_lociStitched	13	Exon (uc003ykw.2/uc003ykw.2, exon 1 of 2)	8	103838536	103876397	37862	2	51582	49227	ENSG00000155096	AZIN1	antizyme inhibitor 1	#N/A	#N/A
2_MACS_peak_1275_lociStitched	chr1	231317848	231350465	2	32560	47956.8	9856.86	14	1	231317849	32617	*	2_MACS_peak_1275_lociStitched	14	Promoter (<=1kb)	1	231319845	231323373	3529	2	149373	0	ENSG00000235710	LOC149373	uncharacterized LOC149373	#N/A	#N/A
7_MACS_peak_6338_lociStitched	chr20	56144849	56199030	7	41502	45484.9	7829.15	15	1	56144850	54181	*	7_MACS_peak_6338_lociStitched	15	Promoter (<=1kb)	20	56178902	56195632	16731	2	81030	0	ENSG00000124256	ZBP1	Z-DNA binding protein 1	#N/A	#N/A
3_MACS_peak_969_lociStitched	chr1	203455808	203500392	3	33692	52934.6	15662.4	16	1	203455809	44584	*	3_MACS_peak_969_lociStitched	16	Promoter (<=1kb)	1	203463271	203478077	14807	1	26254	0	ENSG00000188770	OPTC	opticin	#N/A	#N/A
5_MACS_peak_9992_lociStitched	chr8	126371648	126444542	5	40435	55997.2	19222.1	17	1	126371649	72894	*	5_MACS_peak_9992_lociStitched	17	Promoter (<=1kb)	8	126442563	126450644	8082	1	10221	0	ENSG00000173334	TRIB1	tribbles pseudokinase 1	#N/A	#N/A
8_MACS_peak_1458_lociStitched	chr1	244401485	244468341	8	50066	54547.8	18953.7	18	1	244401486	66856	*	8_MACS_peak_1458_lociStitched	18	Distal Intergenic	1	244515937	244552388	36452	1	200159	-47596	ENSG00000173728	C1orf100	chromosome 1 open reading frame 100	#N/A	#N/A
9_MACS_peak_815_lociStitched	chr1	177838800	177891695	9	46642	43691.3	9473.49	19	1	177838801	52895	*	9_MACS_peak_815_lociStitched	19	Distal Intergenic	1	177975275	178007142	31868	2	730102	115447	ENSG00000242193	CRYZL2P	crystallin zeta like 2, pseudogene	#N/A	#N/A
12_MACS_peak_7591_lociStitched	chr4	8179281	8232280	12	40076	38742.3	5464.2	20	1	8179282	52999	*	12_MACS_peak_7591_lociStitched	20	Promoter (<=1kb)	4	8201060	8242830	41771	1	54436	0	ENSG00000125089	SH3TC1	SH3 domain and tetratricopeptide repeats 1	#N/A	#N/A
9_MACS_peak_10443_lociStitched	chr9	139440642	139502620	9	40516	38922.2	6241.18	21	1	139440643	61978	*	9_MACS_peak_10443_lociStitched	21	Promoter (<=1kb)	9	139440625	139440711	87	2	100616301	0	ENSG00000265181	MIR4674	microRNA 4674	#N/A	#N/A
9_MACS_peak_10394_lociStitched	chr9	136343502	136403697	9	40810	39578.2	7018.74	22	1	136343503	60195	*	9_MACS_peak_10394_lociStitched	22	Promoter (<=1kb)	9	136336216	136344276	8061	2	11182	0	ENSG00000160326	SLC2A6	solute carrier family 2 member 6	#N/A	#N/A
14_MACS_peak_4093_lociStitched	chr16	86093408	86157475	14	38505	39561.4	7169.1	23	1	86093409	64067	*	14_MACS_peak_4093_lociStitched	23	Distal Intergenic	16	85932774	85956211	23438	1	3394	160635	ENSG00000140968	IRF8	interferon regulatory factor 8	#N/A	#N/A
7_MACS_peak_1502_lociStitched	chr1	247491416	247551557	7	35579	46597.2	14710.5	24	1	247491417	60141	*	7_MACS_peak_1502_lociStitched	24	Promoter (<=1kb)	1	247463622	247495045	31424	2	84838	0	ENSG00000162714	ZNF496	zinc finger protein 496	#N/A	#N/A
7_MACS_peak_9819_lociStitched	chr8	102366797	102428850	7	45020	48333.1	16754.3	25	1	102366798	62053	*	7_MACS_peak_9819_lociStitched	25	Promoter (<=1kb)	8	102381121	102381823	703	1	83955	0	ENSG00000228224	NACA4P	NACA family member 4, pseudogene	#N/A	#N/A
8_MACS_peak_9964_lociStitched	chr8	124546334	124633945	8	43731	56062.3	24522.3	26	1	124546335	87611	*	8_MACS_peak_9964_lociStitched	26	Promoter (<=1kb)	8	124510127	124553493	43367	2	114907	0	ENSG00000156804	FBXO32	F-box protein 32	#N/A	#N/A
3_MACS_peak_9846_lociStitched	chr8	103520274	103564984	3	30961	43230.1	11924.2	27	1	103520275	44710	*	3_MACS_peak_9846_lociStitched	27	Promoter (<=1kb)	8	103563848	103573245	9398	1	4956	0	ENSG00000155087	ODF1	outer dense fiber of sperm tails 1	#N/A	#N/A
8_MACS_peak_6907_lociStitched	chr22	42795741	42849602	8	37406	35806.8	4734.38	28	1	42795742	53861	*	8_MACS_peak_6907_lociStitched	28	Promoter (<=1kb)	22	42776414	42828401	51988	2	150372	0	ENSG00000235568	NFAM1	NFAT activating protein with ITAM motif 1	#N/A	#N/A
8_MACS_peak_7881_lociStitched	chr5	2129979	2184311	8	35543	39124.5	8752.89	29	1	2129980	54332	*	8_MACS_peak_7881_lociStitched	29	Distal Intergenic	5	1877541	1887293	9753	2	50805	-242687	ENSG00000113430	IRX4	iroquois homeobox 4	#N/A	#N/A
15_MACS_peak_4451_lociStitched	chr17	47978306	48049897	15	40160	37356.2	7101.83	30	1	47978307	71591	*	15_MACS_peak_4451_lociStitched	30	Promoter (<=1kb)	17	48046562	48052323	5762	1	1748	0	ENSG00000108813	DLX4	distal-less homeobox 4	#N/A	#N/A
13_MACS_peak_10074_lociStitched	chr8	144302025	144373796	13	37742	37722.8	7794.33	31	1	144302026	71771	*	13_MACS_peak_10074_lociStitched	31	Promoter (<=1kb)	8	144349607	144359101	9495	1	2738	0	ENSG00000250571	GLI4	GLI family zinc finger 4	#N/A	#N/A
12_MACS_peak_7554_lociStitched	chr4	6717206	6785427	12	29939	36048	6330.91	32	1	6717207	68221	*	12_MACS_peak_7554_lociStitched	32	Promoter (<=1kb)	4	6717842	6719387	1546	1	55330	0	ENSG00000186222	BLOC1S4	biogenesis of lysosomal organelles complex 1 subunit 4	#N/A	#N/A
8_MACS_peak_7873_lociStitched	chr5	1836779	1888763	8	37053	36742.3	7173.79	33	1	1836780	51984	*	8_MACS_peak_7873_lociStitched	33	Promoter (<=1kb)	5	1877541	1887293	9753	2	50805	0	ENSG00000113430	IRX4	iroquois homeobox 4	#N/A	#N/A
3_MACS_peak_6707_lociStitched	chr22	20213999	20257144	3	26531	34895.7	6079.13	34	1	20214000	43145	*	3_MACS_peak_6707_lociStitched	34	Promoter (<=1kb)	22	20236657	20236734	78	2	100302118	0	ENSG00000221039	MIR1286	microRNA 1286	#N/A	#N/A
8_MACS_peak_4608_lociStitched	chr17	77345336	77391102	8	35312	33418.3	5015.95	35	1	77345337	45766	*	8_MACS_peak_4608_lociStitched	35	Intron (uc010dhs.4/146713, intron 2 of 14)	17	77085427	77512230	426804	2	146713	121128	ENSG00000167281	RBFOX3	RNA binding fox-1 homolog 3	#N/A	#N/A
4_MACS_peak_1406_lociStitched	chr1	238014899	238062738	4	33001	40888	13021.8	36	1	238014900	47839	*	4_MACS_peak_1406_lociStitched	36	Promoter (<=1kb)	1	238025475	238091619	66145	1	100130331	0	ENSG00000237250	LOC100130331	POTE ankyrin domain family, member F pseudogene	#N/A	#N/A
7_MACS_peak_1428_lociStitched	chr1	243636614	243701423	7	38127	45171.9	18081.7	37	1	243636615	64809	*	7_MACS_peak_1428_lociStitched	37	3' UTR	1	243651535	244006886	355352	2	10000	305463	ENSG00000117020	AKT3	AKT serine/threonine kinase 3	AKT3	oncogene
6_MACS_peak_6357_lociStitched	chr20	56471320	56517972	6	32552	34177.3	7366.35	38	1	56471321	46652	*	6_MACS_peak_6357_lociStitched	38	Promoter (<=1kb)	20	56470450	56470500	51	1	100616353	871	NA	NA	NA	#N/A	#N/A
12_MACS_peak_3573_lociStitched	chr15	70430748	70491688	12	32672	33267.1	6465.73	39	1	70430749	60940	*	12_MACS_peak_3573_lociStitched	39	Exon (uc021spo.1/uc021spo.1, exon 1 of 1)	15	70340543	70390256	49714	2	7090	-40493	ENSG00000140332	TLE3	TLE family member 3, transcriptional corepressor	#N/A	#N/A
9_MACS_peak_2266_lociStitched	chr11	68400101	68453998	9	32797	31632.1	4936.97	40	1	68400102	53897	*	9_MACS_peak_2266_lociStitched	40	Promoter (<=1kb)	11	68451983	68458643	6661	1	51083	0	ENSG00000069482	GAL	galanin and GMAP prepropeptide	#N/A	#N/A
12_MACS_peak_5954_lociStitched	chr2	233281489	233329690	12	32730	29388.1	3388.53	41	1	233281490	48201	*	12_MACS_peak_5954_lociStitched	41	Promoter (<=1kb)	2	233320833	233324742	3910	1	248	0	ENSG00000163295	ALPI	alkaline phosphatase, intestinal	#N/A	#N/A
7_MACS_peak_1368_lociStitched	chr1	235088234	235136877	7	43536	39162.5	13410.9	42	1	235088235	48643	*	7_MACS_peak_1368_lociStitched	42	Exon (uc001hwk.4/uc001hwk.4, exon 1 of 4)	1	235291118	235291252	135	2	677802	154375	ENSG00000207181	SNORA14B	small nucleolar RNA, H/ACA box 14B	#N/A	#N/A
9_MACS_peak_8749_lociStitched	chr6	43792785	43858936	9	29389	32665.4	7091.39	43	1	43792786	66151	*	9_MACS_peak_8749_lociStitched	43	Promoter (<=1kb)	6	43858765	43905944	47180	1	100132354	0	NA	LINC01512	long intergenic non-protein coding RNA 1512	#N/A	#N/A
10_MACS_peak_3436_lociStitched	chr15	40338986	40398837	10	33854	31924.5	6451.94	44	1	40338987	59851	*	10_MACS_peak_3436_lociStitched	44	5' UTR	15	40331512	40359710	28199	1	100131089	7475	ENSG00000248508	SRP14-AS1	SRP14 antisense RNA1 (head to head)	#N/A	#N/A
5_MACS_peak_2536_lociStitched	chr12	52563491	52601205	5	35192	29205.7	3839.29	45	1	52563492	37714	*	5_MACS_peak_2536_lociStitched	45	Promoter (<=1kb)	12	52562780	52585784	23005	2	144501	0	ENSG00000167767	KRT80	keratin 80	#N/A	#N/A
8_MACS_peak_3349_lociStitched	chr14	104652079	104690612	8	34199	28811.1	3780.09	46	1	104652080	38533	*	8_MACS_peak_3349_lociStitched	46	Distal Intergenic	14	104605060	104647235	42176	1	26153	47020	ENSG00000066735	KIF26A	kinesin family member 26A	#N/A	#N/A
13_MACS_peak_83_lociStitched	chr1	15650630	15704519	13	32078	29962.3	5453.57	47	1	15650631	53889	*	13_MACS_peak_83_lociStitched	47	5' UTR	1	15573768	15726778	153011	1	114827	76863	ENSG00000142621	FHAD1	forkhead associated phosphopeptide binding domain 1	#N/A	#N/A
5_MACS_peak_1127_lociStitched	chr1	221306936	221360120	5	42526	39005.1	14498	48	1	221306937	53184	*	5_MACS_peak_1127_lociStitched	48	Distal Intergenic	1	221503270	221509638	6369	2	400804	149518	ENSG00000234754	C1orf140	uncharacterized LOC400804	#N/A	#N/A
2_MACS_peak_7121_lociStitched	chr3	48671915	48692288	2	20163	27599.3	3337.1	49	1	48671916	20373	*	2_MACS_peak_7121_lociStitched	49	Promoter (<=1kb)	3	48681627	48681713	87	2	100616112	0	ENSG00000284575	MIR4793	microRNA 4793	#N/A	#N/A
9_MACS_peak_6554_lociStitched	chr21	43098165	43149115	9	29719	28007.2	4610.98	50	1	43098166	50950	*	9_MACS_peak_6554_lociStitched	50	Promoter (<=1kb)	21	43131680	43135935	4256	2	150135	0	ENSG00000236384	LINC00479	long intergenic non-protein coding RNA 479	#N/A	#N/A
10_MACS_peak_10352_lociStitched	chr9	132212945	132263576	10	28859	27588.8	4546.66	51	1	132212946	50631	*	10_MACS_peak_10352_lociStitched	51	Promoter (<=1kb)	9	132245730	132275965	30236	1	100506190	0	NA	LINC00963	long intergenic non-protein coding RNA 963	#N/A	#N/A
2_MACS_peak_1213_lociStitched	chr1	228086039	228116837	2	26842	30856.5	8592.64	52	1	228086040	30798	*	2_MACS_peak_1213_lociStitched	52	3' UTR	1	228109165	228135676	26512	2	7483	18839	ENSG00000143816	WNT9A	Wnt family member 9A	#N/A	#N/A
3_MACS_peak_1222_lociStitched	chr1	228326931	228355084	3	22628	30391.2	8141.85	53	1	228326932	28153	*	3_MACS_peak_1222_lociStitched	53	Promoter (<=1kb)	1	228353429	228369958	16530	1	200205	0	ENSG00000181873	IBA57	iron-sulfur cluster assembly factor IBA57	#N/A	#N/A
8_MACS_peak_8377_lociStitched	chr5	149513731	149556938	8	24634	26019.3	3953.44	54	1	149513732	43207	*	8_MACS_peak_8377_lociStitched	54	Promoter (<=1kb)	5	149546344	149564121	17778	1	1044	0	ENSG00000113722	CDX1	caudal type homeobox 1	#N/A	#N/A
8_MACS_peak_3230_lociStitched	chr14	77681867	77737606	8	25014	27869.5	5891.61	55	1	77681868	55739	*	8_MACS_peak_3230_lociStitched	55	Promoter (<=1kb)	14	77732561	77732633	73	1	100302236	0	ENSG00000221754	MIR1260A	microRNA 1260a	#N/A	#N/A
13_MACS_peak_8387_lociStitched	chr5	149658066	149709198	13	29019	27805.6	6094.93	56	1	149658067	51132	*	13_MACS_peak_8387_lociStitched	56	Promoter (<=1kb)	5	149675909	149682525	6617	2	340075	0	ENSG00000183876	ARSI	arylsulfatase family member I	#N/A	#N/A
6_MACS_peak_3284_lociStitched	chr14	96631297	96686647	6	22533	26761.7	5352.35	57	1	96631298	55350	*	6_MACS_peak_3284_lociStitched	57	Promoter (<=1kb)	14	96671135	96710666	39532	1	624	0	ENSG00000168398	BDKRB2	bradykinin receptor B2	#N/A	#N/A
5_MACS_peak_927_lociStitched	chr1	201413464	201452159	5	28409	32128.5	10761.1	58	1	201413465	38695	*	5_MACS_peak_927_lociStitched	58	Promoter (<=1kb)	1	201434607	201438299	3693	2	23612	0	ENSG00000174307	PHLDA3	pleckstrin homology like domain family A member 3	#N/A	#N/A
4_MACS_peak_565_lociStitched	chr1	151080005	151120646	4	26919	31151.3	9908.28	59	1	151080006	40641	*	4_MACS_peak_565_lociStitched	59	Promoter (<=1kb)	1	151104163	151119140	14978	2	10500	0	ENSG00000143434	SEMA6C	semaphorin 6C	#N/A	#N/A
9_MACS_peak_5899_lociStitched	chr2	220360461	220402490	9	32011	26045.4	5022.47	60	1	220360462	42029	*	9_MACS_peak_5899_lociStitched	60	Promoter (<=1kb)	2	220363587	220371718	8132	1	29926	0	ENSG00000144591	GMPPA	GDP-mannose pyrophosphorylase A	#N/A	#N/A
9_MACS_peak_7411_lociStitched	chr3	184309397	184361525	9	24165	25469.7	4733.22	61	1	184309398	52128	*	9_MACS_peak_7411_lociStitched	61	Distal Intergenic	3	184279587	184300196	20610	1	2049	29811	ENSG00000182580	EPHB3	EPH receptor B3	#N/A	#N/A
6_MACS_peak_1982_lociStitched	chr11	2160741	2196170	6	28034	24020.9	3323.24	62	1	2160742	35429	*	6_MACS_peak_1982_lociStitched	62	Promoter (<=1kb)	11	2194293	2194368	76	1	100616126	0	ENSG00000265258	MIR4686	microRNA 4686	#N/A	#N/A
5_MACS_peak_1391_lociStitched	chr1	236653261	236688254	5	31392	29404.6	8821.74	63	1	236653262	34993	*	5_MACS_peak_1391_lociStitched	63	Promoter (<=1kb)	1	236686369	236687808	1440	2	100287902	0	ENSG00000223776	LGALS8-AS1	LGALS8 antisense RNA 1	#N/A	#N/A
9_MACS_peak_4410_lociStitched	chr17	43220266	43275642	9	23040	24825.1	4496.53	64	1	43220267	55376	*	9_MACS_peak_4410_lociStitched	64	Promoter (<=1kb)	17	43224684	43229468	4785	1	10614	0	ENSG00000186834	HEXIM1	HEXIM P-TEFb complex subunit 1	#N/A	#N/A
5_MACS_peak_9481_lociStitched	chr7	155040789	155077490	5	22487	23998.8	3776.53	65	1	155040790	36701	*	5_MACS_peak_9481_lociStitched	65	Distal Intergenic	7	155089486	155101945	12460	1	3638	-11996	ENSG00000186480	INSIG1	insulin induced gene 1	#N/A	#N/A
7_MACS_peak_3149_lociStitched	chr14	69224543	69283942	7	21184	24371.4	5191.47	66	1	69224544	59399	*	7_MACS_peak_3149_lociStitched	66	Promoter (<=1kb)	14	69254372	69262960	8589	2	677	0	ENSG00000185650	ZFP36L1	ZFP36 ring finger protein like 1	#N/A	#N/A
7_MACS_peak_10479_lociStitched	chr9	140317835	140360830	7	20695	22288.6	3241.82	67	1	140317836	42995	*	7_MACS_peak_10479_lociStitched	67	Promoter (<=1kb)	9	140317847	140328858	11012	1	10811	0	ENSG00000188747	NOXA1	NADPH oxidase activator 1	#N/A	#N/A
7_MACS_peak_2278_lociStitched	chr11	68868138	68905775	7	24101	23127.9	4083.61	68	1	68868139	37637	*	7_MACS_peak_2278_lociStitched	68	Distal Intergenic	11	68816350	68858072	41723	1	219931	51789	ENSG00000162341	TPCN2	two pore segment channel 2	#N/A	#N/A
8_MACS_peak_1604_lociStitched	chr10	11722330	11762733	8	21747	22973.1	3995.86	69	1	11722331	40403	*	8_MACS_peak_1604_lociStitched	69	Distal Intergenic	10	11784356	11806065	21710	1	79746	-21623	ENSG00000134463	ECHDC3	enoyl-CoA hydratase domain containing 3	#N/A	#N/A
3_MACS_peak_2375_lociStitched	chr12	2033338	2059584	3	17959	21154.3	2396.26	70	1	2033339	26246	*	3_MACS_peak_2375_lociStitched	70	Promoter (<=1kb)	12	2038368	2045742	7375	2	100271702	0	ENSG00000235049	LINC00940	long intergenic non-protein coding RNA 940	#N/A	#N/A
2_MACS_peak_1148_lociStitched	chr1	223666866	223690694	2	19353	25386.4	6688.52	71	1	223666867	23828	*	2_MACS_peak_1148_lociStitched	71	Distal Intergenic	1	223566715	223568812	2098	1	164127	100152	ENSG00000178395	CCDC185	coiled-coil domain containing 185	#N/A	#N/A
3_MACS_peak_7536_lociStitched	chr4	3604739	3636321	3	20227	23133.8	4708.88	72	1	3604740	31582	*	3_MACS_peak_7536_lociStitched	72	Distal Intergenic	4	3578596	3592712	14117	1	285492	26144	NA	LINC00955	long intergenic non-protein coding RNA 955	#N/A	#N/A
9_MACS_peak_297_lociStitched	chr1	44300588	44348010	9	22691	23810.6	5463.01	73	1	44300589	47422	*	9_MACS_peak_297_lociStitched	73	5' UTR	1	44171495	44396837	225343	1	6487	129094	ENSG00000126091	ST3GAL3	ST3 beta-galactoside alpha-2,3-sialyltransferase 3	#N/A	#N/A
5_MACS_peak_5963_lociStitched	chr2	233351281	233389345	5	23456	22202.7	4034.78	74	1	233351282	38064	*	5_MACS_peak_5963_lociStitched	74	Promoter (<=1kb)	2	233385173	233390425	5253	1	646960	0	ENSG00000237412	PRSS56	serine protease 56	#N/A	#N/A
6_MACS_peak_8758_lociStitched	chr6	43938021	43974896	6	22394	22585.9	4498.75	75	1	43938022	36875	*	6_MACS_peak_8758_lociStitched	75	Promoter (<=1kb)	6	43968337	43973694	5358	1	221416	0	ENSG00000181577	C6orf223	chromosome 6 open reading frame 223	#N/A	#N/A
6_MACS_peak_4253_lociStitched	chr17	17438913	17470923	6	19475	21261	3428.27	76	1	17438914	32010	*	6_MACS_peak_4253_lociStitched	76	Intron (uc002grj.3/10400, intron 2 of 6)	17	17408877	17495017	86141	2	10400	24094	ENSG00000133027	PEMT	phosphatidylethanolamine N-methyltransferase	#N/A	#N/A
1_MACS_peak_6161_lociStitched	chr20	33872321	33892966	1	20646	20942.3	3179.33	77	1	33872322	20645	*	1_MACS_peak_6161_lociStitched	77	Promoter (<=1kb)	20	33873534	33880225	6692	2	128876	0	ENSG00000125998	FAM83C	family with sequence similarity 83 member C	#N/A	#N/A
9_MACS_peak_6686_lociStitched	chr22	19700915	19742731	9	24146	23584.2	5866.78	78	1	19700916	41816	*	9_MACS_peak_6686_lociStitched	78	Promoter (<=1kb)	22	19701987	19712297	10311	1	100526833	0	ENSG00000284874	SEPT5-GP1BB	SEPT5-GP1BB readthrough	#N/A	#N/A
5_MACS_peak_868_lociStitched	chr1	183252592	183303706	5	23027	26165.3	8464.48	79	1	183252593	51114	*	5_MACS_peak_868_lociStitched	79	5' UTR	1	183217372	183387634	170263	2	23057	83928	ENSG00000157064	NMNAT2	nicotinamide nucleotide adenylyltransferase 2	#N/A	#N/A
6_MACS_peak_6452_lociStitched	chr20	61965979	62000808	6	22296	22586.6	5046.72	80	1	61965980	34829	*	6_MACS_peak_6452_lociStitched	80	5' UTR	20	61974662	62009489	34828	2	1137	8681	ENSG00000101204	CHRNA4	cholinergic receptor nicotinic alpha 4 subunit	#N/A	#N/A
9_MACS_peak_3764_lociStitched	chr16	1122707	1154846	9	22049	20164	2654.68	81	1	1122708	32139	*	9_MACS_peak_3764_lociStitched	81	Promoter (<=1kb)	16	1114082	1128731	14650	2	146336	0	ENSG00000261713	SSTR5-AS1	SSTR5 antisense RNA 1	#N/A	#N/A
3_MACS_peak_1218_lociStitched	chr1	228247995	228272221	3	22011	23283.6	5836.04	82	1	228247996	24226	*	3_MACS_peak_1218_lociStitched	82	Promoter (<=1kb)	1	228270361	228286913	16553	1	375	0	ENSG00000143761	ARF1	ADP ribosylation factor 1	#N/A	#N/A
2_MACS_peak_1251_lociStitched	chr1	230696106	230721376	2	22602	25219.5	7927.2	83	1	230696107	25270	*	2_MACS_peak_1251_lociStitched	83	Distal Intergenic	1	230778202	230829731	51530	1	22796	-56826	ENSG00000135775	COG2	component of oligomeric golgi complex 2	#N/A	#N/A
1_MACS_peak_1347_lociStitched	chr1	234790596	234812925	1	22330	23847.4	6805.88	84	1	234790597	22329	*	1_MACS_peak_1347_lociStitched	84	Exon (uc001hwh.3/uc001hwh.3, exon 2 of 4)	1	234765057	234770526	5470	1	100302691	25540	ENSG00000224939	LINC00184	long intergenic non-protein coding RNA 184	#N/A	#N/A
6_MACS_peak_4814_lociStitched	chr18	56505151	56539948	6	18368	20324.9	3288.32	85	1	56505152	34797	*	6_MACS_peak_4814_lociStitched	85	Promoter (<=1kb)	18	56530061	56653709	123649	1	55205	0	ENSG00000074657	ZNF532	zinc finger protein 532	#N/A	#N/A
4_MACS_peak_681_lociStitched	chr1	156628373	156667200	4	20644	23793.2	6798.61	86	1	156628374	38827	*	4_MACS_peak_681_lociStitched	86	Promoter (<=1kb)	1	156638556	156647189	8634	2	10763	0	ENSG00000132688	NES	nestin	#N/A	#N/A
13_MACS_peak_3650_lociStitched	chr15	86336875	86382210	13	20405	20423.4	3445.46	87	1	86336876	45335	*	13_MACS_peak_3650_lociStitched	87	Promoter (<=1kb)	15	86302559	86338189	35631	2	64410	0	ENSG00000183655	KLHL25	kelch like family member 25	#N/A	#N/A
4_MACS_peak_526_lociStitched	chr1	146974276	147015743	4	24553	28865.2	11888.6	88	1	146974277	41467	*	4_MACS_peak_526_lociStitched	88	Promoter (<=1kb)	1	146853914	146989699	135786	2	100289211	0	ENSG00000278811	LINC00624	long intergenic non-protein coding RNA 624	#N/A	#N/A
6_MACS_peak_6273_lociStitched	chr20	48986051	49033057	6	23843	23601.7	6627.85	89	1	48986052	47006	*	6_MACS_peak_6273_lociStitched	89	Distal Intergenic	20	48909257	48931456	22200	1	284751	76795	ENSG00000203999	LINC01270	long intergenic non-protein coding RNA 1270	#N/A	#N/A
4_MACS_peak_1053_lociStitched	chr1	212390701	212431231	4	23282	27633.4	10675.6	90	1	212390702	40530	*	4_MACS_peak_1053_lociStitched	90	Distal Intergenic	1	212458879	212535205	76327	1	5525	-27648	ENSG00000066027	PPP2R5A	protein phosphatase 2 regulatory subunit B'alpha	#N/A	#N/A
5_MACS_peak_696_lociStitched	chr1	159883850	159924542	5	23720	23544.4	6657.21	91	1	159883851	40692	*	5_MACS_peak_696_lociStitched	91	Promoter (<=1kb)	1	159896829	159915386	18558	2	57549	0	ENSG00000085552	IGSF9	immunoglobulin superfamily member 9	#N/A	#N/A
8_MACS_peak_6633_lociStitched	chr21	46712554	46754932	8	26595	21871.3	5017.56	92	1	46712555	42378	*	8_MACS_peak_6633_lociStitched	92	Exon (uc002zhf.3/642852, exon 3 of 3)	21	46707967	46717269	9303	1	642852	4588	ENSG00000223768	LINC00205	long intergenic non-protein coding RNA 205	#N/A	#N/A
6_MACS_peak_6441_lociStitched	chr20	61846580	61875430	6	24357	21409.6	4575.61	93	1	61846581	28850	*	6_MACS_peak_6441_lociStitched	93	Promoter (<=1kb)	20	61870131	61870194	64	1	100423014	0	ENSG00000266463	MIR3196	microRNA 3196	#N/A	#N/A
5_MACS_peak_1092_lociStitched	chr1	218905957	218952268	5	26495	28133.9	11332.3	94	1	218905958	46311	*	5_MACS_peak_1092_lociStitched	94	Distal Intergenic	1	218517538	218519020	1483	2	728463	-386938	ENSG00000232480	TGFB2-AS1	TGFB2 antisense RNA 1 (head to head)	#N/A	#N/A
7_MACS_peak_2321_lociStitched	chr11	75019968	75063798	7	17078	21397.8	4825.68	95	1	75019969	43830	*	7_MACS_peak_2321_lociStitched	95	Promoter (<=1kb)	11	74971166	75062875	91710	2	408	0	ENSG00000137486	ARRB1	arrestin beta 1	#N/A	#N/A
5_MACS_peak_5718_lociStitched	chr2	129118657	129143514	5	22909	18821.7	2361.41	96	1	129118658	24857	*	5_MACS_peak_5718_lociStitched	96	Distal Intergenic	2	129023054	129076171	53118	2	9394	-42487	ENSG00000136720	HS6ST1	heparan sulfate 6-O-sulfotransferase 1	#N/A	#N/A
2_MACS_peak_675_lociStitched	chr1	156389663	156412200	2	22401	20184.1	3732.13	97	1	156389664	22537	*	2_MACS_peak_675_lociStitched	97	Promoter (<=1kb)	1	156374055	156400493	26439	2	10485	0	ENSG00000125462	C1orf61	chromosome 1 open reading frame 61	#N/A	#N/A
5_MACS_peak_8461_lociStitched	chr5	176279344	176302127	5	19115	18319.8	1938.83	98	1	176279345	22783	*	5_MACS_peak_8461_lociStitched	98	5' UTR	5	176237560	176307899	70340	1	90249	41785	ENSG00000113763	UNC5A	unc-5 netrin receptor A	#N/A	#N/A
4_MACS_peak_1234_lociStitched	chr1	229542106	229571034	4	19776	21936.1	5606.25	99	1	229542107	28928	*	4_MACS_peak_1234_lociStitched	99	Promoter (<=1kb)	1	229566993	229569843	2851	2	58	0	ENSG00000143632	ACTA1	actin alpha 1, skeletal muscle	#N/A	#N/A
9_MACS_peak_1894_lociStitched	chr10	134195392	134237701	9	18711	20765.3	4565.14	100	1	134195393	42309	*	9_MACS_peak_1894_lociStitched	100	Promoter (<=1kb)	10	134210702	134231358	20657	1	170394	0	ENSG00000171813	PWWP2B	PWWP domain containing 2B	#N/A	#N/A
4_MACS_peak_3596_lociStitched	chr15	74606032	74630600	4	19758	19042.7	2940.79	101	1	74606033	24568	*	4_MACS_peak_3596_lociStitched	101	3' UTR	15	74630103	74660081	29979	2	1583	29481	ENSG00000140459	CYP11A1	cytochrome P450 family 11 subfamily A member 1	#N/A	#N/A
6_MACS_peak_4302_lociStitched	chr17	32927400	32954143	6	22088	18594.4	2495.12	102	1	32927401	26743	*	6_MACS_peak_4302_lociStitched	102	Exon (uc002hif.3/124842, exon 2 of 10)	17	32907768	32966337	58570	1	124842	19633	ENSG00000181291	TMEM132E	transmembrane protein 132E	#N/A	#N/A
7_MACS_peak_4809_lociStitched	chr18	56446483	56475365	7	20715	18033.9	2148.82	103	1	56446484	28882	*	7_MACS_peak_4809_lociStitched	103	Exon (uc021ukv.1/uc021ukv.1, exon 1 of 1)	18	56530061	56653709	123649	1	55205	-54696	ENSG00000074657	ZNF532	zinc finger protein 532	#N/A	#N/A
7_MACS_peak_536_lociStitched	chr1	149856211	149910557	7	22141	29303.4	13499.5	104	1	149856212	54346	*	7_MACS_peak_536_lociStitched	104	Promoter (<=1kb)	1	149895209	149900144	4936	2	10262	0	ENSG00000143368	SF3B4	splicing factor 3b subunit 4	#N/A	#N/A
1_MACS_peak_513_lociStitched	chr1	144930384	144948447	1	18064	22481.2	6968.71	105	1	144930385	18063	*	1_MACS_peak_513_lociStitched	105	5' UTR	1	144146811	146467744	2320934	1	100288142	783574	ENSG00000162825	NBPF20	NBPF member 20	#N/A	#N/A
4_MACS_peak_5294_lociStitched	chr19	57475473	57503918	4	19584	17664.3	2312.58	106	1	57475474	28445	*	4_MACS_peak_5294_lociStitched	106	Distal Intergenic	19	57352270	57359922	7653	1	100073347	123204	ENSG00000268654	MIMT1	MER1 repeat containing imprinted transcript 1	#N/A	#N/A
5_MACS_peak_621_lociStitched	chr1	154377158	154416779	5	18968	21712.3	6541.43	107	1	154377159	39621	*	5_MACS_peak_621_lociStitched	107	Promoter (<=1kb)	1	154377669	154441926	64258	1	3570	0	ENSG00000160712	IL6R	interleukin 6 receptor	#N/A	#N/A
5_MACS_peak_5676_lociStitched	chr2	118605618	118636844	5	20380	17374.1	2260.76	108	1	118605619	31226	*	5_MACS_peak_5676_lociStitched	108	Distal Intergenic	2	118572255	118589953	17699	1	8886	33364	ENSG00000088205	DDX18	DEAD-box helicase 18	#N/A	#N/A
6_MACS_peak_9221_lociStitched	chr7	47098776	47129886	6	21169	18258.5	3151.44	109	1	47098777	31110	*	6_MACS_peak_9221_lociStitched	109	Distal Intergenic	7	47314752	47621742	306991	2	64759	491856	ENSG00000136205	TNS3	tensin 3	#N/A	#N/A
6_MACS_peak_6846_lociStitched	chr22	37583519	37626483	6	12943	18805.3	3733.57	110	1	37583520	42964	*	6_MACS_peak_6846_lociStitched	110	Promoter (<=1kb)	22	37576206	37594341	18136	2	114904	0	ENSG00000133466	C1QTNF6	C1q and TNF related 6	#N/A	#N/A
5_MACS_peak_9378_lociStitched	chr7	131610775	131639415	5	20778	18547.3	3485.49	111	1	131610776	28640	*	5_MACS_peak_9378_lociStitched	111	Distal Intergenic	7	131185021	131241376	56356	2	5420	-369400	ENSG00000128567	PODXL	podocalyxin like	#N/A	#N/A
4_MACS_peak_22_lociStitched	chr1	1007375	1026383	4	15162	16856.3	1796.26	112	1	1007376	19008	*	4_MACS_peak_22_lociStitched	112	Promoter (<=1kb)	1	1007126	1009687	2562	2	401934	0	ENSG00000237330	RNF223	ring finger protein 223	#N/A	#N/A
7_MACS_peak_6114_lociStitched	chr20	25175933	25220760	7	16401	19190.4	4330.29	113	1	25175934	44827	*	7_MACS_peak_6114_lociStitched	113	Promoter (<=1kb)	20	25176339	25207360	31022	1	955	0	ENSG00000197586	ENTPD6	ectonucleoside triphosphate diphosphohydrolase 6	#N/A	#N/A
6_MACS_peak_5442_lociStitched	chr2	28656689	28695876	6	16634	18253.3	3405.35	114	1	28656690	39187	*	6_MACS_peak_5442_lociStitched	114	Distal Intergenic	2	28718938	28866653	147716	1	151056	-23062	ENSG00000163803	PLB1	phospholipase B1	#N/A	#N/A
9_MACS_peak_6953_lociStitched	chr22	50327350	50364689	9	18255	18617.2	3786.17	115	1	50327351	37339	*	9_MACS_peak_6953_lociStitched	115	Promoter (<=1kb)	22	50354143	50357720	3578	1	415116	0	ENSG00000198355	PIM3	Pim-3 proto-oncogene, serine/threonine kinase	#N/A	#N/A
8_MACS_peak_8716_lociStitched	chr6	41454410	41496282	8	13850	18901	4233.26	116	1	41454411	41872	*	8_MACS_peak_8716_lociStitched	116	Exon (uc003oqk.2/uc003oqk.2, exon 1 of 3)	6	41514164	41570122	55959	1	116113	-17882	ENSG00000137166	FOXP4	forkhead box P4	#N/A	#N/A
4_MACS_peak_9836_lociStitched	chr8	102583587	102624581	4	24876	25063.7	10396.1	117	1	102583588	40994	*	4_MACS_peak_9836_lociStitched	117	3' UTR	8	102504668	102681952	177285	1	79977	78920	ENSG00000083307	GRHL2	grainyhead like transcription factor 2	#N/A	#N/A
7_MACS_peak_2147_lociStitched	chr11	56891730	56932337	7	15217	19345.2	4702.29	118	1	56891731	40607	*	7_MACS_peak_2147_lociStitched	118	Distal Intergenic	11	56949221	56959188	9968	1	219527	-16884	ENSG00000183908	LRRC55	leucine rich repeat containing 55	#N/A	#N/A
6_MACS_peak_3539_lociStitched	chr15	66909646	66948485	6	16175	18650.5	4012.07	119	1	66909647	38839	*	6_MACS_peak_3539_lociStitched	119	Intron (uc002aqe.3/uc002aqe.3, intron 1 of 4)	15	66994674	67074337	79664	1	4091	-46189	ENSG00000137834	SMAD6	SMAD family member 6	#N/A	#N/A
1_MACS_peak_1155_lociStitched	chr1	223885545	223902557	1	17013	19453.2	4865.43	120	1	223885546	17012	*	1_MACS_peak_1155_lociStitched	120	Promoter (<=1kb)	1	223889295	223963720	74426	1	824	0	ENSG00000162909	CAPN2	calpain 2	#N/A	#N/A
2_MACS_peak_1112_lociStitched	chr1	219952300	219970125	2	15957	19395.4	4859.1	121	1	219952301	17825	*	2_MACS_peak_1112_lociStitched	121	Exon (uc001hlu.1/55532, exon 7 of 9)	1	219858769	220131989	273221	2	55532	161864	ENSG00000196660	SLC30A10	solute carrier family 30 member 10	#N/A	#N/A
2_MACS_peak_5067_lociStitched	chr19	18840659	18858202	2	15208	16430.8	1905.17	122	1	18840660	17543	*	2_MACS_peak_5067_lociStitched	122	5' UTR	19	18794425	18893143	98719	1	23373	46235	ENSG00000105662	CRTC1	CREB regulated transcription coactivator 1	CRTC1	oncogene, fusion
8_MACS_peak_9084_lociStitched	chr7	1363725	1408923	8	15708	18431.7	3995.5	123	1	1363726	45198	*	8_MACS_peak_9084_lociStitched	123	Distal Intergenic	7	1473995	1499109	25115	2	79778	90186	ENSG00000164877	MICALL2	MICAL like 2	#N/A	#N/A
5_MACS_peak_5495_lociStitched	chr2	43130234	43162206	5	19832	17789.2	3353.86	124	1	43130235	31972	*	5_MACS_peak_5495_lociStitched	124	Distal Intergenic	2	42994229	43019751	25523	2	23498	-110484	ENSG00000162882	HAAO	3-hydroxyanthranilate 3,4-dioxygenase	#N/A	#N/A
5_MACS_peak_4661_lociStitched	chr17	80159069	80188496	5	17315	16664.5	2486.58	125	1	80159070	29427	*	5_MACS_peak_4661_lociStitched	125	Promoter (<=1kb)	17	80059346	80170689	111344	2	284001	0	ENSG00000176155	CCDC57	coiled-coil domain containing 57	#N/A	#N/A
9_MACS_peak_7871_lociStitched	chr5	1161142	1202581	9	21211	20002.6	5847.04	126	1	1161143	41439	*	9_MACS_peak_7871_lociStitched	126	Promoter (<=1kb)	5	1201710	1225230	23521	1	340024	0	ENSG00000174358	SLC6A19	solute carrier family 6 member 19	#N/A	#N/A
6_MACS_peak_1943_lociStitched	chr11	1674084	1723430	6	17003	17739.9	3602.26	127	1	1674085	49346	*	6_MACS_peak_1943_lociStitched	127	Promoter (<=1kb)	11	1704500	1706859	2360	2	100132464	0	ENSG00000205865	FAM99B	family with sequence similarity 99 member B	#N/A	#N/A
2_MACS_peak_1500_lociStitched	chr1	247443228	247461671	2	17756	19136.5	5075.51	128	1	247443229	18443	*	2_MACS_peak_1500_lociStitched	128	Downstream (1-2kb)	1	247463622	247495045	31424	2	84838	33374	ENSG00000162714	ZNF496	zinc finger protein 496	#N/A	#N/A
3_MACS_peak_1345_lociStitched	chr1	234734857	234762535	3	23138	21303.8	7254.4	129	1	234734858	27678	*	3_MACS_peak_1345_lociStitched	129	Promoter (<=1kb)	1	234740015	234745271	5257	2	359948	0	ENSG00000168264	IRF2BP2	interferon regulatory factor 2 binding protein 2	#N/A	#N/A
3_MACS_peak_7907_lociStitched	chr5	5324559	5345306	3	18786	17778.1	3757.28	130	1	5324560	20747	*	3_MACS_peak_7907_lociStitched	130	Distal Intergenic	5	5422786	5490347	67562	1	23379	-77480	ENSG00000164151	ICE1	interactor of little elongation complex ELL subunit 1	#N/A	#N/A
5_MACS_peak_3314_lociStitched	chr14	102067888	102097077	5	18704	17236.1	3239.98	131	1	102067889	29189	*	5_MACS_peak_3314_lociStitched	131	Distal Intergenic	14	102027688	102029789	2102	1	1735	40201	ENSG00000197406	DIO3	iodothyronine deiodinase 3	#N/A	#N/A
5_MACS_peak_4146_lociStitched	chr17	1636757	1667248	5	12566	16175.5	2192.3	132	1	1636758	30491	*	5_MACS_peak_4146_lociStitched	132	Promoter (<=1kb)	17	1665259	1680859	15601	1	5176	0	ENSG00000132386	SERPINF1	serpin family F member 1	#N/A	#N/A
4_MACS_peak_6386_lociStitched	chr20	59918652	59937884	4	18507	16616.4	2738.64	133	1	59918653	19232	*	4_MACS_peak_6386_lociStitched	133	Intron (uc002ybn.2/1002, intron 2 of 15)	20	59827482	60515673	688192	1	1002	91171	ENSG00000179242	CDH4	cadherin 4	#N/A	#N/A
8_MACS_peak_213_lociStitched	chr1	29738663	29782441	8	15132	18483.1	4609.82	134	1	29738664	43778	*	8_MACS_peak_213_lociStitched	134	Distal Intergenic	1	29563028	29653325	90298	1	10076	175636	ENSG00000060656	PTPRU	protein tyrosine phosphatase receptor type U	#N/A	#N/A
2_MACS_peak_1034_lociStitched	chr1	209103820	209119662	2	15582	18047.2	4212.39	135	1	209103821	15842	*	2_MACS_peak_1034_lociStitched	135	Distal Intergenic	1	209602168	209605892	3725	1	642587	-482506	ENSG00000230937	MIR205HG	MIR205 host gene	#N/A	#N/A
2_MACS_peak_1145_lociStitched	chr1	223187138	223215883	2	19260	20866	7059.77	136	1	223187139	28745	*	2_MACS_peak_1145_lociStitched	136	Distal Intergenic	1	223282748	223316624	33877	2	7100	100741	ENSG00000187554	TLR5	toll like receptor 5	#N/A	#N/A
3_MACS_peak_8753_lociStitched	chr6	43891179	43922528	3	15012	17505.3	3702.32	137	1	43891180	31349	*	3_MACS_peak_8753_lociStitched	137	Exon (uc011dvm.2/100132354, exon 2 of 2)	6	43858765	43905944	47180	1	100132354	32415	NA	LINC01512	long intergenic non-protein coding RNA 1512	#N/A	#N/A
5_MACS_peak_4010_lociStitched	chr16	70719015	70749534	5	14628	17057.1	3274.69	138	1	70719016	30519	*	5_MACS_peak_4010_lociStitched	138	Promoter (<=1kb)	16	70695107	70719954	24848	2	92154	0	ENSG00000132613	MTSS2	MTSS I-BAR domain containing 2	#N/A	#N/A
7_MACS_peak_3915_lociStitched	chr16	30537179	30583490	7	14905	17278.6	3589.1	139	1	30537180	46311	*	7_MACS_peak_3915_lociStitched	139	Promoter (<=1kb)	16	30542779	30546194	3416	2	65988	0	ENSG00000169955	ZNF747	zinc finger protein 747	#N/A	#N/A
9_MACS_peak_6587_lociStitched	chr21	44847298	44882489	9	18892	16701.6	3044.02	140	1	44847299	35191	*	9_MACS_peak_6587_lociStitched	140	Promoter (<=1kb)	21	44869904	44873771	3868	1	284836	0	ENSG00000188660	LINC00319	long intergenic non-protein coding RNA 319	#N/A	#N/A
8_MACS_peak_6536_lociStitched	chr21	37343480	37379294	8	15177	16492.3	2868.7	141	1	37343481	35814	*	8_MACS_peak_6536_lociStitched	141	Promoter (<=1kb)	21	36160098	37357047	1196950	2	861	0	ENSG00000159216	RUNX1	RUNX family transcription factor 1	RUNX1	oncogene, TSG, fusion
4_MACS_peak_9554_lociStitched	chr8	41501382	41525215	4	17567	16223.1	2628.78	142	1	41501383	23833	*	4_MACS_peak_9554_lociStitched	142	Promoter (<=1kb)	8	41517959	41518026	68	2	619554	0	ENSG00000274705	MIR486-1	microRNA 486-1	#N/A	#N/A
2_MACS_peak_1183_lociStitched	chr1	226296435	226318008	2	19225	18969.1	5378.15	143	1	226296436	21573	*	2_MACS_peak_1183_lociStitched	143	Distal Intergenic	1	226251678	226259703	8026	1	440926	44758	NA	H3F3AP4	H3 histone, family 3A, pseudogene 4	#N/A	#N/A
6_MACS_peak_1896_lociStitched	chr10	134250315	134279743	6	16492	16158.9	2763.29	144	1	134250316	29428	*	6_MACS_peak_1896_lociStitched	144	Promoter (<=1kb)	10	134258714	134261825	3112	1	170393	0	NA	C10orf91	chromosome 10 open reading frame 91 (putative)	#N/A	#N/A
5_MACS_peak_9833_lociStitched	chr8	102502728	102528518	5	17278	19437.9	6184.44	145	1	102502729	25790	*	5_MACS_peak_9833_lociStitched	145	Promoter (<=1kb)	8	102504668	102681952	177285	1	79977	0	ENSG00000083307	GRHL2	grainyhead like transcription factor 2	#N/A	#N/A
4_MACS_peak_9938_lociStitched	chr8	122306574	122338500	4	24143	21767.1	8514.66	146	1	122306575	31926	*	4_MACS_peak_9938_lociStitched	146	Distal Intergenic	8	122651586	122657564	5979	1	594842	-313086	NA	HAS2-AS1	HAS2 antisense RNA 1	#N/A	#N/A
3_MACS_peak_10055_lociStitched	chr8	143419880	143439265	3	11992	15126.1	1880.35	147	1	143419881	19385	*	3_MACS_peak_10055_lociStitched	147	5' UTR	8	143293441	143484543	191103	2	203062	45278	ENSG00000171045	TSNARE1	t-SNARE domain containing 1	#N/A	#N/A
7_MACS_peak_8479_lociStitched	chr5	177844748	177870532	7	20829	15697.3	2529.41	148	1	177844749	25784	*	7_MACS_peak_8479_lociStitched	148	Intron (uc021yiy.1/91522, intron 2 of 28)	5	177664617	178017556	352940	2	91522	147024	ENSG00000050767	COL23A1	collagen type XXIII alpha 1 chain	#N/A	#N/A
5_MACS_peak_8695_lociStitched	chr6	37604043	37626737	5	18068	15454.6	2389.68	149	1	37604044	22694	*	5_MACS_peak_8695_lociStitched	149	5' UTR	6	37600284	37665766	65483	2	266727	39029	ENSG00000112139	MDGA1	MAM domain containing glycosylphosphatidylinositol anchor 1	#N/A	#N/A
5_MACS_peak_601_lociStitched	chr1	153629931	153673433	5	18243	24169.7	11119.1	150	1	153629932	43502	*	5_MACS_peak_601_lociStitched	150	Promoter (<=1kb)	1	153631130	153634328	3199	1	23557	0	ENSG00000143553	SNAPIN	SNAP associated protein	#N/A	#N/A
6_MACS_peak_5922_lociStitched	chr2	232229407	232261443	6	16670	16197.4	3165.16	151	1	232229408	32036	*	6_MACS_peak_5922_lociStitched	151	Promoter (<=1kb)	2	232260335	232265875	5541	1	93010	0	ENSG00000156966	B3GNT7	UDP-GlcNAc:betaGal beta-1,3-N-acetylglucosaminyltransferase 7	#N/A	#N/A
7_MACS_peak_390_lociStitched	chr1	59325152	59366545	7	16609	17712.1	4702.24	152	1	59325153	41393	*	7_MACS_peak_390_lociStitched	152	3' UTR	1	59250823	59365384	114562	1	100131060	74330	ENSG00000234807	LINC01135	long intergenic non-protein coding RNA 1135	#N/A	#N/A
2_MACS_peak_6643_lociStitched	chr21	46897035	46915528	2	16674	14801.8	1873.34	153	1	46897036	18493	*	2_MACS_peak_6643_lociStitched	153	Exon (uc002zhg.3/80781, exon 7 of 42)	21	46825097	46933634	108538	1	80781	71939	ENSG00000182871	COL18A1	collagen type XVIII alpha 1 chain	#N/A	#N/A
3_MACS_peak_8712_lociStitched	chr6	41408475	41441768	3	13295	16683.1	3785.41	154	1	41408476	33293	*	3_MACS_peak_8712_lociStitched	154	Distal Intergenic	6	41514164	41570122	55959	1	116113	-72396	ENSG00000137166	FOXP4	forkhead box P4	#N/A	#N/A
4_MACS_peak_6409_lociStitched	chr20	60935631	60963174	4	20105	16443.2	3550.29	155	1	60935632	27543	*	4_MACS_peak_6409_lociStitched	155	Promoter (<=1kb)	20	60884121	60942368	58248	2	3911	0	ENSG00000130702	LAMA5	laminin subunit alpha 5	#N/A	#N/A
3_MACS_peak_6597_lociStitched	chr21	44923439	44952287	3	13025	15961.6	3080.97	156	1	44923440	28848	*	3_MACS_peak_6597_lociStitched	156	3' UTR	21	44949072	45079374	130303	2	11077	127087	ENSG00000160207	HSF2BP	heat shock transcription factor 2 binding protein	#N/A	#N/A
7_MACS_peak_6292_lociStitched	chr20	49277650	49318366	7	15229	18505.4	5651.38	157	1	49277651	40716	*	7_MACS_peak_6292_lociStitched	157	Promoter (<=1kb)	20	49202647	49307916	105270	2	140876	0	ENSG00000042062	RIPOR3	RIPOR family member 3	#N/A	#N/A
4_MACS_peak_9826_lociStitched	chr8	102448705	102490013	4	19581	23653	10835.1	158	1	102448706	41308	*	4_MACS_peak_9826_lociStitched	158	Distal Intergenic	8	102504668	102681952	177285	1	79977	-14655	ENSG00000083307	GRHL2	grainyhead like transcription factor 2	#N/A	#N/A
5_MACS_peak_8642_lociStitched	chr6	32051835	32079060	5	18440	15267.8	2472.03	159	1	32051836	27225	*	5_MACS_peak_8642_lociStitched	159	5' UTR	6	32485154	32557613	72460	2	3127	478553	ENSG00000198502	HLA-DRB5	major histocompatibility complex, class II, DR beta 5	#N/A	#N/A
3_MACS_peak_6324_lociStitched	chr20	55658753	55673091	3	14265	15282.9	2506.28	160	1	55658754	14338	*	3_MACS_peak_6324_lociStitched	160	Distal Intergenic	20	55743809	55841707	97899	2	655	168616	ENSG00000101144	BMP7	bone morphogenetic protein 7	#N/A	#N/A
4_MACS_peak_1881_lociStitched	chr10	133579338	133604973	4	14584	15316.9	2568.63	161	1	133579339	25635	*	4_MACS_peak_1881_lociStitched	161	Exon (uc021qba.1/399827, exon 5 of 5)	10	133604734	133622535	17802	2	399827	17562	ENSG00000189275	LINC01164	long intergenic non-protein coding RNA 1164	#N/A	#N/A
3_MACS_peak_6049_lociStitched	chr20	2780178	2802604	3	15290	14940.2	2195.51	162	1	2780179	22426	*	3_MACS_peak_6049_lociStitched	162	Promoter (<=1kb)	20	2795633	2797804	2172	1	100288797	0	ENSG00000198326	TMEM239	transmembrane protein 239	#N/A	#N/A
5_MACS_peak_350_lociStitched	chr1	49109713	49137968	5	19370	16308.8	3588.39	163	1	49109714	28255	*	5_MACS_peak_350_lociStitched	163	5' UTR	1	48998527	50489626	1491100	2	84871	1351658	ENSG00000186094	AGBL4	ATP/GTP binding protein like 4	#N/A	#N/A
6_MACS_peak_4430_lociStitched	chr17	46294549	46320352	6	19101	15492.1	2776.4	164	1	46294550	25803	*	6_MACS_peak_4430_lociStitched	164	5' UTR	17	46210802	46507594	296793	2	8631	187242	ENSG00000141293	SKAP1	src kinase associated phosphoprotein 1	#N/A	#N/A
5_MACS_peak_1194_lociStitched	chr1	226889958	226928415	5	19332	23328	10621.8	165	1	226889959	38457	*	5_MACS_peak_1194_lociStitched	165	Promoter (<=1kb)	1	226819391	226926876	107486	2	3707	0	ENSG00000143772	ITPKB	inositol-trisphosphate 3-kinase B	#N/A	#N/A
5_MACS_peak_6482_lociStitched	chr20	62669695	62695539	5	17965	16914.9	4243.58	166	1	62669696	25844	*	5_MACS_peak_6482_lociStitched	166	Promoter (<=1kb)	20	62679079	62680979	1901	2	54345	0	ENSG00000203883	SOX18	SRY-box 18	#N/A	#N/A
5_MACS_peak_2977_lociStitched	chr13	113797756	113816263	5	15319	14368.8	1789.63	167	1	113797757	18507	*	5_MACS_peak_2977_lociStitched	167	Promoter (<=1kb)	13	113812968	113826698	13731	1	8858	0	ENSG00000126231	PROZ	protein Z, vitamin K dependent plasma glycoprotein	#N/A	#N/A
3_MACS_peak_9462_lociStitched	chr7	153133571	153154386	3	16200	14889	2312.55	168	1	153133572	20815	*	3_MACS_peak_9462_lociStitched	168	Distal Intergenic	7	153584419	154685995	1101577	1	1804	-430033	ENSG00000130226	DPP6	dipeptidyl peptidase like 6	#N/A	#N/A
3_MACS_peak_1258_lociStitched	chr1	230877907	230898962	3	19946	18404.2	5897.51	169	1	230877908	21055	*	3_MACS_peak_1258_lociStitched	169	Promoter (<=1kb)	1	230883130	230937749	54620	1	10753	0	ENSG00000135773	CAPN9	calpain 9	#N/A	#N/A
6_MACS_peak_131_lociStitched	chr1	22568203	22595708	6	14794	15188.3	2728.5	170	1	22568204	27505	*	6_MACS_peak_131_lociStitched	170	Distal Intergenic	1	22443798	22470385	26588	2	54361	-97819	ENSG00000162552	WNT4	Wnt family member 4	#N/A	#N/A
4_MACS_peak_828_lociStitched	chr1	178576176	178600644	4	18414	16124.4	3667.75	171	1	178576177	24468	*	4_MACS_peak_828_lociStitched	171	Distal Intergenic	1	178646884	178646969	86	1	100616328	-46240	ENSG00000266417	MIR4424	microRNA 4424	#N/A	#N/A
3_MACS_peak_6336_lociStitched	chr20	56095512	56116786	3	12059	15372.6	2989	172	1	56095513	21274	*	3_MACS_peak_6336_lociStitched	172	Promoter (<=1kb)	20	56063879	56100708	36830	2	140690	0	ENSG00000124092	CTCFL	CCCTC-binding factor like	#N/A	#N/A
4_MACS_peak_8448_lociStitched	chr5	175246159	175270711	4	15872	15232.1	2870.13	173	1	175246160	24552	*	4_MACS_peak_8448_lociStitched	173	Intron (uc003mde.1/10814, intron 2 of 4)	5	175223610	175311023	87414	1	10814	22550	ENSG00000145920	CPLX2	complexin 2	#N/A	#N/A
1_MACS_peak_7855_lociStitched	chr5	368494	380229	1	11736	14545.5	2190.92	174	1	368495	11735	*	1_MACS_peak_7855_lociStitched	174	Exon (uc003jav.3/57491, exon 4 of 12)	5	304292	438405	134114	1	57491	64203	ENSG00000286169	AHRR	aryl-hydrocarbon receptor repressor	#N/A	#N/A
8_MACS_peak_3800_lociStitched	chr16	3004191	3040168	8	15630	15542.1	3187.56	175	1	3004192	35977	*	8_MACS_peak_3800_lociStitched	175	Promoter (<=1kb)	16	3019342	3023485	4144	1	124222	0	ENSG00000162073	PAQR4	progestin and adipoQ receptor family member 4	#N/A	#N/A
5_MACS_peak_4466_lociStitched	chr17	48229406	48259760	5	12053	15586.8	3247.88	176	1	48229407	30354	*	5_MACS_peak_4466_lociStitched	176	Promoter (<=1kb)	17	48248789	48249837	1049	2	373861	0	NA	HILS1	histone linker H1 domain, spermatid-specific 1 (pseudogene)	#N/A	#N/A
8_MACS_peak_2341_lociStitched	chr11	76746020	76777716	8	12423	14932	2595.9	177	1	76746021	31696	*	8_MACS_peak_2341_lociStitched	177	Promoter (<=1kb)	11	76745435	76753005	7571	1	192134	586	ENSG00000198488	B3GNT6	UDP-GlcNAc:betaGal beta-1,3-N-acetylglucosaminyltransferase 6	#N/A	#N/A
2_MACS_peak_6345_lociStitched	chr20	56224037	56238578	2	14014	14404.3	2096.81	178	1	56224038	14541	*	2_MACS_peak_6345_lociStitched	178	5' UTR	20	56223448	56286592	63145	2	56937	48014	ENSG00000124225	PMEPA1	prostate transmembrane protein, androgen induced 1	#N/A	#N/A
3_MACS_peak_1769_lociStitched	chr10	80914865	80941479	3	14188	15159.3	2882.3	179	1	80914866	26614	*	3_MACS_peak_1769_lociStitched	179	5' UTR	10	80828792	81076285	247494	1	57178	86074	ENSG00000108175	ZMIZ1	zinc finger MIZ-type containing 1	#N/A	#N/A
6_MACS_peak_5341_lociStitched	chr2	2869998	2892099	6	16280	14650.8	2395.75	180	1	2869999	22101	*	6_MACS_peak_5341_lociStitched	180	Distal Intergenic	2	3192741	3381653	188913	2	7260	489554	ENSG00000032389	EIPR1	EARP complex and GARP complex interacting protein 1	#N/A	#N/A
4_MACS_peak_6414_lociStitched	chr20	61070332	61091562	4	15632	15179.5	2927.62	181	1	61070333	21230	*	4_MACS_peak_6414_lociStitched	181	Distal Intergenic	20	61038553	61051026	12474	2	140628	-19307	ENSG00000130700	GATA5	GATA binding protein 5	#N/A	#N/A
5_MACS_peak_8502_lociStitched	chr5	180017131	180046700	5	15459	15378.8	3255.55	182	1	180017132	29569	*	5_MACS_peak_8502_lociStitched	182	Promoter (<=1kb)	5	180017105	180018487	1383	2	92304	0	ENSG00000161055	SCGB3A1	secretoglobin family 3A member 1	#N/A	#N/A
5_MACS_peak_9928_lociStitched	chr8	120580179	120610189	5	20828	19119.4	7004.33	183	1	120580180	30010	*	5_MACS_peak_9928_lociStitched	183	5' UTR	8	120569317	120651106	81790	2	5168	40917	ENSG00000136960	ENPP2	ectonucleotide pyrophosphatase/phosphodiesterase 2	#N/A	#N/A
4_MACS_peak_1543_lociStitched	chr10	3442945	3464581	4	14563	14204	2235	184	1	3442946	21636	*	4_MACS_peak_1543_lociStitched	184	Intron (uc001igy.1/uc001igy.1, intron 1 of 1)	10	3179116	3215033	35918	2	10531	-227913	ENSG00000107959	PITRM1	pitrilysin metallopeptidase 1	#N/A	#N/A
7_MACS_peak_9580_lociStitched	chr8	49072412	49112481	7	16318	15434.6	3494.02	185	1	49072413	40069	*	7_MACS_peak_9580_lociStitched	185	Distal Intergenic	8	48920995	48974454	53460	1	7336	151418	ENSG00000169139	UBE2V2	ubiquitin conjugating enzyme E2 V2	#N/A	#N/A
2_MACS_peak_132_lociStitched	chr1	23000718	23016638	2	12869	13840.8	1900.85	186	1	23000719	15920	*	2_MACS_peak_132_lociStitched	186	Distal Intergenic	1	23037331	23241823	204493	1	2048	-20693	ENSG00000133216	EPHB2	EPH receptor B2	#N/A	#N/A
2_MACS_peak_921_lociStitched	chr1	201064713	201085278	2	16067	17860.7	5941.23	187	1	201064714	20565	*	2_MACS_peak_921_lociStitched	187	Promoter (<=1kb)	1	201083081	201084500	1420	2	647219	0	ENSG00000232237	ASCL5	achaete-scute family bHLH transcription factor 5	#N/A	#N/A
4_MACS_peak_2014_lociStitched	chr11	8730583	8752869	4	14076	14040.2	2132.77	188	1	8730584	22286	*	4_MACS_peak_2014_lociStitched	188	5' UTR	11	8714899	8932498	217600	2	6764	179629	ENSG00000166444	ST5	suppression of tumorigenicity 5	#N/A	#N/A
8_MACS_peak_8519_lociStitched	chr6	1043351	1071388	8	15608	14579.2	2753.23	189	1	1043352	28037	*	8_MACS_peak_8519_lociStitched	189	Exon (uc031smk.1/285768, exon 2 of 2)	6	961241	1101567	140327	2	285768	30179	NA	LINC01622	long intergenic non-protein coding RNA 1622	#N/A	#N/A
4_MACS_peak_412_lociStitched	chr1	68193547	68221584	4	13644	15030.6	3221.45	190	1	68193548	28037	*	4_MACS_peak_412_lociStitched	190	Intron (uc001dea.2/55970, intron 2 of 3)	1	68167149	68299155	132007	2	55970	77571	ENSG00000172380	GNG12	G protein subunit gamma 12	#N/A	#N/A
4_MACS_peak_1152_lociStitched	chr1	223813051	223834850	4	20648	17831.6	6033.96	191	1	223813052	21799	*	4_MACS_peak_1152_lociStitched	191	Exon (uc009xee.2/388743, exon 3 of 18)	1	223714972	223853436	138465	2	388743	18586	ENSG00000203697	CAPN8	calpain 8	#N/A	#N/A
7_MACS_peak_10411_lociStitched	chr9	137105720	137132677	7	15707	14502.9	2728.05	192	1	137105721	26957	*	7_MACS_peak_10411_lociStitched	192	Distal Intergenic	9	137029562	137029686	125	2	100151684	-76035	ENSG00000221676	RNU6ATAC	RNA, U6atac small nuclear (U12-dependent splicing)	#N/A	#N/A
4_MACS_peak_8225_lociStitched	chr5	111091500	111117748	4	15360	15882.7	4149.81	193	1	111091501	26248	*	4_MACS_peak_8225_lociStitched	193	5' UTR	5	110998321	111312628	314308	2	9315	194880	ENSG00000134986	NREP	neuronal regeneration related protein	#N/A	#N/A
3_MACS_peak_1063_lociStitched	chr1	212755234	212783993	3	18362	19803.4	8153.18	194	1	212755235	28759	*	3_MACS_peak_1063_lociStitched	194	5' UTR	1	212738676	212794119	55444	1	467	16559	ENSG00000162772	ATF3	activating transcription factor 3	#N/A	#N/A
4_MACS_peak_6461_lociStitched	chr20	62101749	62120511	4	14334	14116.5	2517.86	195	1	62101750	18762	*	4_MACS_peak_6461_lociStitched	195	Promoter (<=1kb)	20	62037542	62103993	66452	2	3785	0	ENSG00000075043	KCNQ2	potassium voltage-gated channel subfamily Q member 2	#N/A	#N/A
7_MACS_peak_5166_lociStitched	chr19	44258569	44287040	7	14141	14133	2559.54	196	1	44258570	28471	*	7_MACS_peak_5166_lociStitched	196	Promoter (<=1kb)	19	44270685	44285409	14725	2	3783	0	ENSG00000104783	KCNN4	potassium calcium-activated channel subfamily N member 4	#N/A	#N/A
3_MACS_peak_8410_lociStitched	chr5	153728150	153749978	3	13959	13924.1	2387.98	197	1	153728151	21828	*	3_MACS_peak_8410_lociStitched	197	Exon (uc010jic.3/55568, exon 5 of 14)	5	153570295	153800543	230249	1	55568	157856	ENSG00000164574	GALNT10	polypeptide N-acetylgalactosaminyltransferase 10	#N/A	#N/A
3_MACS_peak_4016_lociStitched	chr16	70770716	70786678	3	15681	13323.5	1806.9	198	1	70770717	15962	*	3_MACS_peak_4016_lociStitched	198	5' UTR	16	70721342	70835061	113720	2	55697	48383	ENSG00000103043	VAC14	VAC14 component of PIKFYVE complex	#N/A	#N/A
7_MACS_peak_9718_lociStitched	chr8	81830523	81870849	7	14027	17424.9	5996.48	199	1	81830524	40326	*	7_MACS_peak_9718_lociStitched	199	Distal Intergenic	8	81540686	81787016	246331	2	619279	-43508	ENSG00000164684	ZNF704	zinc finger protein 704	#N/A	#N/A
5_MACS_peak_7542_lociStitched	chr4	3658912	3682035	5	15720	13908.5	2483.41	200	1	3658913	23123	*	5_MACS_peak_7542_lociStitched	200	Promoter (<=1kb)	4	3675320	3679582	4263	2	100133461	0	ENSG00000250632	LINC02171	long intergenic non-protein coding RNA 2171	#N/A	#N/A
3_MACS_peak_1425_lociStitched	chr1	243580273	243605183	3	17296	17835.6	6414.32	201	1	243580274	24910	*	3_MACS_peak_1425_lociStitched	201	Exon (uc001hzw.3/10806, exon 15 of 18)	1	243419307	243663393	244087	1	10806	160967	ENSG00000054282	SDCCAG8	serologically defined colon cancer antigen 8	#N/A	#N/A
6_MACS_peak_5939_lociStitched	chr2	233186466	233215883	6	14053	13608.3	2197.45	202	1	233186467	29417	*	6_MACS_peak_5939_lociStitched	202	3' UTR	2	232826293	233208678	382386	1	129563	360174	ENSG00000144535	DIS3L2	DIS3 like 3'-5' exoribonuclease 2	#N/A	#N/A
5_MACS_peak_6382_lociStitched	chr20	59868057	59889935	5	20056	14796.1	3469.85	203	1	59868058	21878	*	5_MACS_peak_6382_lociStitched	203	Intron (uc002ybn.2/1002, intron 2 of 15)	20	59827482	60515673	688192	1	1002	40576	ENSG00000179242	CDH4	cadherin 4	#N/A	#N/A
2_MACS_peak_7605_lociStitched	chr4	8906670	8919673	2	12908	12742.9	1449.83	204	1	8906671	13003	*	2_MACS_peak_7605_lociStitched	204	Distal Intergenic	4	8951477	8952127	651	1	650293	-31804	NA	LOC650293	seven transmembrane helix receptor	#N/A	#N/A
3_MACS_peak_3774_lociStitched	chr16	1475374	1493729	3	13449	13079.8	1789.61	205	1	1475375	18355	*	3_MACS_peak_3774_lociStitched	205	Promoter (<=1kb)	16	1469745	1479345	9601	2	283951	0	ENSG00000174109	C16orf91	chromosome 16 open reading frame 91	#N/A	#N/A
2_MACS_peak_8937_lociStitched	chr6	150622892	150639416	2	16388	12844.1	1574.74	206	1	150622893	16524	*	2_MACS_peak_8937_lociStitched	206	Distal Intergenic	6	150690028	150725765	35738	1	389434	-50612	ENSG00000009765	IYD	iodotyrosine deiodinase	#N/A	#N/A
2_MACS_peak_7192_lociStitched	chr3	53832646	53844877	2	12074	12575.9	1317.28	207	1	53832647	12231	*	2_MACS_peak_7192_lociStitched	207	3' UTR	3	53529076	53846492	317417	1	776	303571	ENSG00000157388	CACNA1D	calcium voltage-gated channel subunit alpha1 D	CACNA1D	oncogene
3_MACS_peak_932_lociStitched	chr1	201606868	201630266	3	16253	17571.9	6322.14	208	1	201606869	23398	*	3_MACS_peak_932_lociStitched	208	Promoter (<=1kb)	1	201617450	201796102	178653	1	89796	0	ENSG00000134369	NAV1	neuron navigator 1	#N/A	#N/A
6_MACS_peak_7457_lociStitched	chr3	194704412	194725698	6	15416	13501.7	2271.22	209	1	194704413	21286	*	6_MACS_peak_7457_lociStitched	209	Distal Intergenic	3	194868600	194873585	4986	1	101410543	-142902	ENSG00000230266	XXYLT1-AS2	XXYLT1 antisense RNA 2	#N/A	#N/A
3_MACS_peak_3160_lociStitched	chr14	70305845	70323442	3	17130	13180.2	1955.03	210	1	70305846	17597	*	3_MACS_peak_3160_lociStitched	210	Distal Intergenic	14	70346114	70499083	152970	1	64093	-22672	ENSG00000198732	SMOC1	SPARC related modular calcium binding 1	#N/A	#N/A
6_MACS_peak_4346_lociStitched	chr17	38249069	38279790	6	11124	13928.9	2724.95	211	1	38249070	30721	*	6_MACS_peak_4346_lociStitched	211	Promoter (<=1kb)	17	38278790	38293045	14256	1	339287	0	ENSG00000188895	MSL1	MSL complex subunit 1	#N/A	#N/A
3_MACS_peak_9955_lociStitched	chr8	124406922	124430574	3	18620	17147.7	5979.23	212	1	124406923	23652	*	3_MACS_peak_9955_lociStitched	212	Promoter (<=1kb)	8	124332091	124428590	96500	2	29028	0	ENSG00000156802	ATAD2	ATPase family AAA domain containing 2	#N/A	#N/A
4_MACS_peak_6436_lociStitched	chr20	61584301	61610279	4	17083	17124.7	5967.15	213	1	61584302	25978	*	4_MACS_peak_6436_lociStitched	213	Promoter (<=1kb)	20	61583999	61599949	15951	1	63910	303	ENSG00000101194	SLC17A9	solute carrier family 17 member 9	#N/A	#N/A
1_MACS_peak_6446_lociStitched	chr20	61920122	61929998	1	9877	12893.1	1752.99	214	1	61920123	9876	*	1_MACS_peak_6446_lociStitched	214	Promoter (<=1kb)	20	61924538	61962285	37748	1	57642	0	ENSG00000101203	COL20A1	collagen type XX alpha 1 chain	#N/A	#N/A
4_MACS_peak_3724_lociStitched	chr15	99954926	99978560	4	16027	13079.1	1952.17	215	1	99954927	23634	*	4_MACS_peak_3724_lociStitched	215	Distal Intergenic	15	100106133	100256629	150497	1	4205	-127573	ENSG00000068305	MEF2A	myocyte enhancer factor 2A	#N/A	#N/A
5_MACS_peak_9321_lociStitched	chr7	101365121	101391898	5	13146	13353.7	2270.69	216	1	101365122	26777	*	5_MACS_peak_9321_lociStitched	216	Distal Intergenic	7	101459184	101927250	468067	1	1523	-67286	ENSG00000257923	CUX1	cut like homeobox 1	CUX1	oncogene, TSG
4_MACS_peak_3356_lociStitched	chr14	105532232	105561240	4	13844	14008	2950.11	217	1	105532233	29008	*	4_MACS_peak_3356_lociStitched	217	Promoter (<=1kb)	14	105515737	105531754	16018	2	29933	-479	ENSG00000183484	GPR132	G protein-coupled receptor 132	#N/A	#N/A
6_MACS_peak_3092_lociStitched	chr14	55558137	55584111	6	13102	13846.7	2831.17	218	1	55558138	25974	*	6_MACS_peak_3092_lociStitched	218	Distal Intergenic	14	55595935	55612148	16214	1	3958	-11824	ENSG00000131981	LGALS3	galectin 3	#N/A	#N/A
4_MACS_peak_9367_lociStitched	chr7	129995620	130022112	4	10616	13301.6	2320.7	219	1	129995621	26492	*	4_MACS_peak_9367_lociStitched	219	Promoter (<=1kb)	7	130020290	130027949	7660	1	1357	0	ENSG00000091704	CPA1	carboxypeptidase A1	#N/A	#N/A
5_MACS_peak_9099_lociStitched	chr7	1544684	1567791	5	12977	12436.2	1488.09	220	1	1544685	23107	*	5_MACS_peak_9099_lociStitched	220	Promoter (<=1kb)	7	1509913	1544018	34106	2	26173	-667	ENSG00000164880	INTS1	integrator complex subunit 1	#N/A	#N/A
5_MACS_peak_8113_lociStitched	chr5	79459516	79483854	5	18276	14176.9	3246.69	221	1	79459517	24338	*	5_MACS_peak_8113_lociStitched	221	Exon (uc003kgj.3/256987, exon 3 of 13)	5	79407050	79551898	144849	2	256987	68044	ENSG00000164300	SERINC5	serine incorporator 5	#N/A	#N/A
5_MACS_peak_3163_lociStitched	chr14	70466139	70488760	5	13340	13364.5	2440.81	222	1	70466140	22621	*	5_MACS_peak_3163_lociStitched	222	Exon (uc001xls.2/64093, exon 8 of 12)	14	70346114	70499083	152970	1	64093	120026	ENSG00000198732	SMOC1	SPARC related modular calcium binding 1	#N/A	#N/A
5_MACS_peak_7601_lociStitched	chr4	8855780	8886024	5	9280	12995.8	2141.28	223	1	8855781	30244	*	5_MACS_peak_7601_lociStitched	223	Promoter (<=1kb)	4	8868773	8873543	4771	2	3166	0	ENSG00000215612	HMX1	H6 family homeobox 1	#N/A	#N/A

## Sheet: DHT Control ASO super enhancers
REGION_ID	CHROM	START	STOP	NUM_LOCI	CONSTITUENT_SIZE	DCAS_C.downsample.sorted.bam	DCAS_G.downsample.sorted.bam	enhancerRank	isSuper	start	width	strand	name	score	annotation	geneChr	geneStart	geneEnd	geneLength	geneStrand	geneId	distanceToTSS	ENSEMBL	SYMBOL	GENENAME	Census	OG or TSG
21_MACS_peak_1301_lociStitched	chr11	1848043	2036123	21	134343	127706	30055.2	1	1	1848044	188080	*	21_MACS_peak_1301_lociStitched	1	Promoter (<=1kb)	11	2017989	2018061	73	2	100033819	0	ENSG00000284010	MIR675	microRNA 675	#N/A	#N/A
24_MACS_peak_4567_lociStitched	chr4	3572759	3712927	24	83729	79307.1	25104.1	2	1	3572760	140168	*	24_MACS_peak_4567_lociStitched	2	Promoter (<=1kb)	4	3675320	3679582	4263	2	100133461	0	ENSG00000250632	LINC02171	long intergenic non-protein coding RNA 2171	#N/A	#N/A
10_MACS_peak_926_lociStitched	chr1	234956160	235055591	10	77326	74314.7	32901.7	3	1	234956161	99431	*	10_MACS_peak_926_lociStitched	3	Distal Intergenic	1	234859789	234867390	7602	1	100506810	96372	ENSG00000227630	LINC01132	long intergenic non-protein coding RNA 1132	#N/A	#N/A
8_MACS_peak_530_lociStitched	chr1	177838244	177917658	8	61114	53239.1	15779.6	4	1	177838245	79414	*	8_MACS_peak_530_lociStitched	4	3' UTR	1	177897489	178007142	109654	2	89866	89484	ENSG00000120341	SEC16B	SEC16 homolog B, endoplasmic reticulum export factor	#N/A	#N/A
16_MACS_peak_4006_lociStitched	chr21	44747843	44832350	16	57812	49563.4	12608.4	5	1	44747844	84507	*	16_MACS_peak_4006_lociStitched	5	Downstream (2-3kb)	21	44834398	44847002	12605	2	150094	14652	ENSG00000142178	SIK1	salt inducible kinase 1	#N/A	#N/A
5_MACS_peak_6012_lociStitched	chr8	126371641	126443680	5	50240	59273.7	22368.1	6	1	126371642	72039	*	5_MACS_peak_6012_lociStitched	6	Promoter (<=1kb)	8	126442563	126450644	8082	1	10221	0	ENSG00000173334	TRIB1	tribbles pseudokinase 1	#N/A	#N/A
9_MACS_peak_634_lociStitched	chr1	203515239	203601213	9	63567	69260.7	33400.9	7	1	203515240	85974	*	9_MACS_peak_634_lociStitched	7	Promoter (<=1kb)	1	203595915	203713209	117295	1	493	0	ENSG00000058668	ATP2B4	ATPase plasma membrane Ca2+ transporting 4	#N/A	#N/A
17_MACS_peak_5252_lociStitched	chr6	41364061	41473884	17	44359	50738.2	15001.8	8	1	41364062	109823	*	17_MACS_peak_5252_lociStitched	8	Exon (uc003oqk.2/uc003oqk.2, exon 1 of 3)	6	41514164	41570122	55959	1	116113	-40280	ENSG00000137166	FOXP4	forkhead box P4	#N/A	#N/A
8_MACS_peak_6248_lociStitched	chr9	139440672	139519943	8	49413	45287.5	13024.2	9	1	139440673	79271	*	8_MACS_peak_6248_lociStitched	9	Promoter (<=1kb)	9	139440625	139440711	87	2	100616301	0	ENSG00000265181	MIR4674	microRNA 4674	#N/A	#N/A
7_MACS_peak_3836_lociStitched	chr20	56143038	56198702	7	43169	41325	11862	10	1	56143039	55664	*	7_MACS_peak_3836_lociStitched	10	Promoter (<=1kb)	20	56178902	56195632	16731	2	81030	0	ENSG00000124256	ZBP1	Z-DNA binding protein 1	#N/A	#N/A
7_MACS_peak_1020_lociStitched	chr1	247491756	247555149	7	43834	48083.6	18675.6	11	1	247491757	63393	*	7_MACS_peak_1020_lociStitched	11	Promoter (<=1kb)	1	247463622	247495045	31424	2	84838	0	ENSG00000162714	ZNF496	zinc finger protein 496	#N/A	#N/A
11_MACS_peak_4605_lociStitched	chr4	8178953	8243762	11	41353	39429.8	10337	12	1	8178954	64809	*	11_MACS_peak_4605_lociStitched	12	Promoter (<=1kb)	4	8201060	8242830	41771	1	54436	0	ENSG00000125089	SH3TC1	SH3 domain and tetratricopeptide repeats 1	#N/A	#N/A
6_MACS_peak_4736_lociStitched	chr5	2129744	2184630	6	48761	40462	12135.3	13	1	2129745	54886	*	6_MACS_peak_4736_lociStitched	13	Distal Intergenic	5	1877541	1887293	9753	2	50805	-242452	ENSG00000113430	IRX4	iroquois homeobox 4	#N/A	#N/A
1_MACS_peak_633_lociStitched	chr1	203473656	203501631	1	27976	38893.6	12199.9	14	1	203473657	27975	*	1_MACS_peak_633_lociStitched	14	3' UTR	1	203463271	203478077	14807	1	26254	10386	ENSG00000188770	OPTC	opticin	#N/A	#N/A
13_MACS_peak_1247_lociStitched	chr10	134195293	134279866	13	31271	38514.5	12711.3	15	1	134195294	84573	*	13_MACS_peak_1247_lociStitched	15	Promoter (<=1kb)	10	134258714	134261825	3112	1	170393	0	NA	C10orf91	chromosome 10 open reading frame 91 (putative)	#N/A	#N/A
6_MACS_peak_6220_lociStitched	chr9	136352128	136403001	6	37949	33276	8429.66	16	1	136352129	50873	*	6_MACS_peak_6220_lociStitched	16	Promoter (<=1kb)	9	136379708	136390068	10361	2	389827	0	ENSG00000187616	MYMK	myomaker, myoblast fusion factor	#N/A	#N/A
11_MACS_peak_4213_lociStitched	chr22	42795777	42850102	11	40133	31856.2	7475.12	17	1	42795778	54325	*	11_MACS_peak_4213_lociStitched	17	Promoter (<=1kb)	22	42776414	42828401	51988	2	150372	0	ENSG00000235568	NFAM1	NFAT activating protein with ITAM motif 1	#N/A	#N/A
5_MACS_peak_984_lociStitched	chr1	244398838	244451675	5	34070	40441.4	16226.2	18	1	244398839	52837	*	5_MACS_peak_984_lociStitched	18	Distal Intergenic	1	244515937	244552388	36452	1	200159	-64262	ENSG00000173728	C1orf100	chromosome 1 open reading frame 100	#N/A	#N/A
2_MACS_peak_954_lociStitched	chr1	238024123	238062966	2	36518	34348.9	10957.6	19	1	238024124	38843	*	2_MACS_peak_954_lociStitched	19	Promoter (<=1kb)	1	238025475	238091619	66145	1	100130331	0	ENSG00000237250	LOC100130331	POTE ankyrin domain family, member F pseudogene	#N/A	#N/A
6_MACS_peak_3855_lociStitched	chr20	56466029	56516679	6	32444	33201.1	9978.05	20	1	56466030	50650	*	6_MACS_peak_3855_lociStitched	20	Promoter (<=1kb)	20	56470450	56470500	51	1	100616353	0	NA	NA	NA	#N/A	#N/A
10_MACS_peak_5629_lociStitched	chr7	131748865	131804894	10	33219	31084.9	8028.96	21	1	131748866	56029	*	10_MACS_peak_5629_lociStitched	21	Distal Intergenic	7	131185021	131241376	56356	2	5420	-507490	ENSG00000128567	PODXL	podocalyxin like	#N/A	#N/A
7_MACS_peak_614_lociStitched	chr1	201832475	201901612	7	36385	44607.2	22123.8	22	1	201832476	69137	*	7_MACS_peak_614_lociStitched	22	Promoter (<=1kb)	1	201857797	201861715	3919	1	149345	0	ENSG00000198892	SHISA4	shisa family member 4	#N/A	#N/A
11_MACS_peak_5821_lociStitched	chr8	81827534	81904080	11	31607	35785.3	13816.6	23	1	81827535	76546	*	11_MACS_peak_5821_lociStitched	23	3' UTR	8	81880046	82024303	144258	2	55824	120223	ENSG00000076641	PAG1	phosphoprotein membrane anchor with glycosphingolipid microdomains 1	#N/A	#N/A
3_MACS_peak_917_lociStitched	chr1	234790728	234836892	3	31273	35975.6	15386.5	24	1	234790729	46164	*	3_MACS_peak_917_lociStitched	24	Exon (uc001hwh.3/uc001hwh.3, exon 2 of 4)	1	234859789	234867390	7602	1	100506810	-22897	ENSG00000227630	LINC01132	long intergenic non-protein coding RNA 1132	#N/A	#N/A
3_MACS_peak_1663_lociStitched	chr12	52562626	52599815	3	35289	26329.8	5831.24	25	1	52562627	37189	*	3_MACS_peak_1663_lociStitched	25	Promoter (<=1kb)	12	52562780	52585784	23005	2	144501	0	ENSG00000167767	KRT80	keratin 80	#N/A	#N/A
13_MACS_peak_3975_lociStitched	chr21	43089375	43148533	13	29576	27597.2	7400.67	26	1	43089376	59158	*	13_MACS_peak_3975_lociStitched	26	Promoter (<=1kb)	21	43131680	43135935	4256	2	150135	0	ENSG00000236384	LINC00479	long intergenic non-protein coding RNA 479	#N/A	#N/A
9_MACS_peak_5051_lociStitched	chr5	149657152	149709301	9	33372	28066.6	8667.16	27	1	149657153	52149	*	9_MACS_peak_5051_lociStitched	27	Promoter (<=1kb)	5	149675909	149682525	6617	2	340075	0	ENSG00000183876	ARSI	arylsulfatase family member I	#N/A	#N/A
3_MACS_peak_830_lociStitched	chr1	228326770	228357372	3	27333	31976	12764.1	28	1	228326771	30602	*	3_MACS_peak_830_lociStitched	28	Promoter (<=1kb)	1	228353429	228369958	16530	1	200205	0	ENSG00000181873	IBA57	iron-sulfur cluster assembly factor IBA57	#N/A	#N/A
11_MACS_peak_6072_lociStitched	chr8	144300453	144350550	11	30308	26195.7	7118.78	29	1	144300454	50097	*	11_MACS_peak_6072_lociStitched	29	Promoter (<=1kb)	8	144349607	144359101	9495	1	2738	0	ENSG00000250571	GLI4	GLI family zinc finger 4	#N/A	#N/A
7_MACS_peak_862_lociStitched	chr1	230878154	230935803	7	41093	38082.9	19070.3	30	1	230878155	57649	*	7_MACS_peak_862_lociStitched	30	Promoter (<=1kb)	1	230883130	230937749	54620	1	10753	0	ENSG00000135773	CAPN9	calpain 9	#N/A	#N/A
2_MACS_peak_5915_lociStitched	chr8	103796488	103827089	2	27205	29355.5	10346.2	31	1	103796489	30601	*	2_MACS_peak_5915_lociStitched	31	Exon (uc003ykw.2/uc003ykw.2, exon 1 of 2)	8	103838536	103876397	37862	2	51582	49308	ENSG00000155096	AZIN1	antizyme inhibitor 1	#N/A	#N/A
11_MACS_peak_3619_lociStitched	chr2	241831720	241874566	11	34475	24923.5	5955.59	32	1	241831721	42846	*	11_MACS_peak_3619_lociStitched	32	Promoter (<=1kb)	2	241825465	241835573	10109	2	79919	0	ENSG00000172478	MAB21L4	mab-21 like 4	#N/A	#N/A
1_MACS_peak_5909_lociStitched	chr8	103545588	103565122	1	19535	25648.1	6774.39	33	1	103545589	19534	*	1_MACS_peak_5909_lociStitched	33	Promoter (<=1kb)	8	103563848	103573245	9398	1	4956	0	ENSG00000155087	ODF1	outer dense fiber of sperm tails 1	#N/A	#N/A
4_MACS_peak_944_lociStitched	chr1	236646703	236688215	4	30086	31250.2	12387.2	34	1	236646704	41512	*	4_MACS_peak_944_lociStitched	34	Promoter (<=1kb)	1	236686369	236687808	1440	2	100287902	0	ENSG00000223776	LGALS8-AS1	LGALS8 antisense RNA 1	#N/A	#N/A
8_MACS_peak_5040_lociStitched	chr5	149510744	149556875	8	28851	25856.4	7371.73	35	1	149510745	46131	*	8_MACS_peak_5040_lociStitched	35	Promoter (<=1kb)	5	149546344	149564121	17778	1	1044	0	ENSG00000113722	CDX1	caudal type homeobox 1	#N/A	#N/A
11_MACS_peak_3582_lociStitched	chr2	233284864	233329449	11	27665	23884.2	5666.75	36	1	233284865	44585	*	11_MACS_peak_3582_lociStitched	36	Promoter (<=1kb)	2	233320833	233324742	3910	1	248	0	ENSG00000163295	ALPI	alkaline phosphatase, intestinal	#N/A	#N/A
10_MACS_peak_2074_lociStitched	chr14	96627667	96686109	10	22991	26141.1	8105.91	37	1	96627668	58442	*	10_MACS_peak_2074_lociStitched	37	Promoter (<=1kb)	14	96671135	96710666	39532	1	624	0	ENSG00000168398	BDKRB2	bradykinin receptor B2	#N/A	#N/A
4_MACS_peak_600_lociStitched	chr1	201412515	201453058	4	35534	31789.8	14100.9	38	1	201412516	40543	*	4_MACS_peak_600_lociStitched	38	Promoter (<=1kb)	1	201434607	201438299	3693	2	23612	0	ENSG00000174307	PHLDA3	pleckstrin homology like domain family A member 3	#N/A	#N/A
3_MACS_peak_826_lociStitched	chr1	228245819	228273381	3	25326	27074.2	9451.01	39	1	228245820	27562	*	3_MACS_peak_826_lociStitched	39	Promoter (<=1kb)	1	228270361	228286913	16553	1	375	0	ENSG00000143761	ARF1	ADP ribosylation factor 1	#N/A	#N/A
9_MACS_peak_4983_lociStitched	chr5	112520564	112577712	9	32516	28991.2	11412.5	40	1	112520565	57148	*	9_MACS_peak_4983_lociStitched	40	Intron (uc003kqj.4/4163, intron 1 of 16)	5	112357796	112824527	466732	2	4163	246815	ENSG00000171444	MCC	MCC regulator of WNT signaling pathway	#N/A	#N/A
6_MACS_peak_5294_lociStitched	chr6	43937822	43977244	6	25586	23479.7	5952.72	41	1	43937823	39422	*	6_MACS_peak_5294_lociStitched	41	Promoter (<=1kb)	6	43968337	43973694	5358	1	221416	0	ENSG00000181577	C6orf223	chromosome 6 open reading frame 223	#N/A	#N/A
8_MACS_peak_2112_lociStitched	chr14	104653384	104690671	8	31360	22905.4	5414.07	42	1	104653385	37287	*	8_MACS_peak_2112_lociStitched	42	Distal Intergenic	14	104605060	104647235	42176	1	26153	48325	ENSG00000066735	KIF26A	kinesin family member 26A	#N/A	#N/A
12_MACS_peak_33_lociStitched	chr1	15651115	15699115	12	27356	24422.4	7123.2	43	1	15651116	48000	*	12_MACS_peak_33_lociStitched	43	5' UTR	1	15573768	15726778	153011	1	114827	77348	ENSG00000142621	FHAD1	forkhead associated phosphopeptide binding domain 1	#N/A	#N/A
2_MACS_peak_661_lociStitched	chr1	205224857	205250523	2	25382	27100.7	10097	44	1	205224858	25666	*	2_MACS_peak_661_lociStitched	44	5' UTR	1	205197038	205242471	45434	1	9911	27820	ENSG00000133069	TMCC2	transmembrane and coiled-coil domain family 2	#N/A	#N/A
8_MACS_peak_5691_lociStitched	chr7	158059524	158117887	8	20105	23870.5	6916.02	45	1	158059525	58363	*	8_MACS_peak_5691_lociStitched	45	Exon (uc011kwa.2/5799, exon 3 of 23)	7	157331750	158380482	1048733	2	5799	262595	ENSG00000155093	PTPRN2	protein tyrosine phosphatase receptor type N2	#N/A	#N/A
10_MACS_peak_5278_lociStitched	chr6	43798066	43847684	10	21749	24069.7	7125.14	46	1	43798067	49618	*	10_MACS_peak_5278_lociStitched	46	Exon (uc003owl.1/uc003owl.1, exon 1 of 4)	6	43858765	43905944	47180	1	100132354	-11081	NA	LINC01512	long intergenic non-protein coding RNA 1512	#N/A	#N/A
11_MACS_peak_6191_lociStitched	chr9	132220299	132261983	11	26668	23259.7	6431.84	47	1	132220300	41684	*	11_MACS_peak_6191_lociStitched	47	Promoter (<=1kb)	9	132245730	132275965	30236	1	100506190	0	NA	LINC00963	long intergenic non-protein coding RNA 963	#N/A	#N/A
6_MACS_peak_4461_lociStitched	chr3	184309205	184361089	6	21770	24463.3	7694.4	48	1	184309206	51884	*	6_MACS_peak_4461_lociStitched	48	Distal Intergenic	3	184279587	184300196	20610	1	2049	29619	ENSG00000182580	EPHB3	EPH receptor B3	#N/A	#N/A
5_MACS_peak_2281_lociStitched	chr15	74606938	74636547	5	25157	21617.5	4882.52	49	1	74606939	29609	*	5_MACS_peak_2281_lociStitched	49	5' UTR	15	74630103	74660081	29979	2	1583	23534	ENSG00000140459	CYP11A1	cytochrome P450 family 11 subfamily A member 1	#N/A	#N/A
6_MACS_peak_2836_lociStitched	chr17	77348652	77383879	6	25198	22267	5541.21	50	1	77348653	35227	*	6_MACS_peak_2836_lociStitched	50	Intron (uc010dhs.4/146713, intron 2 of 14)	17	77085427	77512230	426804	2	146713	128351	ENSG00000167281	RBFOX3	RNA binding fox-1 homolog 3	#N/A	#N/A
6_MACS_peak_3679_lociStitched	chr20	25175917	25228654	6	21914	24253.7	7594.13	51	1	25175918	52737	*	6_MACS_peak_3679_lociStitched	51	Promoter (<=1kb)	20	25176339	25207360	31022	1	955	0	ENSG00000197586	ENTPD6	ectonucleoside triphosphate diphosphohydrolase 6	#N/A	#N/A
7_MACS_peak_4845_lociStitched	chr5	72584656	72636533	7	21555	26571.4	10370.2	52	1	72584657	51877	*	7_MACS_peak_4845_lociStitched	52	Distal Intergenic	5	72469023	72470970	1948	1	134288	115634	ENSG00000164325	TMEM174	transmembrane protein 174	#N/A	#N/A
5_MACS_peak_5720_lociStitched	chr8	41500935	41529013	5	26817	21005.2	4902.42	53	1	41500936	28078	*	5_MACS_peak_5720_lociStitched	53	Promoter (<=1kb)	8	41517959	41518026	68	2	619554	0	ENSG00000274705	MIR486-1	microRNA 486-1	#N/A	#N/A
2_MACS_peak_822_lociStitched	chr1	228074458	228106324	2	29842	28638	12618.9	54	1	228074459	31866	*	2_MACS_peak_822_lociStitched	54	Downstream (2-3kb)	1	228129291	228129384	94	2	100847072	23060	ENSG00000264483	MIR5008	microRNA 5008	#N/A	#N/A
3_MACS_peak_5971_lociStitched	chr8	122307906	122341192	3	30761	24578.4	8634.39	55	1	122307907	33286	*	3_MACS_peak_5971_lociStitched	55	Distal Intergenic	8	122651586	122657564	5979	1	594842	-310394	NA	HAS2-AS1	HAS2 antisense RNA 1	#N/A	#N/A
7_MACS_peak_2036_lociStitched	chr14	77682195	77733221	7	21428	24023	8189.67	56	1	77682196	51026	*	7_MACS_peak_2036_lociStitched	56	Promoter (<=1kb)	14	77732561	77732633	73	1	100302236	0	ENSG00000221754	MIR1260A	microRNA 1260a	#N/A	#N/A
1_MACS_peak_4090_lociStitched	chr22	20214207	20237451	1	23245	21949.3	6273.56	57	1	20214208	23244	*	1_MACS_peak_4090_lociStitched	57	Promoter (<=1kb)	22	20236657	20236734	78	2	100302118	0	ENSG00000221039	MIR1286	microRNA 1286	#N/A	#N/A
6_MACS_peak_907_lociStitched	chr1	234607996	234652133	6	30394	28327.1	12786.5	58	1	234607997	44137	*	6_MACS_peak_907_lociStitched	58	Promoter (<=1kb)	1	234527059	234614849	87791	2	6894	0	ENSG00000059588	TARBP1	TAR (HIV-1) RNA binding protein 1	#N/A	#N/A
6_MACS_peak_4021_lociStitched	chr21	44917772	44960338	6	18498	21138.3	5742.15	59	1	44917773	42566	*	6_MACS_peak_4021_lociStitched	59	3' UTR	21	44949072	45079374	130303	2	11077	119036	ENSG00000160207	HSF2BP	heat shock transcription factor 2 binding protein	#N/A	#N/A
8_MACS_peak_1308_lociStitched	chr11	2161644	2195669	8	26532	19925	4719.27	60	1	2161645	34025	*	8_MACS_peak_1308_lociStitched	60	Promoter (<=1kb)	11	2194293	2194368	76	1	100616126	0	ENSG00000265258	MIR4686	microRNA 4686	#N/A	#N/A
6_MACS_peak_5381_lociStitched	chr6	150621766	150660356	6	21994	19997.3	4835.33	61	1	150621767	38590	*	6_MACS_peak_5381_lociStitched	61	Distal Intergenic	6	150690028	150725765	35738	1	389434	-29672	ENSG00000009765	IYD	iodotyrosine deiodinase	#N/A	#N/A
8_MACS_peak_4043_lociStitched	chr21	46712911	46756897	8	22350	22248.1	7134.53	62	1	46712912	43986	*	8_MACS_peak_4043_lociStitched	62	Exon (uc002zhf.3/642852, exon 3 of 3)	21	46707967	46717269	9303	1	642852	4945	ENSG00000223768	LINC00205	long intergenic non-protein coding RNA 205	#N/A	#N/A
9_MACS_peak_1520_lociStitched	chr11	68867447	68906804	9	23165	20434.2	5443.07	63	1	68867448	39357	*	9_MACS_peak_1520_lociStitched	63	Distal Intergenic	11	68816350	68858072	41723	1	219931	51098	ENSG00000162341	TPCN2	two pore segment channel 2	#N/A	#N/A
8_MACS_peak_1446_lociStitched	chr11	56973010	57019542	8	15480	20860.3	5997.97	64	1	56973011	46532	*	8_MACS_peak_1446_lociStitched	64	Promoter (<=1kb)	11	57001052	57004927	3876	2	187	0	ENSG00000134817	APLNR	apelin receptor	#N/A	#N/A
5_MACS_peak_3893_lociStitched	chr20	60931562	60963095	5	24047	21398.3	6971.95	65	1	60931563	31533	*	5_MACS_peak_3893_lociStitched	65	Promoter (<=1kb)	20	60884121	60942368	58248	2	3911	0	ENSG00000130702	LAMA5	laminin subunit alpha 5	#N/A	#N/A
4_MACS_peak_400_lociStitched	chr1	154377711	154416824	4	22635	23424.8	9019.46	66	1	154377712	39113	*	4_MACS_peak_400_lociStitched	66	Promoter (<=1kb)	1	154377669	154441926	64258	1	3570	43	ENSG00000160712	IL6R	interleukin 6 receptor	#N/A	#N/A
5_MACS_peak_3588_lociStitched	chr2	233357528	233387726	5	24682	19166.7	4777.32	67	1	233357529	30198	*	5_MACS_peak_3588_lociStitched	67	Promoter (<=1kb)	2	233385173	233390425	5253	1	646960	0	ENSG00000237412	PRSS56	serine protease 56	#N/A	#N/A
5_MACS_peak_1509_lociStitched	chr11	68417047	68451911	5	20205	19210.1	5135.47	68	1	68417048	34864	*	5_MACS_peak_1509_lociStitched	68	Promoter (<=1kb)	11	68451983	68458643	6661	1	51083	-72	ENSG00000069482	GAL	galanin and GMAP prepropeptide	#N/A	#N/A
2_MACS_peak_4324_lociStitched	chr3	48673019	48693052	2	19800	18987.3	5056.33	69	1	48673020	20033	*	2_MACS_peak_4324_lociStitched	69	Promoter (<=1kb)	3	48681627	48681713	87	2	100616112	0	ENSG00000284575	MIR4793	microRNA 4793	#N/A	#N/A
7_MACS_peak_201_lociStitched	chr1	49036772	49078404	7	14903	19129.9	5208.16	70	1	49036773	41632	*	7_MACS_peak_201_lociStitched	70	3' UTR	1	48998527	50489626	1491100	2	84871	1411222	ENSG00000186094	AGBL4	ATP/GTP binding protein like 4	#N/A	#N/A
6_MACS_peak_4011_lociStitched	chr21	44847149	44882469	6	24720	18341.7	4482.11	71	1	44847150	35320	*	6_MACS_peak_4011_lociStitched	71	Promoter (<=1kb)	21	44869904	44873771	3868	1	284836	0	ENSG00000188660	LINC00319	long intergenic non-protein coding RNA 319	#N/A	#N/A
10_MACS_peak_1433_lociStitched	chr11	56898506	56933263	10	21393	18153.6	4316.82	72	1	56898507	34757	*	10_MACS_peak_1433_lociStitched	72	Distal Intergenic	11	56949221	56959188	9968	1	219527	-15958	ENSG00000183908	LRRC55	leucine rich repeat containing 55	#N/A	#N/A
2_MACS_peak_850_lociStitched	chr1	230695377	230720252	2	22338	21994.5	8171.44	73	1	230695378	24875	*	2_MACS_peak_850_lociStitched	73	Distal Intergenic	1	230778202	230829731	51530	1	22796	-57950	ENSG00000135775	COG2	component of oligomeric golgi complex 2	#N/A	#N/A
4_MACS_peak_3453_lociStitched	chr2	129116572	129143431	4	24740	18296.4	4587.52	74	1	129116573	26859	*	4_MACS_peak_3453_lociStitched	74	Distal Intergenic	2	129023054	129076171	53118	2	9394	-40402	ENSG00000136720	HS6ST1	heparan sulfate 6-O-sulfotransferase 1	#N/A	#N/A
5_MACS_peak_3547_lociStitched	chr2	220360410	220392792	5	26969	19749.8	6227.06	75	1	220360411	32382	*	5_MACS_peak_3547_lociStitched	75	Promoter (<=1kb)	2	220363587	220371718	8132	1	29926	0	ENSG00000144591	GMPPA	GDP-mannose pyrophosphorylase A	#N/A	#N/A
4_MACS_peak_3915_lociStitched	chr20	61847461	61876601	4	27000	19891	6483.65	76	1	61847462	29140	*	4_MACS_peak_3915_lociStitched	76	Promoter (<=1kb)	20	61870131	61870194	64	1	100423014	0	ENSG00000266463	MIR3196	microRNA 3196	#N/A	#N/A
1_MACS_peak_318_lociStitched	chr1	144929785	144949365	1	19581	22192	8840.37	77	1	144929786	19580	*	1_MACS_peak_318_lociStitched	77	5' UTR	1	144146811	146467744	2320934	1	100288142	782975	ENSG00000162825	NBPF20	NBPF member 20	#N/A	#N/A
5_MACS_peak_2758_lociStitched	chr17	48011340	48049643	5	18208	18994.5	5672.67	78	1	48011341	38303	*	5_MACS_peak_2758_lociStitched	78	Promoter (<=1kb)	17	48046562	48052323	5762	1	1748	0	ENSG00000108813	DLX4	distal-less homeobox 4	#N/A	#N/A
4_MACS_peak_2172_lociStitched	chr15	40374109	40403795	4	21027	17639.4	4375.72	79	1	40374110	29686	*	4_MACS_peak_2172_lociStitched	79	Promoter (<=1kb)	15	40380091	40401085	20995	2	90427	0	ENSG00000104081	BMF	Bcl2 modifying factor	#N/A	#N/A
2_MACS_peak_5232_lociStitched	chr6	37600985	37623908	2	22254	16495.4	3243.6	80	1	37600986	22923	*	2_MACS_peak_5232_lociStitched	80	5' UTR	6	37600284	37665766	65483	2	266727	41858	ENSG00000112139	MDGA1	MAM domain containing glycosylphosphatidylinositol anchor 1	#N/A	#N/A
7_MACS_peak_5726_lociStitched	chr8	41654013	41691911	7	19923	18043.2	4816.84	81	1	41654014	37898	*	7_MACS_peak_5726_lociStitched	81	5' UTR	8	41510744	41754280	243537	2	286	62369	ENSG00000029534	ANK1	ankyrin 1	#N/A	#N/A
2_MACS_peak_837_lociStitched	chr1	229541999	229571152	2	17929	20949.3	7847.99	82	1	229542000	29153	*	2_MACS_peak_837_lociStitched	82	Promoter (<=1kb)	1	229566993	229569843	2851	2	58	0	ENSG00000143632	ACTA1	actin alpha 1, skeletal muscle	#N/A	#N/A
6_MACS_peak_2729_lociStitched	chr17	43213040	43256005	6	16881	19033.5	6040.88	83	1	43213041	42965	*	6_MACS_peak_2729_lociStitched	83	Promoter (<=1kb)	17	43224684	43229468	4785	1	10614	0	ENSG00000186834	HEXIM1	HEXIM P-TEFb complex subunit 1	#N/A	#N/A
3_MACS_peak_974_lociStitched	chr1	243675378	243702408	3	19745	20488.7	7500.82	84	1	243675379	27030	*	3_MACS_peak_974_lociStitched	84	Exon (uc001hzz.1/10000, exon 12 of 14)	1	243651535	244006886	355352	2	10000	304478	ENSG00000117020	AKT3	AKT serine/threonine kinase 3	#N/A	#N/A
6_MACS_peak_2244_lociStitched	chr15	66911733	66948959	6	16472	18069.5	5207.92	85	1	66911734	37226	*	6_MACS_peak_2244_lociStitched	85	Intron (uc002aqe.3/uc002aqe.3, intron 1 of 4)	15	66994674	67074337	79664	1	4091	-45715	ENSG00000137834	SMAD6	SMAD family member 6	#N/A	#N/A
6_MACS_peak_2353_lociStitched	chr15	99963205	99996920	6	20577	17535.2	4696.5	86	1	99963206	33715	*	6_MACS_peak_2353_lociStitched	86	Distal Intergenic	15	100106133	100256629	150497	1	4205	-109213	ENSG00000068305	MEF2A	myocyte enhancer factor 2A	#N/A	#N/A
4_MACS_peak_5637_lociStitched	chr7	131818768	131843092	4	21765	16085.5	3458.87	87	1	131818769	24324	*	4_MACS_peak_5637_lociStitched	87	5' UTR	7	131808091	132333447	525357	2	91584	490355	ENSG00000221866	PLXNA4	plexin A4	#N/A	#N/A
8_MACS_peak_60_lociStitched	chr1	22563492	22595755	8	22592	17425.2	4897.52	88	1	22563493	32263	*	8_MACS_peak_60_lociStitched	88	Distal Intergenic	1	22443798	22470385	26588	2	54361	-93108	ENSG00000162552	WNT4	Wnt family member 4	#N/A	#N/A
3_MACS_peak_3627_lociStitched	chr2	241893579	241921973	3	17317	16732.6	4210.83	89	1	241893580	28394	*	3_MACS_peak_3627_lociStitched	89	Promoter (<=1kb)	2	241894036	241906868	12833	2	200772	0	ENSG00000233392	LOC200772	uncharacterized LOC200772	#N/A	#N/A
2_MACS_peak_598_lociStitched	chr1	201060177	201086319	2	25978	21648.2	9191.53	90	1	201060178	26142	*	2_MACS_peak_598_lociStitched	90	Promoter (<=1kb)	1	201083081	201084500	1420	2	647219	0	ENSG00000232237	ASCL5	achaete-scute family bHLH transcription factor 5	#N/A	#N/A
8_MACS_peak_3204_lociStitched	chr19	57475488	57506191	8	19988	16530.5	4160.26	91	1	57475489	30703	*	8_MACS_peak_3204_lociStitched	91	Distal Intergenic	19	57352270	57359922	7653	1	100073347	123219	ENSG00000268654	MIMT1	MER1 repeat containing imprinted transcript 1	#N/A	#N/A
6_MACS_peak_4022_lociStitched	chr21	44990922	45027409	6	11816	16346.2	4046.41	92	1	44990923	36487	*	6_MACS_peak_4022_lociStitched	92	Exon (uc011aey.2/11077, exon 6 of 7)	21	44949072	45079374	130303	2	11077	51965	ENSG00000160207	HSF2BP	heat shock transcription factor 2 binding protein	#N/A	#N/A
3_MACS_peak_5886_lociStitched	chr8	102363123	102390680	3	24605	20811	8702.5	93	1	102363124	27557	*	3_MACS_peak_5886_lociStitched	93	Promoter (<=1kb)	8	102381121	102381823	703	1	83955	0	ENSG00000228224	NACA4P	NACA family member 4, pseudogene	#N/A	#N/A
2_MACS_peak_341_lociStitched	chr1	150120150	150141438	2	20610	18735.6	6646.11	94	1	150120151	21288	*	2_MACS_peak_341_lociStitched	94	Promoter (<=1kb)	1	150121767	150131825	10059	1	51177	0	ENSG00000023902	PLEKHO1	pleckstrin homology domain containing O1	#N/A	#N/A
2_MACS_peak_685_lociStitched	chr1	209101262	209118080	2	16465	16320.2	4256.64	95	1	209101263	16818	*	2_MACS_peak_685_lociStitched	95	Distal Intergenic	1	209602168	209605892	3725	1	642587	-484088	ENSG00000230937	MIR205HG	MIR205 host gene	#N/A	#N/A
1_MACS_peak_440_lociStitched	chr1	156390975	156412037	1	21063	16752.7	4715.78	96	1	156390976	21062	*	1_MACS_peak_440_lociStitched	96	Promoter (<=1kb)	1	156374055	156400493	26439	2	10485	0	ENSG00000125462	C1orf61	chromosome 1 open reading frame 61	#N/A	#N/A
3_MACS_peak_775_lociStitched	chr1	223885322	223907053	3	21644	19303.6	7351.6	97	1	223885323	21731	*	3_MACS_peak_775_lociStitched	97	Promoter (<=1kb)	1	223889295	223963720	74426	1	824	0	ENSG00000162909	CAPN2	calpain 2	#N/A	#N/A
5_MACS_peak_3428_lociStitched	chr2	118605835	118637427	5	18465	15192.6	3263.45	98	1	118605836	31592	*	5_MACS_peak_3428_lociStitched	98	Distal Intergenic	2	118572255	118589953	17699	1	8886	33581	ENSG00000088205	DDX18	DEAD-box helicase 18	#N/A	#N/A
5_MACS_peak_4579_lociStitched	chr4	6724261	6753850	5	17035	15782.8	3896.87	99	1	6724262	29589	*	5_MACS_peak_4579_lociStitched	99	Distal Intergenic	4	6717842	6719387	1546	1	55330	6420	ENSG00000186222	BLOC1S4	biogenesis of lysosomal organelles complex 1 subunit 4	#N/A	#N/A
8_MACS_peak_2656_lociStitched	chr17	32924291	32954457	8	19753	16458.6	4597.3	100	1	32924292	30166	*	8_MACS_peak_2656_lociStitched	100	Exon (uc002hif.3/124842, exon 2 of 10)	17	32907768	32966337	58570	1	124842	16524	ENSG00000181291	TMEM132E	transmembrane protein 132E	#N/A	#N/A
4_MACS_peak_4729_lociStitched	chr5	1846567	1873799	4	21173	17248.7	5389.21	101	1	1846568	27232	*	4_MACS_peak_4729_lociStitched	101	Distal Intergenic	5	1877541	1887293	9753	2	50805	13494	ENSG00000113430	IRX4	iroquois homeobox 4	#N/A	#N/A
7_MACS_peak_5545_lociStitched	chr7	47098767	47130518	7	16682	15291.3	3524.36	102	1	47098768	31751	*	7_MACS_peak_5545_lociStitched	102	Distal Intergenic	7	47314752	47621742	306991	2	64759	491224	ENSG00000136205	TNS3	tensin 3	#N/A	#N/A
4_MACS_peak_649_lociStitched	chr1	204224395	204271161	4	27265	29163.3	17513.9	103	1	204224396	46766	*	4_MACS_peak_649_lociStitched	103	5' UTR	1	204187979	204329057	141079	2	22874	57896	ENSG00000143850	PLEKHA6	pleckstrin homology domain containing A6	#N/A	#N/A
3_MACS_peak_157_lociStitched	chr1	41269017	41296957	3	14557	15615.7	4003.8	104	1	41269018	27940	*	3_MACS_peak_157_lociStitched	104	Exon (uc001cgh.2/9132, exon 2 of 14)	1	41249684	41306124	56441	1	9132	19334	ENSG00000117013	KCNQ4	potassium voltage-gated channel subfamily Q member 4	#N/A	#N/A
6_MACS_peak_744_lociStitched	chr1	219904856	219939867	6	24332	21419.7	10030.7	105	1	219904857	35011	*	6_MACS_peak_744_lociStitched	105	Intron (uc001hlu.1/55532, intron 8 of 8)	1	219858769	220131989	273221	2	55532	192122	ENSG00000196660	SLC30A10	solute carrier family 30 member 10	#N/A	#N/A
6_MACS_peak_3294_lociStitched	chr2	28659006	28695546	6	14430	17064.2	5678.32	106	1	28659007	36540	*	6_MACS_peak_3294_lociStitched	106	Distal Intergenic	2	28718938	28866653	147716	1	151056	-23392	ENSG00000163803	PLB1	phospholipase B1	#N/A	#N/A
6_MACS_peak_173_lociStitched	chr1	44315930	44345184	6	14449	14749.9	3381.76	107	1	44315931	29254	*	6_MACS_peak_173_lociStitched	107	Exon (uc009vwu.1/6487, exon 7 of 8)	1	44171495	44396837	225343	1	6487	144436	ENSG00000126091	ST3GAL3	ST3 beta-galactoside alpha-2,3-sialyltransferase 3	#N/A	#N/A
1_MACS_peak_667_lociStitched	chr1	205635079	205651341	1	16263	17065.3	5698.2	108	1	205635080	16262	*	1_MACS_peak_667_lociStitched	108	Promoter (<=1kb)	1	205566695	205649630	82936	2	2005	0	ENSG00000158711	ELK4	ETS transcription factor ELK4	#N/A	#N/A
6_MACS_peak_5622_lociStitched	chr7	131610755	131635527	6	17982	14979.6	3683.6	109	1	131610756	24772	*	6_MACS_peak_5622_lociStitched	109	Distal Intergenic	7	131185021	131241376	56356	2	5420	-369380	ENSG00000128567	PODXL	podocalyxin like	#N/A	#N/A
2_MACS_peak_654_lociStitched	chr1	204316714	204338214	2	21470	19616.6	8359.2	110	1	204316715	21500	*	2_MACS_peak_654_lociStitched	110	Promoter (<=1kb)	1	204187979	204329057	141079	2	22874	0	ENSG00000143850	PLEKHA6	pleckstrin homology domain containing A6	#N/A	#N/A
6_MACS_peak_5129_lociStitched	chr6	1043279	1078884	6	11033	15189.1	3948.59	111	1	1043280	35605	*	6_MACS_peak_5129_lociStitched	111	Exon (uc031smk.1/285768, exon 2 of 2)	6	961241	1101567	140327	2	285768	22683	NA	LINC01622	long intergenic non-protein coding RNA 1622	#N/A	#N/A
3_MACS_peak_3084_lociStitched	chr19	18841827	18858559	3	15891	13537.9	2416.1	112	1	18841828	16732	*	3_MACS_peak_3084_lociStitched	112	5' UTR	19	18794425	18893143	98719	1	23373	47403	ENSG00000105662	CRTC1	CREB regulated transcription coactivator 1	#N/A	#N/A
3_MACS_peak_359_lociStitched	chr1	151078592	151108544	3	22171	20505.1	9398.94	113	1	151078593	29952	*	3_MACS_peak_359_lociStitched	113	3' UTR	1	151104163	151119140	14978	2	10500	10596	ENSG00000143434	SEMA6C	semaphorin 6C	#N/A	#N/A
5_MACS_peak_190_lociStitched	chr1	46902731	46932134	5	14681	15701.2	4604.51	114	1	46902732	29403	*	5_MACS_peak_190_lociStitched	114	Exon (uc021ona.1/729041, exon 5 of 9)	1	46899499	46911374	11876	1	729041	3233	NA	FAAHP1	fatty acid amide hydrolase pseudogene 1	#N/A	#N/A
6_MACS_peak_5609_lociStitched	chr7	129995522	130024714	6	17055	15086.4	4075.2	115	1	129995523	29192	*	6_MACS_peak_5609_lociStitched	115	Promoter (<=1kb)	7	130020290	130027949	7660	1	1357	0	ENSG00000091704	CPA1	carboxypeptidase A1	#N/A	#N/A
4_MACS_peak_2059_lociStitched	chr14	92304201	92337478	4	13144	15027.9	4086.42	116	1	92304202	33277	*	4_MACS_peak_2059_lociStitched	116	Promoter (<=1kb)	14	92246267	92333880	87614	2	123036	0	ENSG00000165929	TC2N	tandem C2 domains, nuclear	#N/A	#N/A
6_MACS_peak_2008_lociStitched	chr14	73064435	73086713	6	21458	13507.2	2691.18	117	1	73064436	22278	*	6_MACS_peak_2008_lociStitched	117	3' UTR	14	73086004	73360809	274806	2	8110	274096	ENSG00000205683	DPF3	double PHD fingers 3	#N/A	#N/A
3_MACS_peak_806_lociStitched	chr1	226294758	226317322	3	20285	17669.9	6963.25	118	1	226294759	22564	*	3_MACS_peak_806_lociStitched	118	Distal Intergenic	1	226251678	226259703	8026	1	440926	43081	NA	H3F3AP4	H3 histone, family 3A, pseudogene 4	#N/A	#N/A
5_MACS_peak_5288_lociStitched	chr6	43881738	43910580	5	17282	15375.7	4692.59	119	1	43881739	28842	*	5_MACS_peak_5288_lociStitched	119	Exon (uc011dvm.2/100132354, exon 2 of 2)	6	43858765	43905944	47180	1	100132354	22974	NA	LINC01512	long intergenic non-protein coding RNA 1512	#N/A	#N/A
1_MACS_peak_5992_lociStitched	chr8	124615363	124635970	1	20608	17316.1	6645.76	120	1	124615364	20607	*	1_MACS_peak_5992_lociStitched	120	Distal Intergenic	8	124657915	124665190	7276	2	340359	29220	ENSG00000175946	KLHL38	kelch like family member 38	#N/A	#N/A
3_MACS_peak_761_lociStitched	chr1	221306963	221333834	3	24090	18258.8	7644.8	121	1	221306964	26871	*	3_MACS_peak_761_lociStitched	121	Distal Intergenic	1	221503270	221509638	6369	2	400804	175804	ENSG00000234754	C1orf140	uncharacterized LOC400804	#N/A	#N/A
5_MACS_peak_430_lociStitched	chr1	156071020	156100350	5	20123	17712.4	7144.79	122	1	156071021	29330	*	5_MACS_peak_430_lociStitched	122	5' UTR	1	156052369	156109880	57512	1	4000	18652	ENSG00000160789	LMNA	lamin A/C	#N/A	#N/A
4_MACS_peak_2769_lociStitched	chr17	48229849	48256460	4	13857	14598.8	4090.11	123	1	48229850	26611	*	4_MACS_peak_2769_lociStitched	123	Promoter (<=1kb)	17	48248789	48249837	1049	2	373861	0	NA	HILS1	histone linker H1 domain, spermatid-specific 1 (pseudogene)	#N/A	#N/A
6_MACS_peak_195_lociStitched	chr1	46982605	47013627	6	17593	15514.1	5087.61	124	1	46982606	31022	*	6_MACS_peak_195_lociStitched	124	Promoter (<=1kb)	1	47004368	47035927	31560	1	100507423	0	ENSG00000269956	MKNK1-AS1	MKNK1 antisense RNA 1	#N/A	#N/A
2_MACS_peak_670_lociStitched	chr1	206618042	206645754	2	16355	20293.5	9879.33	125	1	206618043	27712	*	2_MACS_peak_670_lociStitched	125	Promoter (<=1kb)	1	206643586	206670223	26638	1	9641	0	ENSG00000263528	IKBKE	inhibitor of nuclear factor kappa B kinase subunit epsilon	#N/A	#N/A
4_MACS_peak_673_lociStitched	chr1	206830310	206868784	4	20004	22915.1	12554.1	126	1	206830311	38474	*	4_MACS_peak_673_lociStitched	126	Promoter (<=1kb)	1	206858365	206907630	49266	1	9261	0	ENSG00000162889	MAPKAPK2	MAPK activated protein kinase 2	#N/A	#N/A
5_MACS_peak_852_lociStitched	chr1	230744696	230779050	5	21089	20746.4	10399	127	1	230744697	34354	*	5_MACS_peak_852_lociStitched	127	Promoter (<=1kb)	1	230778202	230829731	51530	1	22796	0	ENSG00000135775	COG2	component of oligomeric golgi complex 2	#N/A	#N/A
5_MACS_peak_814_lociStitched	chr1	226889954	226928145	5	18993	21661.9	11350.4	128	1	226889955	38191	*	5_MACS_peak_814_lociStitched	128	Promoter (<=1kb)	1	226819391	226926876	107486	2	3707	0	ENSG00000143772	ITPKB	inositol-trisphosphate 3-kinase B	#N/A	#N/A
5_MACS_peak_2536_lociStitched	chr16	86093754	86121088	5	15815	14405	4100.1	129	1	86093755	27334	*	5_MACS_peak_2536_lociStitched	129	Distal Intergenic	16	85932774	85956211	23438	1	3394	160981	ENSG00000140968	IRF8	interferon regulatory factor 8	#N/A	#N/A
1_MACS_peak_456_lociStitched	chr1	159910606	159924643	1	14038	13353.4	3050.24	130	1	159910607	14037	*	1_MACS_peak_456_lociStitched	130	Promoter (<=1kb)	1	159896829	159915386	18558	2	57549	0	ENSG00000085552	IGSF9	immunoglobulin superfamily member 9	#N/A	#N/A
4_MACS_peak_5984_lociStitched	chr8	124406564	124430467	4	12914	17810.1	7625.06	131	1	124406565	23903	*	4_MACS_peak_5984_lociStitched	131	Promoter (<=1kb)	8	124332091	124428590	96500	2	29028	0	ENSG00000156802	ATAD2	ATPase family AAA domain containing 2	#N/A	#N/A
4_MACS_peak_3403_lociStitched	chr2	85640028	85666894	4	13409	14193.3	4123.93	132	1	85640029	26866	*	4_MACS_peak_3403_lociStitched	132	Promoter (<=1kb)	2	85646054	85664152	18099	1	284948	0	ENSG00000152292	SH2D6	SH2 domain containing 6	#N/A	#N/A
2_MACS_peak_442_lociStitched	chr1	156458312	156481082	2	15262	15221.7	5164.24	133	1	156458313	22770	*	2_MACS_peak_442_lociStitched	133	Promoter (<=1kb)	1	156433513	156470634	37122	2	4209	0	ENSG00000116604	MEF2D	myocyte enhancer factor 2D	#N/A	#N/A
3_MACS_peak_2628_lociStitched	chr17	17438942	17458000	3	18367	13100.5	3085.49	134	1	17438943	19058	*	3_MACS_peak_2628_lociStitched	134	Intron (uc002grj.3/10400, intron 2 of 6)	17	17408877	17495017	86141	2	10400	37017	ENSG00000133027	PEMT	phosphatidylethanolamine N-methyltransferase	#N/A	#N/A
9_MACS_peak_249_lociStitched	chr1	68193460	68223401	9	15538	13629.1	3646.81	135	1	68193461	29941	*	9_MACS_peak_249_lociStitched	135	Intron (uc001dea.2/55970, intron 2 of 3)	1	68167149	68299155	132007	2	55970	75754	ENSG00000172380	GNG12	G protein subunit gamma 12	#N/A	#N/A
6_MACS_peak_1341_lociStitched	chr11	8728588	8752654	6	14486	13537.1	3595.46	136	1	8728589	24066	*	6_MACS_peak_1341_lociStitched	136	5' UTR	11	8714899	8932498	217600	2	6764	179844	ENSG00000166444	ST5	suppression of tumorigenicity 5	#N/A	#N/A
2_MACS_peak_879_lociStitched	chr1	232504557	232524945	2	20375	16842.5	6909.49	137	1	232504558	20388	*	2_MACS_peak_879_lociStitched	137	Distal Intergenic	1	232533712	232651243	117532	2	57568	126298	ENSG00000116991	SIPA1L2	signal induced proliferation associated 1 like 2	#N/A	#N/A
7_MACS_peak_2371_lociStitched	chr16	1123887	1150279	7	16270	13520.6	3594.59	138	1	1123888	26392	*	7_MACS_peak_2371_lociStitched	138	Promoter (<=1kb)	16	1114082	1128731	14650	2	146336	0	ENSG00000261713	SSTR5-AS1	SSTR5 antisense RNA 1	#N/A	#N/A
8_MACS_peak_2952_lociStitched	chr18	56446429	56473172	8	13794	12785.8	2880.22	139	1	56446430	26743	*	8_MACS_peak_2952_lociStitched	139	Exon (uc021ukv.1/uc021ukv.1, exon 1 of 1)	18	56530061	56653709	123649	1	55205	-56889	ENSG00000074657	ZNF532	zinc finger protein 532	#N/A	#N/A
9_MACS_peak_5071_lociStitched	chr5	168412665	168439791	9	17636	13202.2	3298.52	140	1	168412666	27126	*	9_MACS_peak_5071_lociStitched	140	Intron (uc003mab.4/6586, intron 4 of 35)	5	168088738	168728133	639396	2	6586	288342	ENSG00000184347	SLIT3	slit guidance ligand 3	#N/A	#N/A
4_MACS_peak_5894_lociStitched	chr8	102495993	102517553	4	19923	16226.1	6327.86	141	1	102495994	21560	*	4_MACS_peak_5894_lociStitched	141	Promoter (<=1kb)	8	102504668	102681952	177285	1	79977	0	ENSG00000083307	GRHL2	grainyhead like transcription factor 2	#N/A	#N/A
3_MACS_peak_1991_lociStitched	chr14	70305140	70326937	3	16450	12845	3003.63	142	1	70305141	21797	*	3_MACS_peak_1991_lociStitched	142	Distal Intergenic	14	70346114	70499083	152970	1	64093	-19177	ENSG00000198732	SMOC1	SPARC related modular calcium binding 1	#N/A	#N/A
4_MACS_peak_3646_lociStitched	chr20	2781526	2802743	4	14141	12806.6	3036.15	143	1	2781527	21217	*	4_MACS_peak_3646_lociStitched	143	Promoter (<=1kb)	20	2795633	2797804	2172	1	100288797	0	ENSG00000198326	TMEM239	transmembrane protein 239	#N/A	#N/A
2_MACS_peak_1573_lociStitched	chr12	2033927	2048888	2	14887	12055.6	2287.54	144	1	2033928	14961	*	2_MACS_peak_1573_lociStitched	144	Promoter (<=1kb)	12	2038368	2045742	7375	2	100271702	0	ENSG00000235049	LINC00940	long intergenic non-protein coding RNA 940	#N/A	#N/A
7_MACS_peak_3240_lociStitched	chr2	2869996	2892263	7	14403	12122.2	2458.28	145	1	2869997	22267	*	7_MACS_peak_3240_lociStitched	145	Distal Intergenic	2	3192741	3381653	188913	2	7260	489390	ENSG00000032389	EIPR1	EARP complex and GARP complex interacting protein 1	#N/A	#N/A
3_MACS_peak_5907_lociStitched	chr8	103506364	103528849	3	22217	16483.8	6837.69	146	1	103506365	22485	*	3_MACS_peak_5907_lociStitched	146	Distal Intergenic	8	103563848	103573245	9398	1	4956	-34999	ENSG00000155087	ODF1	outer dense fiber of sperm tails 1	#N/A	#N/A
3_MACS_peak_5859_lociStitched	chr8	98268121	98291031	3	18462	15354.3	5807.69	147	1	98268122	22910	*	3_MACS_peak_5859_lociStitched	147	Promoter (<=1kb)	8	98285714	98290176	4463	2	85453	0	ENSG00000180543	TSPYL5	TSPY like 5	#N/A	#N/A
3_MACS_peak_63_lociStitched	chr1	23001012	23022030	3	13807	12476.3	2953.03	148	1	23001013	21018	*	3_MACS_peak_63_lociStitched	148	Distal Intergenic	1	23037331	23241823	204493	1	2048	-15301	ENSG00000133216	EPHB2	EPH receptor B2	#N/A	#N/A
3_MACS_peak_5100_lociStitched	chr5	176281455	176297618	3	15666	11988.1	2469.71	149	1	176281456	16163	*	3_MACS_peak_5100_lociStitched	149	5' UTR	5	176237560	176307899	70340	1	90249	43896	ENSG00000113763	UNC5A	unc-5 netrin receptor A	#N/A	#N/A
1_MACS_peak_912_lociStitched	chr1	234665780	234683706	1	17927	15739	6238.25	150	1	234665781	17926	*	1_MACS_peak_912_lociStitched	150	Promoter (<=1kb)	1	234663637	234667525	3889	2	100506795	0	ENSG00000231768	LINC01354	long intergenic non-protein coding RNA 1354	#N/A	#N/A
2_MACS_peak_5093_lociStitched	chr5	175246301	175270872	2	14728	12779.4	3294.97	151	1	175246302	24571	*	2_MACS_peak_5093_lociStitched	151	Intron (uc003mde.1/10814, intron 2 of 4)	5	175223610	175311023	87414	1	10814	22692	ENSG00000145920	CPLX2	complexin 2	#N/A	#N/A
4_MACS_peak_5890_lociStitched	chr8	102445834	102474304	4	19939	17924.7	8452.74	152	1	102445835	28470	*	4_MACS_peak_5890_lociStitched	152	Distal Intergenic	8	102504668	102681952	177285	1	79977	-30364	ENSG00000083307	GRHL2	grainyhead like transcription factor 2	#N/A	#N/A
5_MACS_peak_12_lociStitched	chr1	1006903	1027148	5	16355	11926.3	2465.84	153	1	1006904	20245	*	5_MACS_peak_12_lociStitched	153	Promoter (<=1kb)	1	1007126	1009687	2562	2	401934	0	ENSG00000237330	RNF223	ring finger protein 223	#N/A	#N/A
3_MACS_peak_2376_lociStitched	chr16	1475427	1494667	3	15232	12681.1	3251.56	154	1	1475428	19240	*	3_MACS_peak_2376_lociStitched	154	Promoter (<=1kb)	16	1469745	1479345	9601	2	283951	0	ENSG00000174109	C16orf91	chromosome 16 open reading frame 91	#N/A	#N/A
3_MACS_peak_2270_lociStitched	chr15	70473705	70490890	3	15124	11644.6	2373.25	155	1	70473706	17185	*	3_MACS_peak_2270_lociStitched	155	Exon (uc021spo.1/uc021spo.1, exon 1 of 1)	15	70340543	70390256	49714	2	7090	-83450	ENSG00000140332	TLE3	TLE family member 3, transcriptional corepressor	#N/A	#N/A
2_MACS_peak_605_lociStitched	chr1	201466973	201485648	2	18610	15589.9	6388.72	156	1	201466974	18675	*	2_MACS_peak_605_lociStitched	156	Promoter (<=1kb)	1	201452658	201476387	23730	2	1465	0	ENSG00000159176	CSRP1	cysteine and glycine rich protein 1	#N/A	#N/A
5_MACS_peak_4234_lociStitched	chr22	50327074	50354091	5	18116	13532.8	4368.65	157	1	50327075	27017	*	5_MACS_peak_4234_lociStitched	157	Promoter (<=1kb)	22	50354143	50357720	3578	1	415116	-52	ENSG00000198355	PIM3	Pim-3 proto-oncogene, serine/threonine kinase	#N/A	#N/A
2_MACS_peak_4856_lociStitched	chr5	73291810	73316935	2	14534	14052.4	4891.84	158	1	73291811	25125	*	2_MACS_peak_4856_lociStitched	158	Distal Intergenic	5	72921983	73237818	315836	1	64283	369828	ENSG00000214944	ARHGEF28	Rho guanine nucleotide exchange factor 28	#N/A	#N/A
4_MACS_peak_2267_lociStitched	chr15	70426558	70454349	4	9193	13084	3965.78	159	1	70426559	27791	*	4_MACS_peak_2267_lociStitched	159	Distal Intergenic	15	70340543	70390256	49714	2	7090	-36303	ENSG00000140332	TLE3	TLE family member 3, transcriptional corepressor	#N/A	#N/A
2_MACS_peak_6002_lociStitched	chr8	126129254	126158562	2	17667	18185.6	9082.55	160	1	126129255	29308	*	2_MACS_peak_6002_lociStitched	160	Intron (uc003yrw.2/286053, intron 3 of 7)	8	126104083	126379367	275285	1	286053	25172	ENSG00000156831	NSMCE2	NSE2 (MMS21) homolog, SMC5-SMC6 complex SUMO ligase	#N/A	#N/A
6_MACS_peak_2542_lociStitched	chr16	86134660	86157224	6	10401	11638.5	2619.68	161	1	86134661	22564	*	6_MACS_peak_2542_lociStitched	161	Distal Intergenic	16	86320037	86326995	6959	1	146513	-162813	ENSG00000268532	LINC02135	long intergenic non-protein coding RNA 2135	#N/A	#N/A
4_MACS_peak_2497_lociStitched	chr16	70726423	70749515	4	14231	12871.5	3870.22	162	1	70726424	23092	*	4_MACS_peak_2497_lociStitched	162	5' UTR	16	70721342	70835061	113720	2	55697	85546	ENSG00000103043	VAC14	VAC14 component of PIKFYVE complex	#N/A	#N/A
3_MACS_peak_355_lociStitched	chr1	150943060	150969052	3	20765	17931.9	8985.43	163	1	150943061	25992	*	3_MACS_peak_355_lociStitched	163	Promoter (<=1kb)	1	150937649	150947479	9831	2	29956	0	ENSG00000143418	CERS2	ceramide synthase 2	#N/A	#N/A
3_MACS_peak_327_lociStitched	chr1	146991703	147014664	3	17233	15439	6504.85	164	1	146991704	22961	*	3_MACS_peak_327_lociStitched	164	Promoter (<=1kb)	1	147013182	147098015	84834	1	607	0	ENSG00000116128	BCL9	BCL9 transcription coactivator	#N/A	#N/A
2_MACS_peak_4359_lociStitched	chr3	53831813	53846157	2	13734	10813.9	1890.54	165	1	53831814	14344	*	2_MACS_peak_4359_lociStitched	165	3' UTR	3	53529076	53846492	317417	1	776	302738	ENSG00000157388	CACNA1D	calcium voltage-gated channel subunit alpha1 D	#N/A	#N/A
6_MACS_peak_2963_lociStitched	chr18	56578021	56605814	6	10745	11906.5	3012.76	166	1	56578022	27793	*	6_MACS_peak_2963_lociStitched	166	5' UTR	18	56530061	56653709	123649	1	55205	47961	ENSG00000074657	ZNF532	zinc finger protein 532	#N/A	#N/A
2_MACS_peak_3899_lociStitched	chr20	61073935	61091563	2	11361	12838.5	3946.91	167	1	61073936	17628	*	2_MACS_peak_3899_lociStitched	167	Distal Intergenic	20	61038553	61051026	12474	2	140628	-22910	ENSG00000130700	GATA5	GATA binding protein 5	#N/A	#N/A
2_MACS_peak_967_lociStitched	chr1	243576519	243600743	2	16595	15445.2	6666.44	168	1	243576520	24224	*	2_MACS_peak_967_lociStitched	168	Exon (uc001hzw.3/10806, exon 14 of 18)	1	243419307	243663393	244087	1	10806	157213	ENSG00000054282	SDCCAG8	serologically defined colon cancer antigen 8	#N/A	#N/A
8_MACS_peak_1413_lociStitched	chr11	36366421	36397459	8	11394	11962	3184.5	169	1	36366422	31038	*	8_MACS_peak_1413_lociStitched	169	Intron (uc001mwo.4/79899, intron 1 of 8)	11	36317725	36486754	169030	1	79899	48697	ENSG00000135362	PRR5L	proline rich 5 like	#N/A	#N/A
5_MACS_peak_2878_lociStitched	chr17	80161197	80178051	5	16253	11095	2329.22	170	1	80161198	16854	*	5_MACS_peak_2878_lociStitched	170	Promoter (<=1kb)	17	80059346	80170689	111344	2	284001	0	ENSG00000176155	CCDC57	coiled-coil domain containing 57	#N/A	#N/A
5_MACS_peak_2698_lociStitched	chr17	39675069	39705776	5	9272	12826.3	4080.96	171	1	39675070	30707	*	5_MACS_peak_2698_lociStitched	171	Promoter (<=1kb)	17	39669997	39678026	8030	2	3866	0	ENSG00000171346	KRT15	keratin 15	#N/A	#N/A
3_MACS_peak_5855_lociStitched	chr8	98076634	98099614	3	16937	13974.1	5230.25	172	1	98076635	22980	*	3_MACS_peak_5855_lociStitched	172	Exon (uc003yhw.3/10404, exon 7 of 8)	8	97657499	98155722	498224	1	10404	419136	ENSG00000104324	CPQ	carboxypeptidase Q	#N/A	#N/A
6_MACS_peak_2311_lociStitched	chr15	86923668	86946850	6	13355	11419.5	2689.11	173	1	86923669	23182	*	6_MACS_peak_2311_lociStitched	173	Exon (uc002blz.1/123624, exon 17 of 24)	15	86685242	87572283	887042	1	123624	238427	ENSG00000273540	AGBL1	ATP/GTP binding protein like 1	#N/A	#N/A
3_MACS_peak_3259_lociStitched	chr2	8763742	8780372	3	15110	10847.7	2126.98	174	1	8763743	16630	*	3_MACS_peak_3259_lociStitched	174	Distal Intergenic	2	8822113	8824583	2471	1	3398	-41741	ENSG00000115738	ID2	inhibitor of DNA binding 2	#N/A	#N/A
5_MACS_peak_1084_lociStitched	chr10	7709583	7730696	5	11502	10615.6	1895.95	175	1	7709584	21113	*	5_MACS_peak_1084_lociStitched	175	Promoter (<=1kb)	10	7601232	7708961	107730	2	80760	-623	ENSG00000123243	ITIH5	inter-alpha-trypsin inhibitor heavy chain 5	#N/A	#N/A
5_MACS_peak_5115_lociStitched	chr5	180017423	180042461	5	14355	12691.8	4001.07	176	1	180017424	25038	*	5_MACS_peak_5115_lociStitched	176	Promoter (<=1kb)	5	180017105	180018487	1383	2	92304	0	ENSG00000161055	SCGB3A1	secretoglobin family 3A member 1	#N/A	#N/A
7_MACS_peak_2238_lociStitched	chr15	66866216	66887322	7	15220	11414.1	2743.78	177	1	66866217	21106	*	7_MACS_peak_2238_lociStitched	177	5' UTR	15	66840537	66858317	17781	2	197021	-7900	ENSG00000188501	LCTL	lactase like	#N/A	#N/A
2_MACS_peak_966_lociStitched	chr1	243541506	243558963	2	17280	13499.5	4847.81	178	1	243541507	17457	*	2_MACS_peak_966_lociStitched	178	Exon (uc001hzw.3/10806, exon 13 of 18)	1	243419307	243663393	244087	1	10806	122200	ENSG00000054282	SDCCAG8	serologically defined colon cancer antigen 8	#N/A	#N/A
6_MACS_peak_2500_lociStitched	chr16	70770982	70789941	6	14980	11445.5	2802.14	179	1	70770983	18959	*	6_MACS_peak_2500_lociStitched	179	Promoter (<=1kb)	16	70788963	70807154	18192	1	100130894	0	ENSG00000214353	VAC14-AS1	VAC14 antisense RNA 1	#N/A	#N/A
3_MACS_peak_3943_lociStitched	chr20	62669262	62690314	3	14198	13570.1	4930.38	180	1	62669263	21052	*	3_MACS_peak_3943_lociStitched	180	Promoter (<=1kb)	20	62679079	62680979	1901	2	54345	0	ENSG00000203883	SOX18	SRY-box 18	#N/A	#N/A
5_MACS_peak_3784_lociStitched	chr20	48997957	49016757	5	17281	12007.6	3372.72	181	1	48997958	18800	*	5_MACS_peak_3784_lociStitched	181	Distal Intergenic	20	48909257	48931456	22200	1	284751	88701	ENSG00000203999	LINC01270	long intergenic non-protein coding RNA 1270	#N/A	#N/A
4_MACS_peak_4827_lociStitched	chr5	56729171	56753103	4	11839	12846.7	4212.03	182	1	56729172	23932	*	4_MACS_peak_4827_lociStitched	182	Distal Intergenic	5	56775843	56778636	2794	2	345651	25533	ENSG00000169067	ACTBL2	actin beta like 2	#N/A	#N/A
2_MACS_peak_771_lociStitched	chr1	223186502	223213377	2	16517	16033.6	7404.06	183	1	223186503	26875	*	2_MACS_peak_771_lociStitched	183	Distal Intergenic	1	223282748	223316624	33877	2	7100	103247	ENSG00000187554	TLR5	toll like receptor 5	#N/A	#N/A
6_MACS_peak_5202_lociStitched	chr6	32054428	32083066	6	11956	12806.9	4178.28	184	1	32054429	28638	*	6_MACS_peak_5202_lociStitched	184	5' UTR	6	32485154	32557613	72460	2	3127	474547	ENSG00000198502	HLA-DRB5	major histocompatibility complex, class II, DR beta 5	#N/A	#N/A
6_MACS_peak_5106_lociStitched	chr5	177844924	177867320	6	14339	12234.9	3608	185	1	177844925	22396	*	6_MACS_peak_5106_lociStitched	185	Intron (uc021yiy.1/91522, intron 2 of 28)	5	177664617	178017556	352940	2	91522	150236	ENSG00000050767	COL23A1	collagen type XXIII alpha 1 chain	#N/A	#N/A
4_MACS_peak_540_lociStitched	chr1	178576435	178600152	4	12498	12672	4050.86	186	1	178576436	23717	*	4_MACS_peak_540_lociStitched	186	Distal Intergenic	1	178646884	178646969	86	1	100616328	-46732	ENSG00000266417	MIR4424	microRNA 4424	#N/A	#N/A
5_MACS_peak_6262_lociStitched	chr9	140326874	140357634	5	14309	12753.1	4161.83	187	1	140326875	30760	*	5_MACS_peak_6262_lociStitched	187	Promoter (<=1kb)	9	140342023	140353786	11764	2	26012	0	ENSG00000165802	NSMF	NMDA receptor synaptonuclear signaling and neuronal migration factor	#N/A	#N/A
5_MACS_peak_5064_lociStitched	chr5	153731669	153750393	5	15584	10758.8	2200.07	188	1	153731670	18724	*	5_MACS_peak_5064_lociStitched	188	Exon (uc010jic.3/55568, exon 5 of 14)	5	153570295	153800543	230249	1	55568	161375	ENSG00000164574	GALNT10	polypeptide N-acetylgalactosaminyltransferase 10	#N/A	#N/A
5_MACS_peak_2943_lociStitched	chr18	56245287	56274407	5	10325	11825.6	3276	189	1	56245288	29120	*	5_MACS_peak_2943_lociStitched	189	Exon (uc002lhj.4/115701, exon 4 of 13)	18	56148482	56296189	147708	2	115701	21782	ENSG00000198796	ALPK2	alpha kinase 2	#N/A	#N/A
2_MACS_peak_798_lociStitched	chr1	225997181	226015503	2	15991	14258.2	5712.8	190	1	225997182	18322	*	2_MACS_peak_798_lociStitched	190	Promoter (<=1kb)	1	225997797	226033262	35466	1	2052	0	ENSG00000143819	EPHX1	epoxide hydrolase 1	#N/A	#N/A
6_MACS_peak_3522_lociStitched	chr2	206576360	206600228	6	10277	11120.1	2630.25	191	1	206576361	23868	*	6_MACS_peak_3522_lociStitched	191	Exon (uc002vat.3/8828, exon 3 of 9)	2	206547224	206662857	115634	1	8828	29137	ENSG00000118257	NRP2	neuropilin 2	#N/A	#N/A
4_MACS_peak_377_lociStitched	chr1	153094790	153125545	4	14433	16106.4	7691.83	192	1	153094791	30755	*	4_MACS_peak_377_lociStitched	192	Promoter (<=1kb)	1	153028596	153113969	85374	2	6700	0	ENSG00000241794	SPRR2A	small proline rich protein 2A	#N/A	#N/A
7_MACS_peak_1836_lociStitched	chr13	45873011	45896313	7	10602	10651.3	2260.29	193	1	45873012	23302	*	7_MACS_peak_1836_lociStitched	193	Distal Intergenic	13	45911615	45911744	130	2	677814	15431	ENSG00000199477	SNORA31	small nucleolar RNA, H/ACA box 31	#N/A	#N/A
4_MACS_peak_1995_lociStitched	chr14	70466184	70488467	4	11096	11453.5	3066.14	194	1	70466185	22283	*	4_MACS_peak_1995_lociStitched	194	Exon (uc001xls.2/64093, exon 8 of 12)	14	70346114	70499083	152970	1	64093	120071	ENSG00000198732	SMOC1	SPARC related modular calcium binding 1	#N/A	#N/A
2_MACS_peak_330_lociStitched	chr1	147057216	147073008	2	14249	13456.4	5118.19	195	1	147057217	15792	*	2_MACS_peak_330_lociStitched	195	Intron (uc001epq.3/607, intron 1 of 9)	1	147013182	147098015	84834	1	607	44035	ENSG00000116128	BCL9	BCL9 transcription coactivator	#N/A	#N/A
2_MACS_peak_3460_lociStitched	chr2	129243058	129260940	2	10260	10863.3	2530.3	196	1	129243059	17882	*	2_MACS_peak_3460_lociStitched	196	Distal Intergenic	2	129023054	129076171	53118	2	9394	-166888	ENSG00000136720	HS6ST1	heparan sulfate 6-O-sulfotransferase 1	#N/A	#N/A
4_MACS_peak_697_lociStitched	chr1	212375656	212400378	4	14353	15515.5	7223.77	197	1	212375657	24722	*	4_MACS_peak_697_lociStitched	197	Distal Intergenic	1	212458879	212535205	76327	1	5525	-58501	ENSG00000066027	PPP2R5A	protein phosphatase 2 regulatory subunit B'alpha	#N/A	#N/A
1_MACS_peak_4722_lociStitched	chr5	370126	379947	1	9822	10814.9	2558.37	198	1	370127	9821	*	1_MACS_peak_4722_lociStitched	198	Exon (uc003jav.3/57491, exon 4 of 12)	5	304292	438405	134114	1	57491	65835	ENSG00000286169	AHRR	aryl-hydrocarbon receptor repressor	#N/A	#N/A
4_MACS_peak_2321_lociStitched	chr15	89181774	89204267	4	12085	11332	3088.29	199	1	89181775	22493	*	4_MACS_peak_2321_lociStitched	199	Promoter (2-3kb)	15	89178904	89198879	19976	1	3669	2871	ENSG00000172183	ISG20	interferon stimulated exonuclease gene 20	#N/A	#N/A
2_MACS_peak_1418_lociStitched	chr11	44282762	44300963	2	12326	10998.9	2788.39	200	1	44282763	18201	*	2_MACS_peak_1418_lociStitched	200	3' UTR	11	44282278	44331716	49439	2	60529	30753	ENSG00000052850	ALX4	ALX homeobox 4	#N/A	#N/A
4_MACS_peak_416_lociStitched	chr1	155144891	155179290	4	13727	16456.5	8272.96	201	1	155144892	34399	*	4_MACS_peak_416_lociStitched	201	Promoter (<=1kb)	1	155141884	155145804	3921	2	200185	0	ENSG00000163463	KRTCAP2	keratinocyte associated protein 2	#N/A	#N/A
1_MACS_peak_843_lociStitched	chr1	230303729	230315026	1	11298	11428	3278.39	202	1	230303730	11297	*	1_MACS_peak_843_lociStitched	202	Exon (uc010pvy.1/2590, exon 2 of 16)	1	230193536	230417875	224340	1	2590	110194	ENSG00000143641	GALNT2	polypeptide N-acetylgalactosaminyltransferase 2	#N/A	#N/A
3_MACS_peak_5219_lociStitched	chr6	35159450	35181708	3	10342	11073.4	2931.38	203	1	35159451	22258	*	3_MACS_peak_5219_lociStitched	203	Promoter (<=1kb)	6	35182190	35218609	36420	1	222663	-482	ENSG00000146197	SCUBE3	signal peptide, CUB domain and EGF like domain containing 3	#N/A	#N/A
4_MACS_peak_3880_lociStitched	chr20	59921805	59939011	4	15252	10975.7	2833.83	204	1	59921806	17206	*	4_MACS_peak_3880_lociStitched	204	Intron (uc002ybn.2/1002, intron 2 of 15)	20	59827482	60515673	688192	1	1002	94324	ENSG00000179242	CDH4	cadherin 4	#N/A	#N/A
2_MACS_peak_5911_lociStitched	chr8	103587464	103604176	2	16677	14186.8	6081.5	205	1	103587465	16712	*	2_MACS_peak_5911_lociStitched	205	Distal Intergenic	8	103563848	103573245	9398	1	4956	23617	ENSG00000155087	ODF1	outer dense fiber of sperm tails 1	#N/A	#N/A
1_MACS_peak_5929_lociStitched	chr8	105982744	105994176	1	11433	11135.9	3120.94	206	1	105982745	11432	*	1_MACS_peak_5929_lociStitched	206	Distal Intergenic	8	106331147	106816767	485621	1	23414	-336971	ENSG00000169946	ZFPM2	zinc finger protein, FOG family member 2	#N/A	#N/A
2_MACS_peak_882_lociStitched	chr1	232745630	232771582	2	14107	15594.6	7585.77	207	1	232745631	25952	*	2_MACS_peak_882_lociStitched	207	Distal Intergenic	1	232533712	232651243	117532	2	57568	-94388	ENSG00000116991	SIPA1L2	signal induced proliferation associated 1 like 2	#N/A	#N/A

## Sheet: DHT AR ASO super enhancers
REGION_ID	CHROM	START	STOP	NUM_LOCI	CONSTITUENT_SIZE	DAAS_C.downsample.sorted.bam	DAAS_G.downsample.sorted.bam	enhancerRank	isSuper	start	width	strand	name	score	annotation	geneChr	geneStart	geneEnd	geneLength	geneStrand	geneId	distanceToTSS	ENSEMBL	SYMBOL	GENENAME	Census	OG or TSG
26_MACS_peak_1643_lociStitched	chr11	1851301	2060947	26	149235	148220	28386.1	1	1	1851302	209646	*	26_MACS_peak_1643_lociStitched	1	Promoter (<=1kb)	11	2017989	2018061	73	2	100033819	0	ENSG00000284010	MIR675	microRNA 675	#N/A	#N/A
16_MACS_peak_627_lociStitched	chr1	177832329	177917854	16	67601	57421.5	15394.5	2	1	177832330	85525	*	16_MACS_peak_627_lociStitched	2	5' UTR	1	177897489	178007142	109654	2	89866	89288	ENSG00000120341	SEC16B	SEC16 homolog B, endoplasmic reticulum export factor	#N/A	#N/A
10_MACS_peak_1169_lociStitched	chr1	234960319	235057294	10	69073	69152.9	29073.1	3	1	234960320	96975	*	10_MACS_peak_1169_lociStitched	3	Distal Intergenic	1	234859789	234867390	7602	1	100506810	100531	ENSG00000227630	LINC01132	long intergenic non-protein coding RNA 1132	#N/A	#N/A
6_MACS_peak_794_lociStitched	chr1	205215245	205275006	6	53448	58918.4	19183.3	4	1	205215246	59761	*	6_MACS_peak_794_lociStitched	4	5' UTR	1	205271191	205290883	19693	2	81788	15877	ENSG00000163545	NUAK2	NUAK family kinase 2	#N/A	#N/A
7_MACS_peak_1161_lociStitched	chr1	234835264	234908764	7	56217	62181	22586.5	5	1	234835265	73500	*	7_MACS_peak_1161_lociStitched	5	Promoter (<=1kb)	1	234859789	234867390	7602	1	100506810	0	ENSG00000227630	LINC01132	long intergenic non-protein coding RNA 1132	#N/A	#N/A
17_MACS_peak_4973_lociStitched	chr21	44744182	44832730	17	58988	50082.7	11741.5	6	1	44744183	88548	*	17_MACS_peak_4973_lociStitched	6	Downstream (1-2kb)	21	44834398	44847002	12605	2	150094	14272	ENSG00000142178	SIK1	salt inducible kinase 1	#N/A	#N/A
14_MACS_peak_1139_lociStitched	chr1	234608763	234697248	14	63559	60187.5	24952.8	7	1	234608764	88485	*	14_MACS_peak_1139_lociStitched	7	Promoter (<=1kb)	1	234663637	234667525	3889	2	100506795	0	ENSG00000231768	LINC01354	long intergenic non-protein coding RNA 1354	#N/A	#N/A
7_MACS_peak_7497_lociStitched	chr8	103546185	103605149	7	50271	51634.8	17978.1	8	1	103546186	58964	*	7_MACS_peak_7497_lociStitched	8	Promoter (<=1kb)	8	103563848	103573245	9398	1	4956	0	ENSG00000155087	ODF1	outer dense fiber of sperm tails 1	#N/A	#N/A
7_MACS_peak_768_lociStitched	chr1	203502596	203573064	7	54279	57389.1	24417.2	9	1	203502597	70468	*	7_MACS_peak_768_lociStitched	9	Distal Intergenic	1	203595915	203713209	117295	1	493	-22851	ENSG00000058668	ATP2B4	ATPase plasma membrane Ca2+ transporting 4	#N/A	#N/A
7_MACS_peak_7636_lociStitched	chr8	126371650	126444189	7	42461	52511	19912	10	1	126371651	72539	*	7_MACS_peak_7636_lociStitched	10	Promoter (<=1kb)	8	126442563	126450644	8082	1	10221	0	ENSG00000173334	TRIB1	tribbles pseudokinase 1	#N/A	#N/A
10_MACS_peak_4774_lociStitched	chr20	56139097	56199635	10	42380	43302.8	11720.2	11	1	56139098	60538	*	10_MACS_peak_4774_lociStitched	11	Promoter (<=1kb)	20	56178902	56195632	16731	2	81030	0	ENSG00000124256	ZBP1	Z-DNA binding protein 1	#N/A	#N/A
6_MACS_peak_7464_lociStitched	chr8	102366603	102431251	6	46543	47639.1	18618.6	12	1	102366604	64648	*	6_MACS_peak_7464_lociStitched	12	Promoter (<=1kb)	8	102381121	102381823	703	1	83955	0	ENSG00000228224	NACA4P	NACA family member 4, pseudogene	#N/A	#N/A
12_MACS_peak_4511_lociStitched	chr2	241808041	241873490	12	40822	35839.9	8639.27	13	1	241808042	65449	*	12_MACS_peak_4511_lociStitched	13	Promoter (<=1kb)	2	241808162	241818536	10375	1	189	0	ENSG00000172482	AGXT	alanine--glyoxylate and serine--pyruvate aminotransferase	#N/A	#N/A
17_MACS_peak_1577_lociStitched	chr10	134195592	134281906	17	32754	38038.6	11143.1	14	1	134195593	86314	*	17_MACS_peak_1577_lociStitched	14	Promoter (<=1kb)	10	134258714	134261825	3112	1	170393	0	NA	C10orf91	chromosome 10 open reading frame 91 (putative)	#N/A	#N/A
9_MACS_peak_5733_lociStitched	chr4	8180433	8239091	9	32934	35159.6	8435.02	15	1	8180434	58658	*	9_MACS_peak_5733_lociStitched	15	Promoter (<=1kb)	4	8201060	8242830	41771	1	54436	0	ENSG00000125089	SH3TC1	SH3 domain and tetratricopeptide repeats 1	#N/A	#N/A
6_MACS_peak_1290_lociStitched	chr1	247491221	247551465	6	28277	42405.8	15880.3	16	1	247491222	60244	*	6_MACS_peak_1290_lociStitched	16	Promoter (<=1kb)	1	247463622	247495045	31424	2	84838	0	ENSG00000162714	ZNF496	zinc finger protein 496	#N/A	#N/A
6_MACS_peak_1250_lociStitched	chr1	244401593	244455606	6	39591	41136.3	15102	17	1	244401594	54013	*	6_MACS_peak_1250_lociStitched	17	Distal Intergenic	1	244515937	244552388	36452	1	200159	-60331	ENSG00000173728	C1orf100	chromosome 1 open reading frame 100	#N/A	#N/A
16_MACS_peak_6378_lociStitched	chr5	149624246	149707506	16	30455	36442.9	10840.5	18	1	149624247	83260	*	16_MACS_peak_6378_lociStitched	18	Promoter (<=1kb)	5	149675909	149682525	6617	2	340075	0	ENSG00000183876	ARSI	arylsulfatase family member I	#N/A	#N/A
12_MACS_peak_7950_lociStitched	chr9	139440682	139502546	12	40028	33975.7	8500.11	19	1	139440683	61864	*	12_MACS_peak_7950_lociStitched	19	Promoter (<=1kb)	9	139440625	139440711	87	2	100616301	0	ENSG00000265181	MIR4674	microRNA 4674	#N/A	#N/A
8_MACS_peak_5931_lociStitched	chr5	2130081	2184744	8	38809	36033.8	10577.3	20	1	2130082	54663	*	8_MACS_peak_5931_lociStitched	20	Distal Intergenic	5	1877541	1887293	9753	2	50805	-242789	ENSG00000113430	IRX4	iroquois homeobox 4	#N/A	#N/A
17_MACS_peak_3128_lociStitched	chr16	86095105	86157924	17	38561	32785.2	7381.23	21	1	86095106	62819	*	17_MACS_peak_3128_lociStitched	21	Distal Intergenic	16	86320037	86326995	6959	1	146513	-162113	ENSG00000268532	LINC02135	long intergenic non-protein coding RNA 2135	#N/A	#N/A
9_MACS_peak_5682_lociStitched	chr4	3572818	3636134	9	32769	37983.3	13043.1	22	1	3572819	63316	*	9_MACS_peak_5682_lociStitched	22	Promoter (<=1kb)	4	3578596	3592712	14117	1	285492	0	NA	LINC00955	long intergenic non-protein coding RNA 955	#N/A	#N/A
6_MACS_peak_663_lociStitched	chr1	181083593	181122774	6	33723	32481	7601.11	23	1	181083594	39181	*	6_MACS_peak_663_lociStitched	23	Distal Intergenic	1	181057638	181059979	2342	1	51278	25956	ENSG00000162783	IER5	immediate early response 5	#N/A	#N/A
4_MACS_peak_917_lociStitched	chr1	219943490	219990489	4	41124	37533.4	12929.4	24	1	219943491	46999	*	4_MACS_peak_917_lociStitched	24	Exon (uc001hlu.1/55532, exon 7 of 9)	1	219858769	220131989	273221	2	55532	141500	ENSG00000196660	SLC30A10	solute carrier family 30 member 10	#N/A	#N/A
11_MACS_peak_5220_lociStitched	chr22	42795334	42849445	11	34691	31086.8	6601.54	25	1	42795335	54111	*	11_MACS_peak_5220_lociStitched	25	Promoter (<=1kb)	22	42776414	42828401	51988	2	150372	0	ENSG00000235568	NFAM1	NFAT activating protein with ITAM motif 1	#N/A	#N/A
10_MACS_peak_4790_lociStitched	chr20	56466625	56517667	10	36199	33703	9264.12	26	1	56466626	51042	*	10_MACS_peak_4790_lociStitched	26	Promoter (<=1kb)	20	56470450	56470500	51	1	100616353	0	NA	NA	NA	#N/A	#N/A
12_MACS_peak_6609_lociStitched	chr6	41409402	41488013	12	23281	33158.1	9928.57	27	1	41409403	78611	*	12_MACS_peak_6609_lociStitched	27	Exon (uc003oqk.2/uc003oqk.2, exon 1 of 3)	6	41514164	41570122	55959	1	116113	-26151	ENSG00000137166	FOXP4	forkhead box P4	#N/A	#N/A
11_MACS_peak_7701_lociStitched	chr8	144302145	144367932	11	26441	31202.8	8216.8	28	1	144302146	65787	*	11_MACS_peak_7701_lociStitched	28	Promoter (<=1kb)	8	144349607	144359101	9495	1	2738	0	ENSG00000250571	GLI4	GLI family zinc finger 4	#N/A	#N/A
6_MACS_peak_7617_lociStitched	chr8	124714469	124781947	6	27088	42740.6	20661.8	29	1	124714470	67478	*	6_MACS_peak_7617_lociStitched	29	Promoter (<=1kb)	8	124780882	124827690	46809	1	157769	0	ENSG00000176853	FAM91A1	family with sequence similarity 91 member A1	#N/A	#N/A
6_MACS_peak_7616_lociStitched	chr8	124616323	124672616	6	41634	39917.4	17861.8	30	1	124616324	56293	*	6_MACS_peak_7616_lociStitched	30	Promoter (<=1kb)	8	124657915	124665190	7276	2	340359	0	ENSG00000175946	KLHL38	kelch like family member 38	#N/A	#N/A
5_MACS_peak_1173_lociStitched	chr1	235088272	235136858	5	44719	36157.7	14444.6	31	1	235088273	48586	*	5_MACS_peak_1173_lociStitched	31	Exon (uc001hwk.4/uc001hwk.4, exon 1 of 4)	1	235291118	235291252	135	2	677802	154394	ENSG00000207181	SNORA14B	small nucleolar RNA, H/ACA box 14B	#N/A	#N/A
9_MACS_peak_4524_lociStitched	chr2	241894188	241951409	9	25276	28782.2	7095.4	32	1	241894189	57221	*	9_MACS_peak_4524_lociStitched	32	Promoter (<=1kb)	2	241894036	241906868	12833	2	200772	0	ENSG00000233392	LOC200772	uncharacterized LOC200772	#N/A	#N/A
9_MACS_peak_7120_lociStitched	chr7	131740267	131800037	9	24722	29329.1	7859.76	33	1	131740268	59770	*	9_MACS_peak_7120_lociStitched	33	Distal Intergenic	7	131185021	131241376	56356	2	5420	-498892	ENSG00000128567	PODXL	podocalyxin like	#N/A	#N/A
13_MACS_peak_55_lociStitched	chr1	15651080	15711276	13	26792	29267.3	7879.66	34	1	15651081	60196	*	13_MACS_peak_55_lociStitched	34	5' UTR	1	15573768	15726778	153011	1	114827	77313	ENSG00000142621	FHAD1	forkhead associated phosphopeptide binding domain 1	#N/A	#N/A
8_MACS_peak_1062_lociStitched	chr1	230878158	230939280	8	41099	40352.7	19051.7	35	1	230878159	61122	*	8_MACS_peak_1062_lociStitched	35	Promoter (<=1kb)	1	230883130	230937749	54620	1	10753	0	ENSG00000135773	CAPN9	calpain 9	#N/A	#N/A
2_MACS_peak_1021_lociStitched	chr1	228072744	228106721	2	22692	33514.9	12269.1	36	1	228072745	33977	*	2_MACS_peak_1021_lociStitched	36	Downstream (2-3kb)	1	228129291	228129384	94	2	100847072	22663	ENSG00000264483	MIR5008	microRNA 5008	#N/A	#N/A
10_MACS_peak_5752_lociStitched	chr4	8857140	8919728	10	19910	27914.2	7241.43	37	1	8857141	62588	*	10_MACS_peak_5752_lociStitched	37	Promoter (<=1kb)	4	8868773	8873543	4771	2	3166	0	ENSG00000215612	HMX1	H6 family homeobox 1	#N/A	#N/A
10_MACS_peak_3396_lociStitched	chr17	47978275	48025749	10	38407	26951	6290.31	38	1	47978276	47474	*	10_MACS_peak_3396_lociStitched	38	Distal Intergenic	17	48046562	48052323	5762	1	1748	-20813	ENSG00000108813	DLX4	distal-less homeobox 4	#N/A	#N/A
8_MACS_peak_2618_lociStitched	chr14	104653312	104691355	8	32077	24476.9	4226.58	39	1	104653313	38043	*	8_MACS_peak_2618_lociStitched	39	Distal Intergenic	14	104605060	104647235	42176	1	26153	48253	ENSG00000066735	KIF26A	kinesin family member 26A	#N/A	#N/A
8_MACS_peak_3502_lociStitched	chr17	77349622	77386755	8	32356	24582	4727.03	40	1	77349623	37133	*	8_MACS_peak_3502_lociStitched	40	Intron (uc010dhs.4/146713, intron 2 of 14)	17	77085427	77512230	426804	2	146713	125475	ENSG00000167281	RBFOX3	RNA binding fox-1 homolog 3	#N/A	#N/A
11_MACS_peak_4465_lociStitched	chr2	233283961	233329853	11	26261	24552.2	4722.29	41	1	233283962	45892	*	11_MACS_peak_4465_lociStitched	41	Promoter (<=1kb)	2	233320833	233324742	3910	1	248	0	ENSG00000163295	ALPI	alkaline phosphatase, intestinal	#N/A	#N/A
6_MACS_peak_2039_lociStitched	chr12	52559160	52598440	6	32523	25257	5632.75	42	1	52559161	39280	*	6_MACS_peak_2039_lociStitched	42	Promoter (<=1kb)	12	52562780	52585784	23005	2	144501	0	ENSG00000167767	KRT80	keratin 80	#N/A	#N/A
13_MACS_peak_6642_lociStitched	chr6	43800734	43859589	13	23577	27779.6	8404.49	43	1	43800735	58855	*	13_MACS_peak_6642_lociStitched	43	Promoter (<=1kb)	6	43858765	43905944	47180	1	100132354	0	NA	LINC01512	long intergenic non-protein coding RNA 1512	#N/A	#N/A
5_MACS_peak_934_lociStitched	chr1	221314405	221359867	5	28698	31541.5	12356.6	44	1	221314406	45462	*	5_MACS_peak_934_lociStitched	44	Distal Intergenic	1	221503270	221509638	6369	2	400804	149771	ENSG00000234754	C1orf140	uncharacterized LOC400804	#N/A	#N/A
10_MACS_peak_1854_lociStitched	chr11	68407182	68453408	10	24921	24656.9	5639.57	45	1	68407183	46226	*	10_MACS_peak_1854_lociStitched	45	Promoter (<=1kb)	11	68451983	68458643	6661	1	51083	0	ENSG00000069482	GAL	galanin and GMAP prepropeptide	#N/A	#N/A
8_MACS_peak_648_lociStitched	chr1	178567001	178632953	8	22472	29968.6	10954.6	46	1	178567002	65952	*	8_MACS_peak_648_lociStitched	46	Distal Intergenic	1	178646884	178646969	86	1	100616328	-13931	ENSG00000266417	MIR4424	microRNA 4424	#N/A	#N/A
10_MACS_peak_5928_lociStitched	chr5	1840086	1887889	10	32917	27721	8743.17	47	1	1840087	47803	*	10_MACS_peak_5928_lociStitched	47	Promoter (<=1kb)	5	1877541	1887293	9753	2	50805	0	ENSG00000113430	IRX4	iroquois homeobox 4	#N/A	#N/A
10_MACS_peak_4958_lociStitched	chr21	43100471	43148157	10	27393	24577.4	5898.76	48	1	43100472	47686	*	10_MACS_peak_4958_lociStitched	48	Promoter (<=1kb)	21	43131680	43135935	4256	2	150135	0	ENSG00000236384	LINC00479	long intergenic non-protein coding RNA 479	#N/A	#N/A
12_MACS_peak_3365_lociStitched	chr17	43213634	43278998	12	21778	24805.6	6144.22	49	1	43213635	65364	*	12_MACS_peak_3365_lociStitched	49	Promoter (<=1kb)	17	43224684	43229468	4785	1	10614	0	ENSG00000186834	HEXIM1	HEXIM P-TEFb complex subunit 1	#N/A	#N/A
5_MACS_peak_405_lociStitched	chr1	151075921	151120315	5	29296	30276.7	11831	50	1	151075922	44394	*	5_MACS_peak_405_lociStitched	50	Promoter (<=1kb)	1	151104163	151119140	14978	2	10500	0	ENSG00000143434	SEMA6C	semaphorin 6C	#N/A	#N/A
1_MACS_peak_5082_lociStitched	chr22	20215264	20237725	1	22462	23148.3	4795.42	51	1	20215265	22461	*	1_MACS_peak_5082_lociStitched	51	Promoter (<=1kb)	22	20236657	20236734	78	2	100302118	0	ENSG00000221039	MIR1286	microRNA 1286	#N/A	#N/A
9_MACS_peak_684_lociStitched	chr1	183250608	183303740	9	25225	27602.1	9600.95	52	1	183250609	53132	*	9_MACS_peak_684_lociStitched	52	5' UTR	1	183217372	183387634	170263	2	23057	83894	ENSG00000157064	NMNAT2	nicotinamide nucleotide adenylyltransferase 2	#N/A	#N/A
5_MACS_peak_958_lociStitched	chr1	223662397	223697529	5	28642	28204	10360.4	53	1	223662398	35132	*	5_MACS_peak_958_lociStitched	53	Distal Intergenic	1	223566715	223568812	2098	1	164127	95683	ENSG00000178395	CCDC185	coiled-coil domain containing 185	#N/A	#N/A
6_MACS_peak_853_lociStitched	chr1	212375547	212431029	6	27636	32690	14863.6	54	1	212375548	55482	*	6_MACS_peak_853_lociStitched	54	Distal Intergenic	1	212458879	212535205	76327	1	5525	-27850	ENSG00000066027	PPP2R5A	protein phosphatase 2 regulatory subunit B'alpha	#N/A	#N/A
13_MACS_peak_7874_lociStitched	chr9	132220386	132264402	13	25095	22923.5	5273.12	55	1	132220387	44016	*	13_MACS_peak_7874_lociStitched	55	Promoter (<=1kb)	9	132245730	132275965	30236	1	100506190	0	NA	LINC00963	long intergenic non-protein coding RNA 963	#N/A	#N/A
8_MACS_peak_1194_lociStitched	chr1	236653637	236688240	8	31915	26263.7	8747.64	56	1	236653638	34603	*	8_MACS_peak_1194_lociStitched	56	Promoter (<=1kb)	1	236686369	236687808	1440	2	100287902	0	ENSG00000223776	LGALS8-AS1	LGALS8 antisense RNA 1	#N/A	#N/A
3_MACS_peak_5371_lociStitched	chr3	48672274	48691917	3	19236	21033.7	4117.17	57	1	48672275	19643	*	3_MACS_peak_5371_lociStitched	57	Promoter (<=1kb)	3	48681627	48681713	87	2	100616112	0	ENSG00000284575	MIR4793	microRNA 4793	#N/A	#N/A
6_MACS_peak_7509_lociStitched	chr8	103731202	103796001	6	34117	36786.4	19951.6	58	1	103731203	64799	*	6_MACS_peak_7509_lociStitched	58	Distal Intergenic	8	103661005	103667983	6979	2	7071	-63220	ENSG00000155090	KLF10	Kruppel like factor 10	#N/A	#N/A
8_MACS_peak_4418_lociStitched	chr2	220361150	220398066	8	28611	21928.1	5566.93	59	1	220361151	36916	*	8_MACS_peak_4418_lociStitched	59	Promoter (<=1kb)	2	220363587	220371718	8132	1	29926	0	ENSG00000144591	GMPPA	GDP-mannose pyrophosphorylase A	#N/A	#N/A
8_MACS_peak_250_lociStitched	chr1	49108042	49154906	8	25030	23333.6	7006.17	60	1	49108043	46864	*	8_MACS_peak_250_lociStitched	60	5' UTR	1	48998527	50489626	1491100	2	84871	1334720	ENSG00000186094	AGBL4	ATP/GTP binding protein like 4	#N/A	#N/A
8_MACS_peak_7188_lociStitched	chr7	155042941	155082528	8	22637	20822.8	4560.42	61	1	155042942	39587	*	8_MACS_peak_7188_lociStitched	61	Distal Intergenic	7	155089486	155101945	12460	1	3638	-6958	ENSG00000186480	INSIG1	insulin induced gene 1	#N/A	#N/A
6_MACS_peak_892_lociStitched	chr1	218906099	218954556	6	30470	28662.3	12419.5	62	1	218906100	48457	*	6_MACS_peak_892_lociStitched	62	Distal Intergenic	1	218517538	218519020	1483	2	728463	-387080	ENSG00000232480	TGFB2-AS1	TGFB2 antisense RNA 1 (head to head)	#N/A	#N/A
2_MACS_peak_1030_lociStitched	chr1	228336642	228361837	2	20586	24907.8	8873.68	63	1	228336643	25195	*	2_MACS_peak_1030_lociStitched	63	Promoter (<=1kb)	1	228353429	228369958	16530	1	200205	0	ENSG00000181873	IBA57	iron-sulfur cluster assembly factor IBA57	#N/A	#N/A
4_MACS_peak_730_lociStitched	chr1	201412717	201449400	4	28783	27714	11771.6	64	1	201412718	36683	*	4_MACS_peak_730_lociStitched	64	Promoter (<=1kb)	1	201434607	201438299	3693	2	23612	0	ENSG00000174307	PHLDA3	pleckstrin homology like domain family A member 3	#N/A	#N/A
3_MACS_peak_1155_lociStitched	chr1	234790772	234818694	3	24107	24359.2	8485.5	65	1	234790773	27922	*	3_MACS_peak_1155_lociStitched	65	Exon (uc001hwh.3/uc001hwh.3, exon 2 of 4)	1	234765057	234770526	5470	1	100302691	25716	ENSG00000224939	LINC00184	long intergenic non-protein coding RNA 184	#N/A	#N/A
8_MACS_peak_1650_lociStitched	chr11	2161416	2195776	8	24252	20110.9	4360.28	66	1	2161417	34360	*	8_MACS_peak_1650_lociStitched	66	Promoter (<=1kb)	11	2194293	2194368	76	1	100616126	0	ENSG00000265258	MIR4686	microRNA 4686	#N/A	#N/A
2_MACS_peak_1206_lociStitched	chr1	238040302	238062890	2	21831	22513.5	6778.66	67	1	238040303	22588	*	2_MACS_peak_1206_lociStitched	67	Promoter (<=1kb)	1	238041164	238054222	13059	2	57829	0	ENSG00000116996	ZP4	zona pellucida glycoprotein 4	#N/A	#N/A
5_MACS_peak_370_lociStitched	chr1	146972278	147015099	5	26741	28013.5	12422.4	68	1	146972279	42821	*	5_MACS_peak_370_lociStitched	68	Promoter (<=1kb)	1	146853914	146989699	135786	2	100289211	0	ENSG00000278811	LINC00624	long intergenic non-protein coding RNA 624	#N/A	#N/A
6_MACS_peak_4473_lociStitched	chr2	233363859	233404861	6	22531	20214	5158.05	69	1	233363860	41002	*	6_MACS_peak_4473_lociStitched	69	Promoter (<=1kb)	2	233390870	233401375	10506	1	1144	0	ENSG00000135902	CHRND	cholinergic receptor nicotinic delta subunit	#N/A	#N/A
9_MACS_peak_1375_lociStitched	chr10	11722619	11762924	9	17725	19560	4526.25	70	1	11722620	40305	*	9_MACS_peak_1375_lociStitched	70	Distal Intergenic	10	11784356	11806065	21710	1	79746	-21432	ENSG00000134463	ECHDC3	enoyl-CoA hydratase domain containing 3	#N/A	#N/A
2_MACS_peak_7912_lociStitched	chr9	136374240	136399966	2	25499	18584.5	3882.05	71	1	136374241	25726	*	2_MACS_peak_7912_lociStitched	71	Promoter (<=1kb)	9	136379708	136390068	10361	2	389827	0	ENSG00000187616	MYMK	myomaker, myoblast fusion factor	#N/A	#N/A
3_MACS_peak_4611_lociStitched	chr20	33871672	33895004	3	22863	19521.9	5051.38	72	1	33871673	23332	*	3_MACS_peak_4611_lociStitched	72	Promoter (<=1kb)	20	33873534	33880225	6692	2	128876	0	ENSG00000125998	FAM83C	family with sequence similarity 83 member C	#N/A	#N/A
8_MACS_peak_1864_lociStitched	chr11	68868639	68905853	8	19708	19128	4733.62	73	1	68868640	37214	*	8_MACS_peak_1864_lociStitched	73	Distal Intergenic	11	68816350	68858072	41723	1	219931	52290	ENSG00000162341	TPCN2	two pore segment channel 2	#N/A	#N/A
5_MACS_peak_1040_lociStitched	chr1	229541312	229571007	5	19859	21202.2	6901.12	74	1	229541313	29695	*	5_MACS_peak_1040_lociStitched	74	Promoter (<=1kb)	1	229566993	229569843	2851	2	58	0	ENSG00000143632	ACTA1	actin alpha 1, skeletal muscle	#N/A	#N/A
7_MACS_peak_2688_lociStitched	chr15	40361249	40399506	7	21510	19407.8	5122.61	75	1	40361250	38257	*	7_MACS_peak_2688_lociStitched	75	Promoter (1-2kb)	15	40380091	40401085	20995	2	90427	1579	ENSG00000104081	BMF	Bcl2 modifying factor	#N/A	#N/A
7_MACS_peak_6652_lociStitched	chr6	43938135	43973075	7	22917	18668.4	4601.6	76	1	43938136	34940	*	7_MACS_peak_6652_lociStitched	76	Promoter (<=1kb)	6	43968337	43973694	5358	1	221416	0	ENSG00000181577	C6orf223	chromosome 6 open reading frame 223	#N/A	#N/A
4_MACS_peak_6441_lociStitched	chr5	176272181	176297135	4	19449	17143.4	3144.2	77	1	176272182	24954	*	4_MACS_peak_6441_lociStitched	77	5' UTR	5	176237560	176307899	70340	1	90249	34622	ENSG00000113763	UNC5A	unc-5 netrin receptor A	#N/A	#N/A
9_MACS_peak_526_lociStitched	chr1	159879474	159922876	9	24329	22864.2	8884.39	78	1	159879475	43402	*	9_MACS_peak_526_lociStitched	78	Promoter (<=1kb)	1	159896829	159915386	18558	2	57549	0	ENSG00000085552	IGSF9	immunoglobulin superfamily member 9	#N/A	#N/A
5_MACS_peak_2819_lociStitched	chr15	74605947	74631489	5	21426	16844.9	3070.15	79	1	74605948	25542	*	5_MACS_peak_2819_lociStitched	79	3' UTR	15	74630103	74660081	29979	2	1583	28592	ENSG00000140459	CYP11A1	cytochrome P450 family 11 subfamily A member 1	#N/A	#N/A
5_MACS_peak_4873_lociStitched	chr20	61846748	61877154	5	25317	19882.5	6233.23	80	1	61846749	30406	*	5_MACS_peak_4873_lociStitched	80	Promoter (<=1kb)	20	61870131	61870194	64	1	100423014	0	ENSG00000266463	MIR3196	microRNA 3196	#N/A	#N/A
11_MACS_peak_6453_lociStitched	chr5	177831576	177870456	11	21883	17313.3	3810.24	81	1	177831577	38880	*	11_MACS_peak_6453_lociStitched	81	Intron (uc021yiy.1/91522, intron 2 of 28)	5	177664617	178017556	352940	2	91522	147100	ENSG00000050767	COL23A1	collagen type XXIII alpha 1 chain	#N/A	#N/A
3_MACS_peak_1025_lociStitched	chr1	228247938	228273080	3	22391	20993.6	7567.74	82	1	228247939	25142	*	3_MACS_peak_1025_lociStitched	82	Promoter (<=1kb)	1	228270361	228286913	16553	1	375	0	ENSG00000143761	ARF1	ADP ribosylation factor 1	#N/A	#N/A
4_MACS_peak_4284_lociStitched	chr2	129118788	129144216	4	22407	16991	3567.55	83	1	129118789	25428	*	4_MACS_peak_4284_lociStitched	83	Distal Intergenic	2	129023054	129076171	53118	2	9394	-42618	ENSG00000136720	HS6ST1	heparan sulfate 6-O-sulfotransferase 1	#N/A	#N/A
3_MACS_peak_782_lociStitched	chr1	204316703	204340080	3	23165	21277.7	7910.78	84	1	204316704	23377	*	3_MACS_peak_782_lociStitched	84	Promoter (<=1kb)	1	204337558	204338847	1290	2	127841	0	ENSG00000280924	LINC00628	long intergenic non-protein coding RNA 628	#N/A	#N/A
7_MACS_peak_4796_lociStitched	chr20	56749256	56784564	7	18417	19175.8	5815.23	85	1	56749257	35308	*	7_MACS_peak_4796_lociStitched	85	Distal Intergenic	20	56725983	56736183	10201	1	128602	23274	ENSG00000124237	C20orf85	chromosome 20 open reading frame 85	#N/A	#N/A
6_MACS_peak_5711_lociStitched	chr4	6722125	6753266	6	18991	16794.3	3571.87	86	1	6722126	31141	*	6_MACS_peak_5711_lociStitched	86	Distal Intergenic	4	6717842	6719387	1546	1	55330	4284	ENSG00000186222	BLOC1S4	biogenesis of lysosomal organelles complex 1 subunit 4	#N/A	#N/A
5_MACS_peak_1051_lociStitched	chr1	230278328	230314660	5	22910	23793.8	10634.4	87	1	230278329	36332	*	5_MACS_peak_1051_lociStitched	87	Exon (uc010pvy.1/2590, exon 2 of 16)	1	230193536	230417875	224340	1	2590	84793	ENSG00000143641	GALNT2	polypeptide N-acetylgalactosaminyltransferase 2	#N/A	#N/A
9_MACS_peak_4013_lociStitched	chr2	2870719	2907261	9	15944	16820.3	3741.9	88	1	2870720	36542	*	9_MACS_peak_4013_lociStitched	88	Exon (uc002qxh.1/uc002qxh.1, exon 6 of 7)	2	3192741	3381653	188913	2	7260	474392	ENSG00000032389	EIPR1	EARP complex and GARP complex interacting protein 1	#N/A	#N/A
4_MACS_peak_1932_lociStitched	chr12	2033359	2059454	4	17564	15630.9	2567.75	89	1	2033360	26095	*	4_MACS_peak_1932_lociStitched	89	Promoter (<=1kb)	12	2038368	2045742	7375	2	100271702	0	ENSG00000235049	LINC00940	long intergenic non-protein coding RNA 940	#N/A	#N/A
7_MACS_peak_4129_lociStitched	chr2	43130093	43163972	7	20884	17464.6	4441.54	90	1	43130094	33879	*	7_MACS_peak_4129_lociStitched	90	Distal Intergenic	2	42994229	43019751	25523	2	23498	-110343	ENSG00000162882	HAAO	3-hydroxyanthranilate 3,4-dioxygenase	#N/A	#N/A
3_MACS_peak_511_lociStitched	chr1	156629879	156664940	3	18537	19963.7	7022.72	91	1	156629880	35061	*	3_MACS_peak_511_lociStitched	91	Promoter (<=1kb)	1	156638556	156647189	8634	2	10763	0	ENSG00000132688	NES	nestin	#N/A	#N/A
5_MACS_peak_3978_lociStitched	chr19	57475499	57505993	5	21469	16427.1	3512.91	92	1	57475500	30494	*	5_MACS_peak_3978_lociStitched	92	Distal Intergenic	19	57352270	57359922	7653	1	100073347	123230	ENSG00000268654	MIMT1	MER1 repeat containing imprinted transcript 1	#N/A	#N/A
9_MACS_peak_3668_lociStitched	chr18	56446348	56475391	9	20501	15567	2886.87	93	1	56446349	29043	*	9_MACS_peak_3668_lociStitched	93	Exon (uc021ukv.1/uc021ukv.1, exon 1 of 1)	18	56530061	56653709	123649	1	55205	-54670	ENSG00000074657	ZNF532	zinc finger protein 532	#N/A	#N/A
3_MACS_peak_828_lociStitched	chr1	209095953	209120155	3	19338	19683.5	7018.58	94	1	209095954	24202	*	3_MACS_peak_828_lociStitched	94	Distal Intergenic	1	209602168	209605892	3725	1	642587	-482013	ENSG00000230937	MIR205HG	MIR205 host gene	#N/A	#N/A
2_MACS_peak_953_lociStitched	chr1	223187146	223215820	2	20716	20218	7644.49	95	1	223187147	28674	*	2_MACS_peak_953_lociStitched	95	Distal Intergenic	1	223282748	223316624	33877	2	7100	100804	ENSG00000187554	TLR5	toll like receptor 5	#N/A	#N/A
7_MACS_peak_6592_lociStitched	chr6	37592274	37626671	7	17152	16668.8	4137.96	96	1	37592275	34397	*	7_MACS_peak_6592_lociStitched	96	5' UTR	6	37600284	37665766	65483	2	266727	39095	ENSG00000112139	MDGA1	MAM domain containing glycosylphosphatidylinositol anchor 1	#N/A	#N/A
9_MACS_peak_4248_lociStitched	chr2	118604205	118636997	9	18742	15589.3	3075.89	97	1	118604206	32792	*	9_MACS_peak_4248_lociStitched	97	Distal Intergenic	2	118572255	118589953	17699	1	8886	31951	ENSG00000088205	DDX18	DEAD-box helicase 18	#N/A	#N/A
7_MACS_peak_5250_lociStitched	chr22	50327048	50364872	7	16088	17266.7	4773.39	98	1	50327049	37824	*	7_MACS_peak_5250_lociStitched	98	Promoter (<=1kb)	22	50354143	50357720	3578	1	415116	0	ENSG00000198355	PIM3	Pim-3 proto-oncogene, serine/threonine kinase	#N/A	#N/A
1_MACS_peak_504_lociStitched	chr1	156389904	156411402	1	21499	16585.7	4116.87	99	1	156389905	21498	*	1_MACS_peak_504_lociStitched	99	Promoter (<=1kb)	1	156374055	156400493	26439	2	10485	0	ENSG00000125462	C1orf61	chromosome 1 open reading frame 61	#N/A	#N/A
6_MACS_peak_2940_lociStitched	chr16	1124250	1151870	6	20020	15677.1	3281.26	100	1	1124251	27620	*	6_MACS_peak_2940_lociStitched	100	Promoter (<=1kb)	16	1114082	1128731	14650	2	146336	0	ENSG00000261713	SSTR5-AS1	SSTR5 antisense RNA 1	#N/A	#N/A
10_MACS_peak_2798_lociStitched	chr15	70424994	70458537	10	21407	17217.6	4826.84	101	1	70424995	33543	*	10_MACS_peak_2798_lociStitched	101	Distal Intergenic	15	70340543	70390256	49714	2	7090	-34739	ENSG00000140332	TLE3	TLE family member 3, transcriptional corepressor	#N/A	#N/A
4_MACS_peak_1226_lociStitched	chr1	243578662	243618368	4	22070	23271.7	10939	102	1	243578663	39706	*	4_MACS_peak_1226_lociStitched	102	Exon (uc001hzw.3/10806, exon 14 of 18)	1	243419307	243663393	244087	1	10806	159356	ENSG00000054282	SDCCAG8	serologically defined colon cancer antigen 8	#N/A	#N/A
4_MACS_peak_741_lociStitched	chr1	201841404	201879477	4	20106	24728.4	12396.6	103	1	201841405	38073	*	4_MACS_peak_741_lociStitched	103	Promoter (<=1kb)	1	201857797	201861715	3919	1	149345	0	ENSG00000198892	SHISA4	shisa family member 4	#N/A	#N/A
7_MACS_peak_5025_lociStitched	chr21	46723455	46754699	7	16471	15803.2	3508.7	104	1	46723456	31244	*	7_MACS_peak_5025_lociStitched	104	Distal Intergenic	21	46707967	46717269	9303	1	642852	15489	ENSG00000223768	LINC00205	long intergenic non-protein coding RNA 205	#N/A	#N/A
5_MACS_peak_459_lociStitched	chr1	154376972	154416838	5	20839	19968.9	7702.11	105	1	154376973	39866	*	5_MACS_peak_459_lociStitched	105	Promoter (<=1kb)	1	154377669	154441926	64258	1	3570	0	ENSG00000160712	IL6R	interleukin 6 receptor	#N/A	#N/A
2_MACS_peak_1288_lociStitched	chr1	247443544	247460656	2	16515	16708.2	4445.7	106	1	247443545	17112	*	2_MACS_peak_1288_lociStitched	106	Downstream (2-3kb)	1	247463622	247495045	31424	2	84838	34389	ENSG00000162714	ZNF496	zinc finger protein 496	#N/A	#N/A
7_MACS_peak_7477_lociStitched	chr8	102495897	102521452	7	21975	18427.7	6312.09	107	1	102495898	25555	*	7_MACS_peak_7477_lociStitched	107	Promoter (<=1kb)	8	102504668	102681952	177285	1	79977	0	ENSG00000083307	GRHL2	grainyhead like transcription factor 2	#N/A	#N/A
5_MACS_peak_7126_lociStitched	chr7	131818760	131842352	5	21618	15346.6	3255.7	108	1	131818761	23592	*	5_MACS_peak_7126_lociStitched	108	5' UTR	7	131808091	132333447	525357	2	91584	491095	ENSG00000221866	PLXNA4	plexin A4	#N/A	#N/A
9_MACS_peak_4997_lociStitched	chr21	44847289	44884984	9	14134	16683.8	4644.02	109	1	44847290	37695	*	9_MACS_peak_4997_lociStitched	109	Promoter (<=1kb)	21	44869904	44873771	3868	1	284836	0	ENSG00000188660	LINC00319	long intergenic non-protein coding RNA 319	#N/A	#N/A
8_MACS_peak_7109_lociStitched	chr7	131610799	131638793	8	16418	15172.7	3138.13	110	1	131610800	27994	*	8_MACS_peak_7109_lociStitched	110	Distal Intergenic	7	131185021	131241376	56356	2	5420	-369424	ENSG00000128567	PODXL	podocalyxin like	#N/A	#N/A
4_MACS_peak_3247_lociStitched	chr17	17438882	17463805	4	16932	15033.6	3000.73	111	1	17438883	24923	*	4_MACS_peak_3247_lociStitched	111	Intron (uc002grj.3/10400, intron 2 of 6)	17	17408877	17495017	86141	2	10400	31212	ENSG00000133027	PEMT	phosphatidylethanolamine N-methyltransferase	#N/A	#N/A
2_MACS_peak_1234_lociStitched	chr1	243675430	243695606	2	16077	17244.4	5241.72	112	1	243675431	20176	*	2_MACS_peak_1234_lociStitched	112	Exon (uc001hzz.1/10000, exon 12 of 14)	1	243651535	244006886	355352	2	10000	311280	ENSG00000117020	AKT3	AKT serine/threonine kinase 3	#N/A	#N/A
9_MACS_peak_5686_lociStitched	chr4	3654778	3681341	9	18773	15252.5	3317.72	113	1	3654779	26563	*	9_MACS_peak_5686_lociStitched	113	Promoter (<=1kb)	4	3675320	3679582	4263	2	100133461	0	ENSG00000250632	LINC02171	long intergenic non-protein coding RNA 2171	#N/A	#N/A
9_MACS_peak_1783_lociStitched	chr11	56901864	56933028	9	16628	15335.8	3403.11	114	1	56901865	31164	*	9_MACS_peak_1783_lociStitched	114	Distal Intergenic	11	56949221	56959188	9968	1	219527	-16193	ENSG00000183908	LRRC55	leucine rich repeat containing 55	#N/A	#N/A
7_MACS_peak_6793_lociStitched	chr6	150620964	150649208	7	17383	14816.8	3030.58	115	1	150620965	28244	*	7_MACS_peak_6793_lociStitched	115	Distal Intergenic	6	150690028	150725765	35738	1	389434	-40820	ENSG00000009765	IYD	iodotyrosine deiodinase	#N/A	#N/A
7_MACS_peak_4708_lociStitched	chr20	48996177	49032949	7	17094	18132.3	6442.45	116	1	48996178	36772	*	7_MACS_peak_4708_lociStitched	116	Distal Intergenic	20	48909257	48931456	22200	1	284751	86921	ENSG00000203999	LINC01270	long intergenic non-protein coding RNA 1270	#N/A	#N/A
5_MACS_peak_2519_lociStitched	chr14	77682209	77712745	5	18373	15735.2	4067.4	117	1	77682210	30536	*	5_MACS_peak_2519_lociStitched	117	5' UTR	14	77648102	77725838	77737	1	57156	34108	ENSG00000165548	TMEM63C	transmembrane protein 63C	#N/A	#N/A
2_MACS_peak_358_lociStitched	chr1	144930525	144948224	2	17336	19253	7624.73	118	1	144930526	17699	*	2_MACS_peak_358_lociStitched	118	5' UTR	1	144146811	146467744	2320934	1	100288142	783715	ENSG00000162825	NBPF20	NBPF member 20	#N/A	#N/A
11_MACS_peak_92_lociStitched	chr1	22565388	22595486	11	20805	15756.3	4174.59	119	1	22565389	30098	*	11_MACS_peak_92_lociStitched	119	Distal Intergenic	1	22443798	22470385	26588	2	54361	-95004	ENSG00000162552	WNT4	Wnt family member 4	#N/A	#N/A
5_MACS_peak_1007_lociStitched	chr1	226889185	226927203	5	21351	22191.1	10641.2	120	1	226889186	38018	*	5_MACS_peak_1007_lociStitched	120	Promoter (<=1kb)	1	226819391	226926876	107486	2	3707	0	ENSG00000143772	ITPKB	inositol-trisphosphate 3-kinase B	#N/A	#N/A
6_MACS_peak_3278_lociStitched	chr17	32927412	32954197	6	17248	15192.5	3661.51	121	1	32927413	26785	*	6_MACS_peak_3278_lociStitched	121	Exon (uc002hif.3/124842, exon 2 of 10)	17	32907768	32966337	58570	1	124842	19645	ENSG00000181291	TMEM132E	transmembrane protein 132E	#N/A	#N/A
5_MACS_peak_2912_lociStitched	chr15	99943166	99978065	5	17087	15592.9	4173.92	122	1	99943167	34899	*	5_MACS_peak_2912_lociStitched	122	Distal Intergenic	15	100106133	100256629	150497	1	4205	-128068	ENSG00000068305	MEF2A	myocyte enhancer factor 2A	#N/A	#N/A
4_MACS_peak_7545_lociStitched	chr8	109835859	109870510	4	22114	20589.6	9182.51	123	1	109835860	34651	*	4_MACS_peak_7545_lociStitched	123	Exon (uc022azs.1/uc022azs.1, exon 1 of 1)	8	109619079	109799770	180692	2	157753	-36090	ENSG00000164841	TMEM74	transmembrane protein 74	#N/A	#N/A
5_MACS_peak_7248_lociStitched	chr8	41504473	41526789	5	17776	14418.4	3079.61	124	1	41504474	22316	*	5_MACS_peak_7248_lociStitched	124	Promoter (<=1kb)	8	41517959	41518026	68	2	619554	0	ENSG00000274705	MIR486-1	microRNA 486-1	#N/A	#N/A
6_MACS_peak_7610_lociStitched	chr8	124564476	124603736	6	28154	23465.7	12217.7	125	1	124564477	39260	*	6_MACS_peak_7610_lociStitched	125	Exon (uc022bap.1/uc022bap.1, exon 1 of 1)	8	124510127	124553493	43367	2	114907	-10984	ENSG00000156804	FBXO32	F-box protein 32	#N/A	#N/A
4_MACS_peak_803_lociStitched	chr1	205635075	205663626	4	16962	19705.9	8599.56	126	1	205635076	28551	*	4_MACS_peak_803_lociStitched	126	Promoter (<=1kb)	1	205566695	205649630	82936	2	2005	0	ENSG00000158711	ELK4	ETS transcription factor ELK4	#N/A	#N/A
7_MACS_peak_4042_lociStitched	chr2	8758715	8780905	7	17791	13345.1	2298.88	127	1	8758716	22190	*	7_MACS_peak_4042_lociStitched	127	Distal Intergenic	2	8822113	8824583	2471	1	3398	-41208	ENSG00000115738	ID2	inhibitor of DNA binding 2	#N/A	#N/A
7_MACS_peak_4716_lociStitched	chr20	49283952	49320131	7	13125	16327.6	5282.13	128	1	49283953	36179	*	7_MACS_peak_4716_lociStitched	128	Promoter (<=1kb)	20	49202647	49307916	105270	2	140876	0	ENSG00000042062	RIPOR3	RIPOR family member 3	#N/A	#N/A
4_MACS_peak_962_lociStitched	chr1	223813175	223834990	4	20301	17122.6	6154.01	129	1	223813176	21815	*	4_MACS_peak_962_lociStitched	129	Exon (uc009xee.2/388743, exon 3 of 18)	1	223714972	223853436	138465	2	388743	18446	ENSG00000203697	CAPN8	calpain 8	#N/A	#N/A
10_MACS_peak_3903_lociStitched	chr19	44258634	44287171	10	16794	14234.3	3316	130	1	44258635	28537	*	10_MACS_peak_3903_lociStitched	130	Promoter (<=1kb)	19	44270685	44285409	14725	2	3783	0	ENSG00000104783	KCNN4	potassium calcium-activated channel subfamily N member 4	#N/A	#N/A
6_MACS_peak_1337_lociStitched	chr10	3672367	3709148	6	11716	14962.5	4079.01	131	1	3672368	36781	*	6_MACS_peak_1337_lociStitched	131	Intron (uc001igy.1/uc001igy.1, intron 1 of 1)	10	3818188	3827473	9286	2	1316	118325	ENSG00000067082	KLF6	Kruppel like factor 6	#N/A	#N/A
3_MACS_peak_13_lociStitched	chr1	1007975	1026876	3	14871	12922.6	2045.09	132	1	1007976	18901	*	3_MACS_peak_13_lociStitched	132	Promoter (<=1kb)	1	1007126	1009687	2562	2	401934	0	ENSG00000237330	RNF223	ring finger protein 223	#N/A	#N/A
5_MACS_peak_2765_lociStitched	chr15	66912758	66946235	5	12273	14930.7	4054.06	133	1	66912759	33477	*	5_MACS_peak_2765_lociStitched	133	Intron (uc002aqe.3/uc002aqe.3, intron 1 of 4)	15	66994674	67074337	79664	1	4091	-48439	ENSG00000137834	SMAD6	SMAD family member 6	#N/A	#N/A
7_MACS_peak_6064_lociStitched	chr5	56727671	56754455	7	19860	15569.5	4708.63	134	1	56727672	26784	*	7_MACS_peak_6064_lociStitched	134	Distal Intergenic	5	56775843	56778636	2794	2	345651	24181	ENSG00000169067	ACTBL2	actin beta like 2	#N/A	#N/A
5_MACS_peak_902_lociStitched	chr1	219557604	219589846	5	17350	18939	8092.74	135	1	219557605	32242	*	5_MACS_peak_902_lociStitched	135	Distal Intergenic	1	219347192	219386207	39016	1	127018	210413	ENSG00000143353	LYPLAL1	lysophospholipase like 1	#N/A	#N/A
2_MACS_peak_7521_lociStitched	chr8	105882453	105911706	2	17164	19339.2	8509.7	136	1	105882454	29253	*	2_MACS_peak_7521_lociStitched	136	Distal Intergenic	8	105501459	105601252	99794	2	29967	-281202	ENSG00000147650	LRP12	LDL receptor related protein 12	#N/A	#N/A
6_MACS_peak_6577_lociStitched	chr6	35146094	35182307	6	11038	14840.1	4048.61	137	1	35146095	36213	*	6_MACS_peak_6577_lociStitched	137	Promoter (<=1kb)	6	35182190	35218609	36420	1	222663	0	ENSG00000146197	SCUBE3	signal peptide, CUB domain and EGF like domain containing 3	#N/A	#N/A
8_MACS_peak_6999_lociStitched	chr7	47099193	47128644	8	13513	14092.3	3304.4	138	1	47099194	29451	*	8_MACS_peak_6999_lociStitched	138	Distal Intergenic	7	47314752	47621742	306991	2	64759	493098	ENSG00000136205	TNS3	tensin 3	#N/A	#N/A
5_MACS_peak_7204_lociStitched	chr7	157632037	157667495	5	11556	14310.8	3524.53	139	1	157632038	35458	*	5_MACS_peak_7204_lociStitched	139	Promoter (<=1kb)	7	157647277	157658782	11506	1	100506585	0	NA	LOC100506585	uncharacterized LOC100506585	#N/A	#N/A
5_MACS_peak_4848_lociStitched	chr20	60929751	60954157	5	19647	15407.5	4707.92	140	1	60929752	24406	*	5_MACS_peak_4848_lociStitched	140	Promoter (<=1kb)	20	60884121	60942368	58248	2	3911	0	ENSG00000130702	LAMA5	laminin subunit alpha 5	#N/A	#N/A
2_MACS_peak_5958_lociStitched	chr5	5324221	5342784	2	17273	14609.1	3922.36	141	1	5324222	18563	*	2_MACS_peak_5958_lociStitched	141	Distal Intergenic	5	5422786	5490347	67562	1	23379	-80002	ENSG00000164151	ICE1	interactor of little elongation complex ELL subunit 1	#N/A	#N/A
3_MACS_peak_3838_lociStitched	chr19	18840815	18858218	3	15776	12925.2	2264.13	142	1	18840816	17403	*	3_MACS_peak_3838_lociStitched	142	5' UTR	19	18794425	18893143	98719	1	23373	46391	ENSG00000105662	CRTC1	CREB regulated transcription coactivator 1	#N/A	#N/A
5_MACS_peak_4852_lociStitched	chr20	61068843	61091528	5	16998	14107.8	3482.15	143	1	61068844	22685	*	5_MACS_peak_4852_lociStitched	143	Distal Intergenic	20	61038553	61051026	12474	2	140628	-17818	ENSG00000130700	GATA5	GATA binding protein 5	#N/A	#N/A
4_MACS_peak_2552_lociStitched	chr14	92304448	92337359	4	8643	14155	3656.41	144	1	92304449	32911	*	4_MACS_peak_2552_lociStitched	144	Promoter (<=1kb)	14	92246267	92333880	87614	2	123036	0	ENSG00000165929	TC2N	tandem C2 domains, nuclear	#N/A	#N/A
3_MACS_peak_997_lociStitched	chr1	226296555	226317264	3	17917	16948.2	6461.21	145	1	226296556	20709	*	3_MACS_peak_997_lociStitched	145	Distal Intergenic	1	226251678	226259703	8026	1	440926	44878	NA	H3F3AP4	H3 histone, family 3A, pseudogene 4	#N/A	#N/A
4_MACS_peak_4914_lociStitched	chr20	62671504	62695553	4	13758	14285.1	3970.49	146	1	62671505	24049	*	4_MACS_peak_4914_lociStitched	146	Promoter (<=1kb)	20	62679079	62680979	1901	2	54345	0	ENSG00000203883	SOX18	SRY-box 18	#N/A	#N/A
7_MACS_peak_7984_lociStitched	chr9	140330246	140360011	7	14313	13334.7	3131.28	147	1	140330247	29765	*	7_MACS_peak_7984_lociStitched	147	Promoter (<=1kb)	9	140342023	140353786	11764	2	26012	0	ENSG00000165802	NSMF	NMDA receptor synaptonuclear signaling and neuronal migration factor	#N/A	#N/A
8_MACS_peak_7256_lociStitched	chr8	41655126	41686873	8	11910	13552.8	3412.8	148	1	41655127	31747	*	8_MACS_peak_7256_lociStitched	148	5' UTR	8	41510744	41754280	243537	2	286	67407	ENSG00000029534	ANK1	ankyrin 1	#N/A	#N/A
6_MACS_peak_4439_lociStitched	chr2	232229335	232260422	6	13166	13967.4	3910.74	149	1	232229336	31087	*	6_MACS_peak_4439_lociStitched	149	Promoter (<=1kb)	2	232260335	232265875	5541	1	93010	0	ENSG00000156966	B3GNT7	UDP-GlcNAc:betaGal beta-1,3-N-acetylglucosaminyltransferase 7	#N/A	#N/A
7_MACS_peak_6482_lociStitched	chr6	1051616	1079021	7	10688	12691.3	2647.32	150	1	1051617	27405	*	7_MACS_peak_6482_lociStitched	150	Exon (uc031smk.1/285768, exon 2 of 2)	6	961241	1101567	140327	2	285768	22546	NA	LINC01622	long intergenic non-protein coding RNA 1622	#N/A	#N/A
5_MACS_peak_5464_lociStitched	chr3	72359836	72389111	5	12428	13961.2	3934.56	151	1	72359837	29275	*	5_MACS_peak_5464_lociStitched	151	Distal Intergenic	3	72423744	72495774	72031	2	23429	106663	ENSG00000163602	RYBP	RING1 and YY1 binding protein	#N/A	#N/A
4_MACS_peak_7577_lociStitched	chr8	120580003	120610143	4	13330	18126.2	8189.04	152	1	120580004	30140	*	4_MACS_peak_7577_lociStitched	152	5' UTR	8	120569317	120651106	81790	2	5168	40963	ENSG00000136960	ENPP2	ectonucleotide pyrophosphatase/phosphodiesterase 2	#N/A	#N/A
7_MACS_peak_3386_lociStitched	chr17	46295020	46319973	7	14493	12636.2	2794.74	153	1	46295021	24953	*	7_MACS_peak_3386_lociStitched	153	5' UTR	17	46210802	46507594	296793	2	8631	187621	ENSG00000141293	SKAP1	src kinase associated phosphoprotein 1	#N/A	#N/A
2_MACS_peak_1224_lociStitched	chr1	243541386	243558582	2	16281	14033.7	4206.14	154	1	243541387	17196	*	2_MACS_peak_1224_lociStitched	154	Exon (uc001hzw.3/10806, exon 13 of 18)	1	243419307	243663393	244087	1	10806	122080	ENSG00000054282	SDCCAG8	serologically defined colon cancer antigen 8	#N/A	#N/A
4_MACS_peak_4823_lociStitched	chr20	59917979	59937915	4	14408	12820.8	3117.99	155	1	59917980	19936	*	4_MACS_peak_4823_lociStitched	155	Intron (uc002ybn.2/1002, intron 2 of 15)	20	59827482	60515673	688192	1	1002	90498	ENSG00000179242	CDH4	cadherin 4	#N/A	#N/A
5_MACS_peak_2592_lociStitched	chr14	102989856	103019932	5	11803	12689.1	2989.55	156	1	102989857	30076	*	5_MACS_peak_2592_lociStitched	156	Promoter (<=1kb)	14	103005981	103006063	83	1	100422954	0	ENSG00000266015	MIR4309	microRNA 4309	#N/A	#N/A
5_MACS_peak_3174_lociStitched	chr17	1636804	1667389	5	10683	12955.8	3263.42	157	1	1636805	30585	*	5_MACS_peak_3174_lociStitched	157	Promoter (<=1kb)	17	1665259	1680859	15601	1	5176	0	ENSG00000132386	SERPINF1	serpin family F member 1	#N/A	#N/A
5_MACS_peak_4547_lociStitched	chr20	2780211	2802818	5	14765	12318.6	2626.93	158	1	2780212	22607	*	5_MACS_peak_4547_lociStitched	158	Promoter (<=1kb)	20	2795633	2797804	2172	1	100288797	0	ENSG00000198326	TMEM239	transmembrane protein 239	#N/A	#N/A
7_MACS_peak_6712_lociStitched	chr6	88496882	88541107	7	9232	14682.7	5001.85	159	1	88496883	44225	*	7_MACS_peak_6712_lociStitched	159	Intron (uc003pmm.3/uc003pmm.3, intron 2 of 4)	6	88384578	88411985	27408	2	55122	-84898	ENSG00000135334	AKIRIN2	akirin 2	#N/A	#N/A
5_MACS_peak_7535_lociStitched	chr8	108418217	108453130	5	17024	19327.8	9716.29	160	1	108418218	34913	*	5_MACS_peak_7535_lociStitched	160	Intron (uc003ymn.3/284, intron 1 of 8)	8	108261710	108510254	248545	2	284	57124	ENSG00000154188	ANGPT1	angiopoietin 1	#N/A	#N/A
5_MACS_peak_6429_lociStitched	chr5	175241386	175261354	5	13804	12144.5	2547.92	161	1	175241387	19968	*	5_MACS_peak_6429_lociStitched	161	Intron (uc003mde.1/10814, intron 2 of 4)	5	175223610	175311023	87414	1	10814	17777	ENSG00000145920	CPLX2	complexin 2	#N/A	#N/A
6_MACS_peak_2233_lociStitched	chr13	42904593	42931068	6	16245	12271.2	2795.76	162	1	42904594	26475	*	6_MACS_peak_2233_lociStitched	162	Distal Intergenic	13	42846289	42897403	51115	1	11215	58305	ENSG00000023516	AKAP11	A-kinase anchoring protein 11	#N/A	#N/A
5_MACS_peak_3411_lociStitched	chr17	48229808	48256140	5	12320	12952.7	3499.52	163	1	48229809	26332	*	5_MACS_peak_3411_lociStitched	163	Promoter (<=1kb)	17	48248789	48249837	1049	2	373861	0	NA	HILS1	histone linker H1 domain, spermatid-specific 1 (pseudogene)	#N/A	#N/A
2_MACS_peak_2947_lociStitched	chr16	1475467	1494462	2	10982	11632.5	2205.32	164	1	1475468	18995	*	2_MACS_peak_2947_lociStitched	164	Promoter (<=1kb)	16	1469745	1479345	9601	2	283951	0	ENSG00000174109	C16orf91	chromosome 16 open reading frame 91	#N/A	#N/A
4_MACS_peak_3553_lociStitched	chr17	80162639	80186904	4	11847	11977.2	2601.21	165	1	80162640	24265	*	4_MACS_peak_3553_lociStitched	165	Promoter (<=1kb)	17	80059346	80170689	111344	2	284001	0	ENSG00000176155	CCDC57	coiled-coil domain containing 57	#N/A	#N/A
6_MACS_peak_1553_lociStitched	chr10	127903322	127938688	6	8647	12986.4	3621.48	166	1	127903323	35366	*	6_MACS_peak_1553_lociStitched	166	Intron (uc001ljk.2/8038, intron 3 of 22)	10	127702902	128077127	374226	2	8038	138439	ENSG00000148848	ADAM12	ADAM metallopeptidase domain 12	#N/A	#N/A
2_MACS_peak_809_lociStitched	chr1	206620474	206647116	2	14963	18121.9	8797.19	167	1	206620475	26642	*	2_MACS_peak_809_lociStitched	167	Promoter (<=1kb)	1	206643586	206670223	26638	1	9641	0	ENSG00000263528	IKBKE	inhibitor of nuclear factor kappa B kinase subunit epsilon	#N/A	#N/A
5_MACS_peak_493_lociStitched	chr1	156071441	156098754	5	15525	14495	5268.68	168	1	156071442	27313	*	5_MACS_peak_493_lociStitched	168	5' UTR	1	156052369	156109880	57512	1	4000	19073	ENSG00000160789	LMNA	lamin A/C	#N/A	#N/A
4_MACS_peak_4821_lociStitched	chr20	59867947	59888693	4	15772	12484.9	3277.87	169	1	59867948	20746	*	4_MACS_peak_4821_lociStitched	169	Intron (uc002ybn.2/1002, intron 2 of 15)	20	59827482	60515673	688192	1	1002	40466	ENSG00000179242	CDH4	cadherin 4	#N/A	#N/A
4_MACS_peak_429_lociStitched	chr1	153091349	153125676	4	16593	17407.2	8252.21	170	1	153091350	34327	*	4_MACS_peak_429_lociStitched	170	Promoter (<=1kb)	1	153028596	153113969	85374	2	6700	0	ENSG00000241794	SPRR2A	small proline rich protein 2A	#N/A	#N/A
6_MACS_peak_4901_lociStitched	chr20	62306927	62339556	6	12310	15267.1	6114.67	171	1	62306928	32629	*	6_MACS_peak_4901_lociStitched	171	Promoter (<=1kb)	20	62329995	62339365	9371	2	10139	0	ENSG00000101246	ARFRP1	ADP ribosylation factor related protein 1	#N/A	#N/A
2_MACS_peak_4754_lociStitched	chr20	55658554	55673084	2	13297	11937.8	2789.76	172	1	55658555	14530	*	2_MACS_peak_4754_lociStitched	172	Distal Intergenic	20	55743809	55841707	97899	2	655	168623	ENSG00000101144	BMP7	bone morphogenetic protein 7	#N/A	#N/A
4_MACS_peak_5036_lociStitched	chr21	46897038	46914234	4	13606	11232.4	2091.03	173	1	46897039	17196	*	4_MACS_peak_5036_lociStitched	173	Exon (uc002zhg.3/80781, exon 7 of 42)	21	46825097	46933634	108538	1	80781	71942	ENSG00000182871	COL18A1	collagen type XVIII alpha 1 chain	#N/A	#N/A
4_MACS_peak_1246_lociStitched	chr1	244183793	244211817	4	13529	16643.5	7518.84	174	1	244183794	28024	*	4_MACS_peak_1246_lociStitched	174	Exon (uc001iac.3/339529, exon 7 of 12)	1	244080704	244210619	129916	1	339529	103090	ENSG00000226828	LOC339529	uncharacterized LOC339529	#N/A	#N/A
3_MACS_peak_780_lociStitched	chr1	204237726	204269508	3	17354	20245.1	11155.5	175	1	204237727	31782	*	3_MACS_peak_780_lociStitched	175	5' UTR	1	204187979	204329057	141079	2	22874	59549	ENSG00000143850	PLEKHA6	pleckstrin homology domain containing A6	#N/A	#N/A
1_MACS_peak_1303_lociStitched	chr1	248775962	248793451	1	17490	13230.4	4157.14	176	1	248775963	17489	*	1_MACS_peak_1303_lociStitched	176	Promoter (<=1kb)	1	248789479	248790429	951	2	127077	0	ENSG00000279301	OR2T11	olfactory receptor family 2 subfamily T member 11 (gene/pseudogene)	#N/A	#N/A
6_MACS_peak_2325_lociStitched	chr13	113343817	113381093	6	10236	13095.1	4044.45	177	1	113343818	37276	*	6_MACS_peak_2325_lociStitched	177	Promoter (<=1kb)	13	113344643	113541482	196840	1	23250	0	ENSG00000068650	ATP11A	ATPase phospholipid transporting 11A	#N/A	#N/A
6_MACS_peak_5613_lociStitched	chr3	194704452	194725266	6	12923	11549.7	2518.49	178	1	194704453	20814	*	6_MACS_peak_5613_lociStitched	178	Distal Intergenic	3	194868600	194873585	4986	1	101410543	-143334	ENSG00000230266	XXYLT1-AS2	XXYLT1 antisense RNA 2	#N/A	#N/A
6_MACS_peak_7377_lociStitched	chr8	81835972	81870613	6	10829	14701.6	5684.59	179	1	81835973	34641	*	6_MACS_peak_7377_lociStitched	179	Distal Intergenic	8	81540686	81787016	246331	2	619279	-48957	ENSG00000164684	ZNF704	zinc finger protein 704	#N/A	#N/A
5_MACS_peak_618_lociStitched	chr1	177780522	177809949	5	9890	14445.7	5443.99	180	1	177780523	29427	*	5_MACS_peak_618_lociStitched	180	Distal Intergenic	1	177975275	178007142	31868	2	730102	197193	ENSG00000242193	CRYZL2P	crystallin zeta like 2, pseudogene	#N/A	#N/A
