# Supplementary material for: The androgen receptor is a therapeutic target in desmoplastic small round cell sarcoma
Source: Nat Commun. 2022 Jun 1;13:3057. doi: 10.1038/s41467-022-30710-z (PMC9160255; doi:10.1038/s41467-022-30710-z)
Supplement: Supplementary file 7 — Supplementary Data 4 [file 41467_2022_30710_MOESM7_ESM.xls]

## Sheet: Full Data Set-Supplemental Figu
Normalized RPPA data between DSRCT and paired adjacent normal-appearing mesenteric tissues from the same patients
Bioinformatic_ID	DSRCT-3N	DSRCT-6N	DSRCT-7N	DSRCT-8N	DSRCT-9N	DSRCT-10N	DSRCT-12N	DSRCT-15N	DSRCT-3T	DSRCT-6T	DSRCT-7T	DSRCT-8T	DSRCT-9T	DSRCT-10T	DSRCT-12T	DSRCT-15T	Pathway	Name	Oncogenic	FLAG	GENE_NAME
53BP1-R-C	-1.55627	-1.7595	-2.25992	-1.51253	-1.60001	-1.38516	-1.62057	-2.04496	0.212098	1.19897	0.961604	1.36788	-0.88378	0.753443	1.41704	0.640766	Mitosis	53BP1	-1	Caution	TP53BP1
ACC_pS79-R-V	3.07927	2.9036	-1.00405	1.90243	0.0369544	2.79802	2.52732	2.47319	-0.0369544	-0.77773	-0.999839	-0.284405	-1.72759	-0.340571	0.075485	-1.16115	Metabolism	ACC_pS79			ACACA
ACC1-R-C	2.29239	1.96829	-1.21161	1.01873	0.148391	1.65736	1.42821	1.43044	0.0393386	-1.0953	-0.978458	-0.595331	-2.1789	-0.926693	-0.636312	-1.38575	Metabolism	ACC1		Caution	ACACA
Akt-R-V	-0.354768	-0.958358	-1.84603	0.187965	-1.37452	0.841116	0.486946	-0.554273	0.554289	1.86699	2.02583	2.57838	-0.41767	1.35848	1.50649	0.962803	mTOR	Akt	1		AKT1
AMPK_pT172-R-V	-1.29122	-0.320096	-0.0943342	-0.498749	-0.711338	0.424494	0.028059	-0.651894	-0.865228	1.09026	1.58987	1.38928	-1.27643	1.09056	1.69951	0.448749	mTOR	AMPK_pT172	-1		PRKAA1
Annexin_I-R-V	2.09105	1.23578	0.625407	1.01769	1.22218	1.83577	1.60497	0.748846	0.722842	0.259803	-0.354147	-0.935654	-0.00801014	0.180216	-1.99714	0.561574	Miscellaneous	Annexin			ANXA1
Bcl-2-M-V	0.223261	0.324651	0.689359	-0.393565	-0.366431	0.211693	0.425603	-0.149363	-0.589834	-1.21484	-1.08606	-1.06136	-0.823429	-1.33099	-0.636964	-1.02393	Notch	Bcl-2	1		BCL2
beta-Catenin-R-V	-0.46473	-0.941168	-1.89434	-0.692213	-1.68712	0.114478	-0.431182	-0.927512	0.93295	-0.00400885	0.170456	2.64892	-1.26831	0.712596	0.748753	0.184636	Hormone	beta-Catenin	1		CTNNB1
Caspase-7_cleavedD198-R-C	1.78079	0.923175	2.74658	0.963893	0.693737	0.849875	0.908468	1.26392	0.104005	-0.430404	-0.76455	-1.27691	-0.827656	0.291743	-2.31018	-0.359549	Apoptosis	Caspase-7_cleavedD198	-1	Caution	CASP7
Chk2_pT68-R-C	-1.21619	-1.69263	-0.224764	-0.934915	-0.401604	-2.31893	-2.17	-1.56209	-1.38236	-0.176468	-0.221943	-0.256378	0.287359	-0.154192	-0.327428	0.0173017	Mitosis	Chk2_pT68	-1	Caution	CHEK2
Collagen_VI-R-V	1.59516	0.528928	0.0556842	-0.219113	-0.164694	0.794464	1.41637	1.5497	0.153225	-0.936591	-0.436288	-1.86617	-0.164386	-0.80243	-1.20024	0.144754	Adhesion	Collagen_VI			COL6A1
E-Cadherin-R-V	0.0713607	-0.474833	-0.198441	-0.0806233	-0.35416	-0.895403	0.035918	0.0736277	2.97212	0.168931	0.482896	3.39249	0.230353	0.96276	2.91478	2.24365	Adhesion	E-Cadherin	-1		CDH1
HER3-R-V	1.37606	1.86564	2.13563	1.93383	-0.31342	1.59338	0.58486	2.15234	0.0118464	-0.602489	-0.497764	0.209686	0.909024	-0.287091	-0.372266	-0.174442	mTOR	HER3	1		ERBB3
IGFBP2-R-V	0.177747	-0.556446	-0.611071	-1.07037	-0.101978	-0.926141	-0.574587	-0.437489	-0.376894	0.695712	0.299621	0.398606	1.85525	0.382717	-0.216261	0.890702	mTOR	IGFBP2	1		IGFBP2
MSH6-R-C	-1.09188	-1.45822	-1.89636	-1.6235	-1.62102	-1.25508	-1.63072	-1.97372	-0.977588	-0.404121	0.176538	1.01124	-1.4365	-0.794613	-0.301709	-0.710617	DNA_Repair	MSH6	1	Caution	MSH6
PKC-alpha_pS657-R-V	-0.812705	-1.08391	0.320587	-0.464199	-0.654894	-0.688562	-1.03128	-1.16849	-0.281231	0.305872	1.51228	0.900818	-1.01658	0.53887	0.729173	0.0513661	Miscellaneous	PKC-alpha_pS657			PRKCA
Src_pY527-R-V	1.2838	0.722034	1.41553	0.500493	0.634507	0.818127	1.5758	0.70247	-0.224287	0.180842	-1.12584	-1.1798	-0.778927	-0.910125	-0.474494	0.149464	Jak_STAT	Src_pY527	-1		SRC
STAT3_pY705-R-V	1.93764	1.51352	0.956398	1.56285	1.11263	2.10858	1.77875	1.65947	0.434873	0.00714553	0.149323	0.0924193	-0.0555376	0.970657	0.00332733	0.208303	Jak_STAT	STAT3_pY705	1		STAT3
Syk-M-V	-1.42944	-0.341387	1.72918	0.490111	-0.139412	0.708541	-0.243878	-0.0897421	0.923006	1.25454	0.738518	2.96016	1.45033	1.39735	0.798325	0.464755	Miscellaneous	Syk			SYK
Tuberin-R-C	-1.10492	-2.45045	-1.98397	-1.24956	-2.21471	-0.97813	-1.00946	-1.86106	-0.55756	0.542711	0.567992	1.05539	-1.34714	0.185011	0.689224	0.0583367	mTOR	Tuberin	-1	Caution	TSC2
