# Supplementary material for: The androgen receptor is a therapeutic target in desmoplastic small round cell sarcoma
Source: Nat Commun. 2022 Jun 1;13:3057. doi: 10.1038/s41467-022-30710-z (PMC9160255; doi:10.1038/s41467-022-30710-z)
Supplement: Supplementary file 9 — Source Data [file 41467_2022_30710_MOESM9_ESM.zip]

Archive with 43 entries (43 files):
- NC DSRCT Source Data/__MACOSX/._Fig. 1b - DSRCT vs EWS RPPA Raw Data.pzf
- NC DSRCT Source Data/__MACOSX/._Fig. 1d - Stat analysis_DSRCT _ES.pzf
- NC DSRCT Source Data/__MACOSX/._Fig. 2c - Gel Normalization.xlsx
- NC DSRCT Source Data/__MACOSX/._Fig. 2d - AR Normalization.10.12.21.pzfx
- NC DSRCT Source Data/__MACOSX/._Fig. 4a & e - Cell Proliferation assays 2015-11-20 JN-DSRCT & LNCaP & TC71 - DHT + Enzalutamide.pzfx
- NC DSRCT Source Data/__MACOSX/._Fig. 4d.pzfx
- NC DSRCT Source Data/__MACOSX/._Fig. 5 Animal Drug Testing.pzfx
- NC DSRCT Source Data/__MACOSX/._Fig. 6 d & e - AR-IF-Xeno & PDX DSRCT.pzfx
- NC DSRCT Source Data/__MACOSX/._Fig. 6 g & h - IHC.pzfx
- NC DSRCT Source Data/__MACOSX/._Fig. 6c - Densitometry.pzfx
- NC DSRCT Source Data/__MACOSX/._Supplemental Fig. 6 a & b.pzfx
- NC DSRCT Source Data/__MACOSX/._Supplemental Fig. 7 f & g.pzfx
- NC DSRCT Source Data/Fig. 1b - DSRCT vs EWS RPPA Raw Data.pzf
- NC DSRCT Source Data/Fig. 1d - Stat analysis_DSRCT _ES.pzf
- NC DSRCT Source Data/Fig. 2c - Gel Normalization.xlsx
- NC DSRCT Source Data/Fig. 2d - AR Normalization.10.12.21.pzfx
- NC DSRCT Source Data/Fig. 4a & e - Cell Proliferation assays 2015-11-20 JN-DSRCT & LNCaP & TC71 - DHT + Enzalutamide.pzfx
- NC DSRCT Source Data/Fig. 4d.pzfx
- NC DSRCT Source Data/Fig. 5 Animal Drug Testing.pzfx
- NC DSRCT Source Data/Fig. 6 d & e - AR-IF-Xeno & PDX DSRCT.pzfx
- NC DSRCT Source Data/Fig. 6 g & h - IHC.pzfx
- NC DSRCT Source Data/Fig. 6c - Densitometry.pzfx
- Source Data - Original Blot Images.pdf
- Supplemental Source Files - Ludwig NC/__MACOSX/Supplemental Source Files - Ludwig NC/._Supp Fig. 1b - DSRCT Vs EWS RPPA Raw Data.pzf
- Supplemental Source Files - Ludwig NC/__MACOSX/Supplemental Source Files - Ludwig NC/._Supp Fig. 1d.pzf
- Supplemental Source Files - Ludwig NC/__MACOSX/Supplemental Source Files - Ludwig NC/._Supp Fig. 4 - DSRCT DHT AR-ASO.pzfx
- Supplemental Source Files - Ludwig NC/__MACOSX/Supplemental Source Files - Ludwig NC/._Supp Fig. 5b&c.pzfx
- Supplemental Source Files - Ludwig NC/__MACOSX/Supplemental Source Files - Ludwig NC/._Supp Fig. 5e&f - DSRCT AR-IHC MEAN_INT_06_5_2020.pzfx
- Supplemental Source Files - Ludwig NC/__MACOSX/Supplemental Source Files - Ludwig NC/._Supp Fig. 6a&b - Steroids Evaluation In DSRCT Preclinical Samples.pzfx
- Supplemental Source Files - Ludwig NC/__MACOSX/Supplemental Source Files - Ludwig NC/._Supp Fig. 7f.pzfx
- Supplemental Source Files - Ludwig NC/__MACOSX/Supplemental Source Files - Ludwig NC/._Supp Fig. 7g.pzfx
- Supplemental Source Files - Ludwig NC/__MACOSX/Supplemental Source Files - Ludwig NC/._Supplemental Fig. 6 a & b.pzfx
- Supplemental Source Files - Ludwig NC/__MACOSX/Supplemental Source Files - Ludwig NC/._Supplemental Fig. 7 f & g.pzfx
- Supplemental Source Files - Ludwig NC/Supp Fig. 1b - DSRCT Vs EWS RPPA Raw Data.pzf
- Supplemental Source Files - Ludwig NC/Supp Fig. 1d.pzf
- Supplemental Source Files - Ludwig NC/Supp Fig. 4 - DSRCT DHT AR-ASO.pzfx
- Supplemental Source Files - Ludwig NC/Supp Fig. 5b&c.pzfx
- Supplemental Source Files - Ludwig NC/Supp Fig. 5e&f - DSRCT AR-IHC MEAN_INT_06_5_2020.pzfx
- Supplemental Source Files - Ludwig NC/Supp Fig. 6a&b - Steroids Evaluation In DSRCT Preclinical Samples.pzfx
- Supplemental Source Files - Ludwig NC/Supp Fig. 7f.pzfx
- Supplemental Source Files - Ludwig NC/Supp Fig. 7g.pzfx
- Supplemental Source Files - Ludwig NC/Supplemental Fig. 6 a & b.pzfx
- Supplemental Source Files - Ludwig NC/Supplemental Fig. 7 f & g.pzfx
