# Supplementary material for: The androgen receptor is a therapeutic target in desmoplastic small round cell sarcoma
Source: Nat Commun. 2022 Jun 1;13:3057. doi: 10.1038/s41467-022-30710-z (PMC9160255; doi:10.1038/s41467-022-30710-z)
Supplement: Supplementary file 9 — Source Data [file 41467_2022_30710_MOESM9_ESM.zip › NC DSRCT Source Data/Fig. 2c - Gel Normalization.xlsx]

## Sheet: Sheet1
	GAPDH							AR
			Area	Percent	Normalized Factor				Area	Percent	Normalized Signal
	3T	1	3446.1	4.421	0.34213			1	270.607	0.208	0.607957	N
	5T	2	6851.28	8.79	0.680235			2	10725.7	24.101	35.4304	H
	6T	3	6961.05	8.93	0.691069			3	110.435	0.248	0.358864	N
	7T	4	7049.42	9.044	0.699892			4	6191.49	13.913	19.8788	H
	8T	5	5218.42	6.695	0.518109			5	11184.4	25.132	48.5072	H
	9T	6	4877.15	6.257	0.484213			6	230.728	0.318	0.656736	N
	10T	7	5091.47	6.532	0.505495			7	1343.48	3.019	5.97237	M
	11T	8	4378.81	5.618	0.434762			8	329.263	0.74	1.70208	M
	12T	9	7475.45	9.59	0.742145			9	4280.57	9.619	12.9611	H
	13T	10	8832.1	11.331	0.876877			10	6401.01	14.383	16.4025	H
	14T	11	7694.1	9.871	0.763891			11	1918.31	4.311	5.64348	M
	15T	12	10072.7	12.922	1			12	1516.99	3.409	3.409	M
				8.33342
